# Supplementary material for: High-quality reference genome and annotation aids understanding of berry development for evergreen blueberry (Vaccinium darrowii)
Source: Hortic Res. 2021 Nov 1;8:228. doi: 10.1038/s41438-021-00641-9 (PMC8558335; doi:10.1038/s41438-021-00641-9)
Supplement: Supplementary file 2 — Supplementary Tables [file 41438_2021_641_MOESM2_ESM.xlsx]

## Sheet: genome stats
Supplementary Table 1. Statistics of primanry assembly and secondary assembly of V. darrowii
After scaffolding	Primary assembly				Secondary assembly				diploid genome contigs
	The number of contigs is 107				The number of contigs is 384				The number of contigs is 2284											0.981363
	The total length of the contigs is 582669857				The total length of the contigs is 480504358				The total length of the contigs is 1063398426
	The average length of the contigs is 5445512.68224299				The average length of the contigs is 1251313.43229167				The average length of the contigs is 465586.000875657
	The largest contig is 57595714				The largest contig is 49086601				The largest contig is 35835401
	The smallest contig is 4930				The smallest contig is 1000				The smallest contig is 13948
	The number of Ns is 90150				The number of Ns is 825887				The number of Ns is 0
	N50: 47393601				N50: 39882069				N50: 1994849
	L50: 6				L50: 6				L50: 70
	N90: 41317020				N90: 35066529				N90: 158322
	L50: 11				L50: 11				L50: 1186
Before scaffolding	The number of contigs is 319				The number of contigs is 2241
	The total length of the contigs is 582592357				The total length of the contigs is 479684658
	The average length of the contigs is 1826308.32915361				The average length of the contigs is 214049.378848728
	The largest contig is 35835401				The largest contig is 1945489
	The smallest contig is 5147				The smallest contig is 10843
	The number of Ns is 12650				The number of Ns is 6187
	N50: 8387628				N50: 292523
	L50: 16				L50: 479
	N90: 1431305				N90: 97286
	L50: 72				L50: 1581
BUSCO
Genome	Primary				Secondary				diploid
	C:96.8%[S:91.8%,D:5.0%],F:1.1%,M:2.1%,n:1614				C:88.9%[S:81.2%,D:7.7%],F:2.0%,M:9.1%,n:1614				C:97.5%[S:18.6%,D:78.9%],F:0.6%,M:1.9%,n:1614
Complete BUSCOs (C)	1563				1436				1573
Complete and single-copy BUSCOs (S)	1482				1311				300
Complete and duplicated BUSCOs (D)	81				125				1273
Fragmented BUSCOs (F)	18				32				9
Missing BUSCOs (M)	33				146				32
Total BUSCO groups searched	1614				1614				1614
Protein	C:92.4%[S:86.6%,D:5.8%],F:1.8%,M:5.8%,n:1614				C:84.7%[S:77.0%,D:7.7%],F:4.2%,M:11.1%,n:1614				C:95.7%[S:19.6%,D:76.1%],F:1.2%,M:3.1%,n:1614
Complete BUSCOs (C)	1490				1366				1544
Complete and single-copy BUSCOs (S)	1397				1242				316
Complete and duplicated BUSCOs (D)	93				124				1228
Fragmented BUSCOs (F)	29				68				20
Missing BUSCOs (M)	95				180				50
Total BUSCO groups searched	1614				1614				1614

## Sheet: Genes
Supplementary Table 2. Summary of annotated genome models on primary assembly and secondary assembly
		primary	secondary
BRAKER2	gene	47371	37645
	mRNA	49718	39013
gFACS	gene	45595	36632
	monoexonic genes	11399	8779
	multiexonic genes	34196	27853
enTAP+gFACS	gene	34809	29717
	monoexonic genes	7333	6326
	multiexonic genes	27476	23391
	Average overall gene size:	4678.125 bp	4497.879 bp
	Average overall CDS size:	1214.407 bp	1195.256 bp
	Average overall exon size:	240.838 bp	239.454 bp

## Sheet: repeats
Supplementary Table 3. Summary of repetetive elements on primary assembly and secondary assembly
primary assemly					Secondary assembly
number of length percentage					number of length percentage
elements* occupied of sequence					elements* occupied of sequence
--------------------------------------------------					--------------------------------------------------
Retroelements 67430 64094103 bp 11.00 %					Retroelements 57464 49129968 bp 10.22 %
SINEs: 0 0 bp 0.00 %					SINEs: 190 17536 bp 0.00 %
Penelope 720 177334 bp 0.03 %					Penelope 692 189219 bp 0.04 %
LINEs: 20026 10942224 bp 1.88 %					LINEs: 19017 10099389 bp 2.10 %
CRE/SLACS 0 0 bp 0.00 %					CRE/SLACS 0 0 bp 0.00 %
L2/CR1/Rex 0 0 bp 0.00 %					L2/CR1/Rex 0 0 bp 0.00 %
R1/LOA/Jockey 0 0 bp 0.00 %					R1/LOA/Jockey 0 0 bp 0.00 %
R2/R4/NeSL 0 0 bp 0.00 %					R2/R4/NeSL 0 0 bp 0.00 %
RTE/Bov-B 4335 1284407 bp 0.22 %					RTE/Bov-B 3714 993366 bp 0.21 %
L1/CIN4 14971 9480483 bp 1.63 %					L1/CIN4 14611 8916804 bp 1.86 %
LTR elements: 47404 53151879 bp 9.12 %					LTR elements: 38257 39013043 bp 8.12 %
BEL/Pao 861 162771 bp 0.03 %					BEL/Pao 1182 185399 bp 0.04 %
Ty1/Copia 17381 15126919 bp 2.60 %					Ty1/Copia 13560 12663312 bp 2.64 %
Gypsy/DIRS1 23405 35540767 bp 6.10 %					Gypsy/DIRS1 18390 24095212 bp 5.01 %
Retroviral 3145 527878 bp 0.09 %					Retroviral 3073 410931 bp 0.09 %
DNA transposons 36639 8919691 bp 1.53 %					DNA transposons 33185 8034020 bp 1.67 %
hobo-Activator 14815 3293294 bp 0.57 %					hobo-Activator 13296 3120417 bp 0.65 %
Tc1-IS630-Pogo 0 0 bp 0.00 %					Tc1-IS630-Pogo 0 0 bp 0.00 %
En-Spm 0 0 bp 0.00 %					En-Spm 0 0 bp 0.00 %
MuDR-IS905 0 0 bp 0.00 %					MuDR-IS905 0 0 bp 0.00 %
PiggyBac 0 0 bp 0.00 %					PiggyBac 0 0 bp 0.00 %
Tourist/Harbinger 3472 833535 bp 0.14 %					Tourist/Harbinger 2888 887450 bp 0.18 %
Other (Mirage, 0 0 bp 0.00 %					Other (Mirage, 0 0 bp 0.00 %
P-element, Transib)					P-element, Transib)
Rolling-circles 5563 2284295 bp 0.39 %					Rolling-circles 4295 1707577 bp 0.36 %
Unclassified: 832998 190875604 bp 32.76 %					Unclassified: 742242 166810993 bp 34.72 %
Total interspersed repeats: 263889398 bp 45.29 %					Total interspersed repeats: 223974981 bp 46.61 %
Small RNA: 363 18545 bp 0.00 %					Small RNA: 969 261814 bp 0.05 %
Satellites: 3228 242045 bp 0.04 %					Satellites: 3556 263861 bp 0.05 %
Simple repeats: 463 80166 bp 0.01 %					Simple repeats: 136 12728 bp 0.00 %
Low complexity: 0 0 bp 0.00 %					Low complexity: 0 0 bp 0.00 %

## Sheet: sRNA
Supplementary Table 4. small RNA cluster summary
	primary	secondary
Intergenic regions	4001	188
Repeats	179246	174285
Gene bodies	32994	27919
	216241	202392

## Sheet: miR_rld_annot
Supplementary Table 5. Identification and expression of microRNAs on the primary assembly
miRNA	S10	S14	S16	S17	miRDeep2_score	total_count	mature_count	loop_count	star_count	randfold_p.value	example	consensus	star_seq	precursor_seq	precursor_coordinate	length	species
chr1_1990384	13.3896	13.9884	14.2977	13.5248	27532.6	53995	53975	0	20	yes	ath-miR165a-3p_MIMAT0000187_Arabidopsis_thaliana_miR165a-3p	ucggaccaggcuucauucccc	gaaugcugucugguucgaggc	gaaugcugucugguucgaggccauccaucuaaagcacaauugucaucguuugaaugaucucggaccaggcuucauucccc	chr1:9399707..9399787:-	21	ath
chr10_2208602	12.8594	13.5453	13.7665	12.9327	17924.6	35149	33750	2	1397	yes	ath-miR165a-3p_MIMAT0000187_Arabidopsis_thaliana_miR165a-3p	ucggaccaggcuucauucccc	ggaauguugucuggcucgagg	ggaauguugucuggcucgaggccacaaacccugaucuaaacauuugaucacggguuagugucgucggaccaggcuucauucccc	chr10:43917001..43917085:+	21	ath
chr12_435380	12.8608	13.5478	13.7686	12.9332	5.9	32791	32783	4	4	yes	ath-miR165a-3p_MIMAT0000187_Arabidopsis_thaliana_miR165a-3p	ucggaccaggcuucauucccc	aauguugucugguucgaaauc	aauguugucugguucgaaaucauucauaaggaagccagccggcauaccaucugaaugauuucggaccaggcuucauucccc	chr12:37712754..37712835:-	21	ath
chr6_2416669	12.8608	13.5478	13.7686	12.9332	5.6	32790	32783	6	1	yes	ath-miR165a-3p_MIMAT0000187_Arabidopsis_thaliana_miR165a-3p	ucggaccaggcuucauucccc	auguggucugguucgaga	auguggucugguucgagaucguucguguauaugugaagaagcucaaacacgauaugaaugauuucggaccaggcuucauucccc	chr6:41933090..41933174:+	21	ath
chr10_2138935	10.358	11.5665	11.4694	9.39934	5618.2	11017	10922	0	95	yes	-	uuaccgacuccacccauaccua	gguaugggggagucgguuugg	gguaugggggagucgguuugguuuuaucgauuuagauauuaccuuaccgacuccacccauaccua	chr10:15961968..15962033:+	22
chr3_770307	10.3887	10.121	10.7716	9.53573	3401.1	6662	6656	0	6	yes	ath-miR162a-3p_MIMAT0000182_Arabidopsis_thaliana_miR162a-3p	ucgauaaaccucugcauccag	uggacgcagcgguucaucgauc	uggacgcagcgguucaucgaucuguucccugaucucguucgucuucuuacggaucaggaaucggucgauaaaccucugcauccag	chr3:36248217..36248302:+	21	ath
chr12_319241	9.86337	9.47157	10.0159	9.54144	3339.8	6542	5143	0	1399	yes	zma-miR159b-5p_MIMAT0015177_Zea_mays_miR159b-5p	gugcucccuaucgucgucaua	ugacgacgagagagagcacgc	ugacgacgagagagagcacgcuagucaacauccaugaacacaacaugauugucuacaagcgugcucccuaucgucgucaua	chr12:34676739..34676820:+	21	zma
chr6_2328799	8.60519	9.9575	10.1498	7.5995	2567.4	5033	3927	0	1106	yes	-	ccggcgucgucauugcaccac	ggugcaaugagggacgccgagc	ggugcaaugagggacgccgagcagggcuccggcuggagcagggcccggcgucgucauugcaccac	chr6:4247243..4247308:+	21
chr4_560704	10.0254	10.1036	10.1026	10.763	2318	4537	4151	0	386	yes	bdi-miR7725a-5p_MIMAT0030178_Brachypodium_distachyon_miR7725a-5p	cgacgagacgaaucuaacaag	uuagauucgucucgucgagag	cgacgagacgaaucuaacaaguauaaaauuauggucaaacuucaaauuuuuuugaauaaagccaaaauagguggauuuuguuagauucgucucgucgagag	chr4:429115..429216:-	21	bdi
chr7_1550256	9.3381	9.0243	9.15891	7.27007	1572.7	3081	2996	73	12	yes	-	cccguuggaugcauuuucugg	agaaaaugcauccaacgggu	agaaaaugcauccaacgggugaaauucacccggugcacuguucaaaaacuguaccgggugaauuugacccguuggaugcauuuucugg	chr7:28157818..28157906:-	21
chr11_1128020	9.18562	9.09521	9.50243	7.97556	1412.5	2763	2466	67	230	yes	bdi-miR5181b_MIMAT0020705_Brachypodium_distachyon_miR5181b	accgauccggaccgugagcacccc	gugagacuuuuggaucggacacgg	gugagacuuuuggaucggacacggauuguauuuucaaaaaaccgugacucacggauuaggauuugauucaugucaauccggaccgauccggaccgugagcacccc	chr11:34305283..34305388:-	24	bdi
chr8_1210787	9.0816	9.01369	9.46648	7.95393	4.5	2756	2434	0	322	yes	bdi-miR5181b_MIMAT0020705_Brachypodium_distachyon_miR5181b	accgauccggaccgugagcacccc	cggauuaggauuggauucaugcc	cggauuaggauuggauucaugccaaucugaaccgauccggaccgugagcacccc	chr8:21536718..21536772:+	24	bdi
chr4_456228	9.18142	10.5814	10.9383	8.85519	5.5	2679	2679	0	0	yes	vvi-miR3633a-5p_MIMAT0018037_Vitis_vinifera_miR3633a-5p	ugaauggacggcucggaucga	gguacgccgucuguacu	ugaauggacggcucggaucgaccguuugggacccacaacggggucccggugccgucgguacgccgucuguacu	chr4:4787683..4787756:+	21	vvi
chr9_112053	7.57039	8.45076	9.01441	6.62543	4.5	2664	2655	0	9	yes	vvi-miR3633a-5p_MIMAT0018037_Vitis_vinifera_miR3633a-5p	ugaauggacggcucggaucga	ucgauccaaaaucaccccauu	ucgauccaaaaucaccccauuucauucuaaaaaugugaauggacggcucggaucga	chr9:44040475..44040531:+	21	vvi
chr1_1889372	5.88801	8.82591	9.09686	6.40341	1317.6	2575	1706	0	869	yes	ath-miR395a_MIMAT0000938_Arabidopsis_thaliana_miR395a	cugaaguguuugggggaacuc	guucccccuugcacuucagua	guucccccuugcacuucaguaaggccucuaauagccuauuuaguuauagguagccugugauuacugaaguguuugggggaacuc	chr1:18396266..18396350:+	21	ath
chr4_635578	9.53531	9.59232	9.77242	8.95087	6.8	2140	2012	26	102	yes	cre-miR1167_MIMAT0005434_Chlamydomonas_reinhardtii_miR1167	aggguguggcugggaguggcuccc	acucccagccacacccucucucac	acucccagccacacccucucucacaugggguguggucccagaucugggccccacaccccaugucagagaggguguggcugggaguggcuccc	chr4:30308324..30308416:-	24	cre
chr10_2244919	9.53531	9.59232	9.77242	8.95087	6.9	2052	2010	38	4	yes	cre-miR1167_MIMAT0005434_Chlamydomonas_reinhardtii_miR1167	aggguguggcugggaguggcuccc	agccacucccagccacauccucuc	agccacucccagccacauccucucucacaugggguguggggcccagaucuggggaccacaccccaugugaaagaggguguggcugggaguggcuccc	chr10:14716816..14716913:-	24	cre
chr2_2708120	9.53531	9.59232	9.77242	8.95087	1035.2	2019	2012	5	2	yes	cre-miR1167_MIMAT0005434_Chlamydomonas_reinhardtii_miR1167	aggguguggcugggaguggcuccc	agccacucccaaccacauccucuc	agccacucccaaccacauccucucucacaugggguguggggcgaucuggaccccacaccccaugugacagaggguguggcugggaguggcuccc	chr2:13717313..13717407:-	24	cre
chr12_281055	9.53531	9.59232	9.77242	8.95087	5.6	1981	1981	0	0	yes	cre-miR1167_MIMAT0005434_Chlamydomonas_reinhardtii_miR1167	aggguguggcugggaguggcuccc	gaguguaugaucugggccccacaccccau	gaguguaugaucugggccccacaccccaugugagaggguguggcugggaguggcuccc	chr12:20269026..20269084:+	24	cre
chr1_1889430	5.88801	8.82591	9.09686	6.40341	890.9	1738	1706	0	32	yes	ath-miR395a_MIMAT0000938_Arabidopsis_thaliana_miR395a	cugaaguguuugggggaacuc	guucccccuugcacuucagu	guucccccuugcacuucagugaggcucuaagagccuauuuaguuguagguagccuguuauuacugaaguguuugggggaacuc	chr1:18420060..18420143:+	21	ath
chr8_1355800	6.61776	7.98441	7.93012	7.59561	3.1	1269	1269	0	0	yes	lja-miR11085-5p_MIMAT0043763_Lotus_japonicus_miR11085-5p	acaaauauuggagugugguua	auuacacucuaauaugugaac	auuacacucuaauaugugaacacuauaagacaaauauuggagugugguua	chr8:36941106..36941156:-	21	lja
chr10_2102158	8.8651	8.82691	8.91014	7.25001	3.9	1253	1253	0	0	yes	osa-miR6248_MIMAT0024869_Oryza_sativa_miR6248	cauuugaggucugucacguguggc	uaucaucgugcagccuuuuuguu	cauuugaggucugucacguguggccacuuuuuggauucuaucaucgugcagccuuuuuguu	chr10:294255..294316:+	24	osa
chr11_1050237	8.57172	9.02257	8.85936	9.12251	4.6	1101	1062	0	39	yes	mtr-miR2650_MIMAT0013422_Medicago_truncatula_miR2650	cacuuaaaaagggacggagggagu	acucccuccguuccuaaau	cacuuaaaaagggacggagggaguaguccacuacgagaagacauguacucccuccguuccuaaau	chr11:3656158..3656223:-	24	mtr
chr1_1865264	6.37813	8.18793	8.47537	6.78581	564.3	1098	1085	0	13	yes	ath-miR167a-5p_MIMAT0000196_Arabidopsis_thaliana_miR167a-5p	ugaagcugccagcaugaucuga	agaucauaugguagcuucacc	ugaagcugccagcaugaucugaaacaucucuacuuugguuugagagaaagaucaucagaucauaugguagcuucacc	chr1:8300952..8301029:+	22	ath
chr5_1822512	8.58116	8.99738	8.87269	9.12233	513.6	999	995	0	4	yes	mtr-miR2650_MIMAT0013422_Medicago_truncatula_miR2650	cacuuaaaaagggacggagggagu	ucccuccgucccucuuuaaaugug	cacuuaaaaagggacggagggaguaauaauaauacucccuccgucccucuuuaaaugug	chr5:48539887..48539946:-	24	mtr
chr6_2375103	8.28532	7.7258	7.91466	6.27364	5.1	991	987	4	0	yes	vca-miR10204-5p_MIMAT0041029_Vriesea_carinata_miR10204-5p	auccgguccggaccgaaccgaucc	auuagugguccggacacggauuc	auccgguccggaccgaaccgauccguacguuuuggauuuuaaccauggauuagugguccggacacggauuc	chr6:24670084..24670155:+	24	vca
chr8_1253057	7.17299	6.83281	6.6388	6.05254	457.7	895	894	0	1	yes	-	ggcgaucuauugaggacucccuc	agggaguccucaauagaucgccau	agggaguccucaauagaucgccauccuauauguauggauggcgaucuauugaggacucccuc	chr8:38845757..38845819:+	23
chr3_840906	7.51922	7.6006	7.41189	3.60377	418.2	819	815	0	4	yes	-	uuuuuaagauccggaaccgaaccg	guuacggaucggauugggucggau	uuuuuaagauccggaaccgaaccgaaccgaacauucacggaucgguuacggaucggauugggucggau	chr3:17286826..17286894:-	24
chr8_1337020	7.40301	7.6784	7.56197	7.055	370.3	723	719	0	4	yes	-	uuggaucgagcucauacagcc	cuguaugagcucgaucuaaaauca	cuguaugagcucgaucuaaaaucacccaauuucauucaaaauuuuuggaucgagcucauacagcc	chr8:29732199..29732264:-	21
chr6_2354292	7.35166	7.28776	7.08312	7.43732	361.9	700	526	0	174	yes	gra-miR8718_MIMAT0034261_Gossypium_raimondii_miR8718	auuuuggaucgagcucauacagc	uguaugagcucgauccaaaauca	uguaugagcucgauccaaaaucacuccauuucaaccaaaaauuuugaaugaaaugggggugauuuuggaucgagcucauacagc	chr6:15645926..15646010:+	23	gra
chr6_2530086	6.54517	8.25307	8.66245	7.21645	5.8	700	676	0	24	yes	eun-miR10213-3p_MIMAT0041103_Eugenia_uniflora_miR10213-3p	uggaucaagcccuucccggua	gggaagggcuugauccgagca	gggaagggcuugauccgagcaaauuuucauaaaaacuauauauguacauuuuuacggaaaacugcuuggaucaagcccuucccggua	chr6:44765843..44765930:-	21	eun
chr2_2616913	7.3545	7.17491	7.00446	5.55452	5.5	688	682	0	6	yes	osa-miR812a_MIMAT0004049_Oryza_sativa_miR812a	aacggacggcucggauugaaaccc	cuuucaauccgagccguccguugc	aacggacggcucggauugaaacccacuuuuccuuuucuuuuuauuuuuuuuuuuuaauuccguccggcacuuucaauccgagccguccguugc	chr2:34103019..34103112:+	24	osa
chr12_324492	6.54517	8.25307	8.66245	7.21645	5.5	678	676	0	2	yes	eun-miR10213-3p_MIMAT0041103_Eugenia_uniflora_miR10213-3p	uggaucaagcccuucccggua	gggaagggcuugauaaaacugua	gggaagggcuugauaaaacuguaaauauaaaaauuuugcgaaaauugcuuggaucaagcccuucccggua	chr12:36629782..36629852:+	21	eun
chr4_663739	6.54517	8.25307	8.66245	7.21645	349.8	677	676	0	1	yes	eun-miR10213-3p_MIMAT0041103_Eugenia_uniflora_miR10213-3p	uggaucaagcccuucccggua	accgggaagggcuugaugaaaaacu	accgggaagggcuugaugaaaaacugcuuggaucaagcccuucccggua	chr4:42233067..42233116:-	21	eun
chr6_2527732	7.33884	7.13331	6.96316	5.5439	5.3	676	672	0	4	yes	osa-miR812a_MIMAT0004049_Oryza_sativa_miR812a	aacggacggcucggauugaaaccc	cuuuuaauccgagccguccguugc	aacggacggcucggauugaaacccauuuuuccuuuucuuuuuguuuuuuuuuuaauccguccggcacuuuuaauccgagccguccguugc	chr6:43889552..43889642:-	24	osa
chr10_2142519	6.54517	8.25307	8.66245	7.21645	5.9	676	676	0	0	yes	eun-miR10213-3p_MIMAT0041103_Eugenia_uniflora_miR10213-3p	uggaucaagcccuucccggua	ccggagagggcuugauccaag	ccggagagggcuugauccaaguaguuuucguaaaaacuguaaauauaaaguuuuugcgaaaacggcuuggaucaagcccuucccggua	chr10:17425614..17425702:+	21	eun
chr10_2157722	6.54517	8.25307	8.66245	7.21645	5.3	676	676	0	0	yes	eun-miR10213-3p_MIMAT0041103_Eugenia_uniflora_miR10213-3p	uggaucaagcccuucccggua	ccgggaagagcuugaucggau	ccgggaagagcuugaucggaucuguuuuucauaaaacguguauauguggaauuuuaugaaaaauugcuuggaucaagcccuucccggua	chr10:23698913..23699002:+	21	eun
chr10_2293071	6.54517	8.25307	8.66245	7.21645	5.4	676	676	0	0	yes	eun-miR10213-3p_MIMAT0041103_Eugenia_uniflora_miR10213-3p	uggaucaagcccuucccggua	ccgggaaggacuugaucggau	ccgggaaggacuugaucggaucuguuuuucauaaaacguguauaugugcaauuacaugaaaaacugcuuggaucaagcccuucccggua	chr10:35015622..35015711:-	21	eun
chr12_279313	6.54517	8.25307	8.66245	7.21645	5.1	665	664	0	1	yes	eun-miR10213-3p_MIMAT0041103_Eugenia_uniflora_miR10213-3p	uggaucaagcccuucccggua	ggaagggcuugauccaagc	ggaagggcuugauccaagcaauuuugcgaaaaacgucuuggaucaagcccuucccggua	chr12:19580722..19580781:+	21	eun
chr5_1796287	6.48253	6.30969	6.94073	8.10548	4.7	646	596	50	0	yes	ptc-miR319i_MIMAT0002010_Populus_trichocarpa_miR319i	gugggcugcauuuuugaaauaaau	guguuuuuuagaugagucgauag	guguuuuuuagaugagucgauaggcuguguuuuuuagaugggccggugggccaugguuugagaugagccggugggcugcauuuuugaaauaaau	chr5:37837618..37837712:-	24	ptc
chr6_2524358	7.25374	7.35912	7.04719	5.48091	326.5	637	633	1	3	yes	-	uuuggacggucuggauuugaaacc	uuucaaauccagaccguccaaaa	uuuggacggucuggauuugaaaccggucauaaagcauuuagauaugcuuuaugaccgguuucaaauccagaccguccaaaa	chr6:42579575..42579656:-	24
chr9_24105	7.09592	7.21822	7.00797	5.44378	323.8	634	633	0	1	yes	-	uuuggacggucuggauuugaaacc	ccacuccauccggaccguucaaac	ccacuccauccggaccguucaaacguuuuuuggacggucuggauuugaaacc	chr9:8972491..8972543:+	24
chr3_836720	6.66514	7.15087	7.01052	6.16698	323.5	633	499	0	134	yes	-	uuggaucgagcucauacagcc	uguaugagcucgauccaaaauca	uguaugagcucgauccaaaaucaccccauuugauucaaaauuuaacgguucggauugauuguuuggaucgagcucauacagcc	chr3:15797467..15797550:-	21
chr12_267589	8.82396	7.84528	7.85423	7.92098	5.5	614	613	0	1	yes	stu-miR397-3p_MIMAT0031342_Solanum_tuberosum_miR397-3p	aaucaacggcuuggauuucaucuc	ugaaauccgaaccguugauugcac	aaucaacggcuuggauuucaucucagcgauagauggcuaguaucguacaaguaucgagaugaaauccgaaccguugauugcac	chr12:14886071..14886154:+	24	stu
chr4_558782	8.53223	7.6731	7.95941	7.23506	5.4	614	604	0	10	yes	stu-miR397-3p_MIMAT0031342_Solanum_tuberosum_miR397-3p	aaucaacggcucggauuucaucuc	aagaugaaaucugagccguuga	aaucaacggcucggauuucaucucgacaauagacuacucagaucuacaaaaugccaagaugaaaucugagccguuga	chr4:46977898..46977975:+	24	stu
chr7_1443300	7.27157	7.22525	7.05014	5.63729	313.4	613	608	2	3	yes	-	cuuaacugugaaguaccaacgagc	uccuuggacuucccaguaggu	uccuuggacuucccaguaggucgcccaucccuggauugcuccagggugagcaagcuuaacugugaaguaccaacgagc	chr7:26362613..26362691:+	24
chr6_2499767	6.54517	8.25307	8.66245	7.21645	5.4	609	609	0	0	yes	eun-miR10213-3p_MIMAT0041103_Eugenia_uniflora_miR10213-3p	uggaucaagcccuucccggua	ucaggaagggcuugaucggau	ucaggaagggcuugaucggauuaguuuuucauaaaauguguauaugugcaguuuuauaaaaaacugcuuggaucaagcccuucccggua	chr6:32948062..32948151:-	21	eun
chr12_442007	5.39394	6.93171	7.16118	2.97485	276	532	529	0	3	yes	ath-miR164a_MIMAT0000185_Arabidopsis_thaliana_miR164a	uggagaagcagggcacgugca	cacgugcuccccuucuccaac	uggagaagcagggcacgugcaaaggccuugcauugggggcuuagccugccagugaaaaucuugugcacgugcuccccuucuccaac	chr12:40271466..40271552:-	21	ath
chr9_121497	5.39462	6.93786	7.16171	2.97624	3.3	530	530	0	0	yes	ath-miR164a_MIMAT0000185_Arabidopsis_thaliana_miR164a	uggagaagcagggcacgugca	cacacaccccucaauuucucuuuc	uggagaagcagggcacgugcauuacuaacucaugcacacaccccucaauuucucuuuc	chr9:4001471..4001529:-	21	ath
scaffold7_679308	4.68641	5.06244	5.33449	7.18115	267.8	523	252	163	108	yes	-	acgugccuugccgauugagauccc	aucuccuuuggcuguggcacuguc	acgugccuugccgauugagaucccuugucgaaaggauugcgcgaaagccccacgggcuaguagugcuuucggucggccuuugaucuccuuuggcuguggcacuguc	scaffold7:344841..344947:-	24
chr6_2528979	5.39394	6.93171	7.16118	2.97485	268.6	517	516	0	1	yes	ath-miR164a_MIMAT0000185_Arabidopsis_thaliana_miR164a	uggagaagcagggcacgugca	cacgugcuccccuucuccaac	uggagaagcagggcacgugcacaauggcuuucuauaugcacguggcggugcacgugcuccccuucuccaac	chr6:44331620..44331691:-	21	ath
chr6_2466111	7.35166	7.28776	7.08312	7.43732	6	510	508	0	2	yes	gra-miR8718_MIMAT0034261_Gossypium_raimondii_miR8718	auuuuggaucgagcucauacagc	gcuguaugagaucgauccaaaauc	gcuguaugagaucgauccaaaaucuuuugaaugaaauggguugauuuuggaucgagcucauacagc	chr6:18544866..18544932:-	23	gra
chr3_808266	7.83362	7.17795	7.33122	7.46943	5	505	474	0	31	yes	stu-miR397-3p_MIMAT0031342_Solanum_tuberosum_miR397-3p	aaucaacggcucggauuucaucuu	gauccgagcuguucauuaccgaga	aaucaacggcucggauuucaucuuggaacuugcaugauccgagcuguucauuaccgaga	chr3:4009753..4009812:-	24	stu
chr10_2117209	7.88769	7.2329	7.35926	7.48033	5.4	496	489	0	7	yes	stu-miR397-3p_MIMAT0031342_Solanum_tuberosum_miR397-3p	aaucaacggcucggauuucaucuu	caugauccgagccguuuauuguc	aaucaacggcucggauuucaucuugguacuuacaugauccgagccguuuauuguc	chr10:6263333..6263388:+	24	stu
chr9_181872	7.84495	7.19406	7.34588	7.47277	5.6	477	475	2	0	yes	stu-miR397-3p_MIMAT0031342_Solanum_tuberosum_miR397-3p	aaucaacggcucggauuucaucuu	gaugaaauccaguccguugauuuu	aaucaacggcucggauuucaucuuggcacuugcacgauccaaaccgucuauugccgagaugaaauccaguccguugauuuu	chr9:28431635..28431716:-	24	stu
chr6_2375528	7.29604	6.74543	7.01279	7.36985	5.4	475	475	0	0	yes	stu-miR397-3p_MIMAT0031342_Solanum_tuberosum_miR397-3p	aaucaacggcucggauuucaucuu	gccggcauucgagccguugaucuu	gccggcauucgagccguugaucuuggcaaucaacggcucggauuucaucuu	chr6:24829744..24829795:+	24	stu
chr9_36328	7.82551	7.24158	7.37827	7.47757	5.3	473	473	0	0	yes	stu-miR397-3p_MIMAT0031342_Solanum_tuberosum_miR397-3p	aaucaacggcucggauuucaucuu	gaugaaauccagacgguugauugc	aaucaacggcucggauuucaucuugacaaugaaugacucagguuugcaaagugucgagaugaaauccagacgguugauugc	chr9:14116842..14116923:+	24	stu
chr10_2216919	7.63345	7.80206	7.43473	7.09855	3.9	471	467	2	2	yes	gma-miR4411_MIMAT0018331_Glycine_max_miR4411	cuauuguaugguccagauugugcc	aaaauuggacuucacgaaauagga	aaaauuggacuucacgaaauaggaaauggcuauaauauacaccccuuauuuggguguaccauaugcaccuauuguaugguccagauugugcc	chr10:2778962..2779054:-	24	gma
chr11_1110997	7.63345	7.80206	7.43473	7.09855	3.8	471	471	0	0	yes	gma-miR4411_MIMAT0018331_Glycine_max_miR4411	cuauuguaugguccagauugugcc	cuacaauauacaucccuuauuugggu	cuacaauauacaucccuuauuuggguguaccauaugcaccuauuguaugguccagauugugcc	chr11:27470360..27470423:-	24	gma
chr9_21292	7.63345	7.80206	7.43473	7.09855	3.2	471	471	0	0	yes	gma-miR4411_MIMAT0018331_Glycine_max_miR4411	cuauuguaugguccagauugugcc	cuacaauacauaccaauuaaaggu	cuacaauacauaccaauuaaagguguguaccauaugcaccuauuguaugguccagauugugcc	chr9:8007645..8007708:+	24	gma
chr9_6315	6.82475	6.81393	7.07983	6.44627	6	469	436	32	1	yes	sbi-miR6234a-5p_MIMAT0026450_Sorghum_bicolor_miR6234a-5p	gaguguguuggagacuuguuggag	aacuagcuccaacacacucacaua	aacuagcuccaacacacucacauaguguguggagcccacacaagugugugugggcuccacaaaauaugcgaguguguuggagacuuguuggag	chr9:1659119..1659212:+	24	sbi
chr11_1081431	7.9372	7.02228	7.4664	6.17121	239.5	462	460	0	2	yes	stu-miR397-3p_MIMAT0031342_Solanum_tuberosum_miR397-3p	aaucaacggcucggauuucaucuc	gcggaauaugagccguugaucuc	gcggaauaugagccguugaucucgguaaucaacggcucggauuucaucuc	chr11:16018389..16018439:-	24	stu
chr5_1758202	7.99126	7.05936	7.49425	6.18324	5.4	435	435	0	0	yes	stu-miR397-3p_MIMAT0031342_Solanum_tuberosum_miR397-3p	aaucaacggcucggauuucaucuc	gaugaaaucugagucguugauuag	aaucaacggcucggauuucaucuccgcacuuaaacaauccaagccguccauuguugagaugaaaucugagucguugauuag	chr5:22740432..22740513:-	24	stu
chr11_1141513	7.21477	7.40389	7.23972	5.67045	5.1	434	434	0	0	yes	cre-miR1167_MIMAT0005434_Chlamydomonas_reinhardtii_miR1167	agggugugacugggaguggcuccc	gagcuagcccaucgcggaugcccuaa	agggugugacugggaguggcucccaaggaguguaccuaucauuuuugaacuauuuuuugggagcuagcccaucgcggaugcccuaa	chr11:40343805..40343891:-	24	cre
chr5_1618835	8.07047	7.81418	7.58018	7.3238	5.1	429	429	0	0	yes	ppt-miR11327_MIMAT0044614_Physcomitrella_patens_miR11327	gauagauuauacgacgugagacgg	gugccauguugagauagucuauaag	gauagauuauacgacgugagacgggucgugccgcgcguuaaguccggugagacgauccgugccauguugagauagucuauaag	chr5:13560990..13561073:+	24	ppt
chr5_1613051	7.04122	7.0146	7.18449	5.2344	3.2	429	421	8	0	yes	stu-miR8041a-3p_MIMAT0030954_Solanum_tuberosum_miR8041a-3p	gugauguauugugagaggaugacu	ugucuuuucuagacacuuaggg	ugucuuuucuagacacuuaggggguguuccacuaagguaguuuuguuuuaaaacugucuugguuuuuguguugugugauguauugugagaggaugacu	chr5:10592585..10592683:+	24	stu
chr3_760790	7.96833	7.04132	7.48075	6.17772	3.9	423	419	4	0	yes	stu-miR397-3p_MIMAT0031342_Solanum_tuberosum_miR397-3p	aaucaacggcucggauuucaucuc	cuugaaaucugagccauugauuac	aaucaacggcucggauuucaucucugcauuugccuaauccgaacuguccauugccaacuugaaaucugagccauugauuac	chr3:32525051..32525132:+	24	stu
chr12_242197	6.07157	6.78357	6.67624	6.26814	215.8	414	412	0	2	yes	sbi-miR6222-5p_MIMAT0026410_Sorghum_bicolor_miR6222-5p	acuguuuggaugaagcccuuc	aagggcuugauccaaacaguu	aagggcuugauccaaacaguuuucgauaaaaauuauauauguauaacuuuuauuacagacuguuuggaugaagcccuuc	chr12:5193068..5193147:+	21	sbi
chr4_531577	5.61989	7.34648	7.64133	5.75498	5.2	383	382	0	1	yes	eun-miR10213-3p_MIMAT0041103_Eugenia_uniflora_miR10213-3p	uggaucaagcccuucccggua	aagggcuugauccaagcaguu	aagggcuugauccaagcaguuuuucauaaaacuguauauguauuuuuuuuuuuguggaucaagcccuucccggua	chr4:35672982..35673057:+	21	eun
chr11_996195	6.93643	7.08126	7.37022	6.30805	194.3	380	361	0	19	yes	-	acgguccggauuuuaaauaaa	agugaaacucuggaccguccaaaa	acgguccggauuuuaaauaaacuauucgcgcaaauagauuagugaaacucuggaccguccaaaa	chr11:28081286..28081350:+	21
chr12_315481	7.95582	6.77127	7.00552	5.9328	195.3	374	372	1	1	yes	stu-miR397-3p_MIMAT0031342_Solanum_tuberosum_miR397-3p	aaucaacggcucagauuccaucuc	cugcgaaucugagcugucaauugc	aaucaacggcucagauuccaucucacaccaaacaaaucuaagccauccauguucaucugcgaaucugagcugucaauugc	chr12:33239393..33239473:+	24	stu
chr8_1245470	5.62095	7.35192	7.64576	5.75603	194.7	373	371	0	2	yes	eun-miR10213-3p_MIMAT0041103_Eugenia_uniflora_miR10213-3p	uggaucaagcccuucccggua	caggaaagacuugauccacgca	caggaaagacuugauccacgcaauuuuguaaauaugcaguuuuuacgaaaaauugcauggaucaagcccuucccggua	chr8:35464052..35464130:+	21	eun
chr12_370697	7.82756	7.84617	7.60933	7.63986	4.5	371	371	0	0	yes	smo-miR1114_MIMAT0005272_Selaginella_moellendorffii_miR1114	gagggacaaacaaauccggacgga	caucggaucuugauuguccauuaucac	gagggacaaacaaauccggacggagggaauauuaucgacuaauacuucuuccaucggaucuugauuguccauuaucac	chr12:13181936..13182014:-	24	smo
chr12_235848	7.87957	7.76719	7.98553	7.65329	4.7	369	369	0	0	yes	osa-miR812a_MIMAT0004049_Oryza_sativa_miR812a	aacggacggcccggauugaaagug	guuucaaucuggacaguccguugc	aacggacggcccggauugaaagugccggaugaauuaaaaaacaaaaacaaaaggaaaaguguguuucaaucuggacaguccguugc	chr12:2634983..2635069:+	24	osa
chr11_995853	6.17548	6.56053	6.40554	5.39727	3.4	365	365	0	0	yes	mtr-miR2118_MIMAT0011318_Medicago_truncatula_miR2118	cuaccgauucuagauaaaccuuga	guaucguuuuuacuugaaucgug	cuaccgauucuagauaaaccuugauuuaccuauagauucguaucguuuuuacuugaaucgug	chr11:27937760..27937822:+	24	mtr
chr12_283427	5.94628	6.51551	6.35306	6.6934	191.4	364	362	0	2	yes	sbi-miR6222-5p_MIMAT0026410_Sorghum_bicolor_miR6222-5p	acuguuuggaucaagcccuuc	aagggcuugauccaaacaguu	aagggcuugauccaaacaguuuccgauaaaaacuguacauauauguacaguuuuuaucggaaacuguuuggaucaagcccuuc	chr12:21185953..21186036:+	21	sbi
chr12_391118	5.94628	6.51551	6.35306	6.6934	191.4	364	362	0	2	yes	sbi-miR6222-5p_MIMAT0026410_Sorghum_bicolor_miR6222-5p	acuguuuggaucaagcccuuc	aagggcuugauccaaacaguu	aagggcuugauccaaacaguuuccgauaaaaacuguacauauauguacaguuuuuaucggaaacuguuuggaucaagcccuuc	chr12:21185952..21186035:-	21	sbi
chr6_2328824	7.29604	6.74543	7.01279	7.36985	189.8	363	358	0	5	yes	stu-miR397-3p_MIMAT0031342_Solanum_tuberosum_miR397-3p	aaucaacggcucggauuucaucuu	gugcggcaucugagccguugaucg	gugcggcaucugagccguugaucgcgcaaucaacggcucggauuucaucuu	chr6:4267711..4267762:+	24	stu
chr11_1079115	5.38789	5.67303	6.09707	8.18907	189.1	363	341	3	19	yes	osa-miR319a-5p_MIMAT0020914_Oryza_sativa_miR319a-5p	agcugccgacucauucauccg	caugaaugaugcgggagauaa	agcugccgacucauucauccgaccacucaguagaaaagacauucgcugguugccugcuacugugguugcaugaaugaugcgggagauaa	chr11:15010050..15010139:-	21	osa
chr1_1961949	5.94628	6.51551	6.35306	6.6934	6.1	362	362	0	0	yes	sbi-miR6222-5p_MIMAT0026410_Sorghum_bicolor_miR6222-5p	acuguuuggaucaagcccuuc	agggcuugauccaaacaauuu	agggcuugauccaaacaauuuuugauaaaaauuguacauauauaguuuuuaucggaaacuguuuggaucaagcccuuc	chr1:49672344..49672422:+	21	sbi
chr4_500985	7.29604	6.74543	7.01279	7.36985	186	356	350	0	6	yes	stu-miR397-3p_MIMAT0031342_Solanum_tuberosum_miR397-3p	aaucaacggcucggauuucaucuu	augcggcauccgagcuguugaucu	augcggcauccgagcuguugaucuuggcaaucaacggcucggauuucaucuu	chr4:23343864..23343916:+	24	stu
chr7_1404310	7.3108	6.87477	7.02748	3.33012	181	354	352	0	2	yes	-	auuaugcucguaagacggaucgug	ugguccgugcuaugagauagu	auuaugcucguaagacggaucgugucgcgcuugugagaugguccgugcuaugagauagu	chr7:10750479..10750538:+	24
chr3_900737	7.28581	6.71979	6.95496	7.36277	5.2	353	351	2	0	yes	stu-miR397-3p_MIMAT0031342_Solanum_tuberosum_miR397-3p	aaucaacggcucggauuucaucuu	gaugaaaucagagucguugauucc	aaucaacggcucggauuucaucuucgcacuugcaugauccgagccauucauugccgagaugaaaucagagucguugauucc	chr3:40139801..40139882:-	24	stu
chr9_109870	7.145	5.62761	5.8979	2.82158	5.1	352	351	1	0	yes	stu-miR397-3p_MIMAT0031342_Solanum_tuberosum_miR397-3p	aaucaacggcucagauuucaucuc	gaugaaauccaaaccauugauugc	aaucaacggcucagauuucaucucgacaaugaacggcaugcauggcaaagugucgagaugaaauccaaaccauugauugc	chr9:43163049..43163129:+	24	stu
chr12_429555	6.55428	5.94044	5.92776	6.00234	178.6	343	278	0	65	yes	ptc-miR6426a_MIMAT0025221_Populus_trichocarpa_miR6426a	uuggagacagaccuaaccuuuggc	caaaguggcugcucucagaauacc	uuggagacagaccuaaccuuuggcaauauuugcacaaaguggcugcucucagaauacc	chr12:35561003..35561061:-	24	ptc
chr1_1851085	6.13743	5.95838	6.07798	5.02207	174.5	342	341	0	1	yes	-	uugccaaagguuaggucugucucc	agcagccacuuugugcauu	agcagccacuuugugcauucauugccaaagguuaggucugucucc	chr1:2614932..2614977:+	24
chr1_2002931	4.91733	4.77182	5.1938	5.86864	168.4	329	236	90	3	yes	-	agcaacggacggcucgaauggugc	auccgaaccguacguugcugugcg	auccgaaccguacguugcugugcgugcaagaugaaaucugggucguccauccgagcaacggacggcucgaauggugc	chr1:14902586..14902663:-	24
chr5_1720150	6.57039	5.94207	5.9294	6.00398	167.2	320	281	0	39	yes	ptc-miR6426a_MIMAT0025221_Populus_trichocarpa_miR6426a	uuggagacagaccuaaccuuuggc	auaaaguggcugcucucaaaauac	uuggagacagaccuaaccuuuggcaauaaugcauaaaguggcugcucucaaaauac	chr5:5196771..5196827:-	24	ptc
chr5_1708112	6.57039	5.94207	5.9294	6.00398	164	314	281	0	33	yes	ptc-miR6426a_MIMAT0025221_Populus_trichocarpa_miR6426a	uuggagacagaccuaaccuuuggc	acaaaguggcugcucucaaaauac	uuggagacagaccuaaccuuuggcaauaaugcacaaaguggcugcucucaaaauac	chr5:325931..325987:-	24	ptc
chr6_2423076	6.5509	6.7925	6.52409	4.4904	5.1	313	313	0	0	yes	osa-miR6248_MIMAT0024869_Oryza_sativa_miR6248	cauuugaggucugucacgugugac	ccuaucauucugcagccuuuuugcu	cauuugaggucugucacgugugaccacuuuuuuggguccuaucauucugcagccuuuuugcu	chr6:44425910..44425972:+	24	osa
chr7_1456020	6.5509	6.7925	6.52409	4.4904	3.4	312	312	0	0	yes	osa-miR6248_MIMAT0024869_Oryza_sativa_miR6248	cauuugaggucugucacgugugac	ccuaucaucgugcagccuuuuugcu	cauuugaggucugucacgugugaccacuuuguggguccuaucaucgugcagccuuuuugcu	chr7:31398036..31398097:+	24	osa
chr1_1879339	6.55428	5.94044	5.92776	6.00234	162.5	311	278	0	33	yes	ptc-miR6426a_MIMAT0025221_Populus_trichocarpa_miR6426a	uuggagacagaccuaaccuuuggc	aaaguggcugcucucagaauacca	uuggagacagaccuaaccuuuggcaauauaugcauaaaguggcugcucucagaauacca	chr1:14407470..14407529:+	24	ptc
chr3_906929	6.77133	6.3995	6.21595	2.97339	4.1	299	299	0	0	yes	ath-miR396b-3p_MIMAT0031909_Arabidopsis_thaliana_miR396b-3p	ucucaagagacuuugcauggacaa	gucuuguuuucuugucggu	ucucaagagacuuugcauggacaaauggauggacguaucuuuaaagcuuugugauugagggccacguaaauccuaugucuuguuuucuugucggu	chr3:42490051..42490146:-	24	ath
chr9_66366	4.93276	6.34257	6.12806	5.81833	156.6	299	294	0	5	yes	hvu-miR5050_MIMAT0020546_Hordeum_vulgare_miR5050	uugaggucugucacguguggc	uaucaucgugcagccuuuuuugc	uugaggucugucacguguggcugcuuuucaguccuaucaucgugcagccuuuuuugc	chr9:26398866..26398923:+	21	hvu
chr12_296761	6.87023	6.37066	7.04659	6.67094	4.6	288	288	0	0	yes	cre-miR1146_MIMAT0005383_Chlamydomonas_reinhardtii_miR1146	guggguccgggcauaaauaacacc	cuauauuuaugcccccccuaaugccc	guggguccgggcauaaauaacacccucuauauuuaugcccccccuaaugccc	chr12:26252459..26252511:+	24	cre
scaffold1_1841225	5.57131	6.18313	6.03254	4.43587	150.9	286	284	0	2	yes	sbi-miR6222-5p_MIMAT0026410_Sorghum_bicolor_miR6222-5p	acuguuuggaucaagcccuuc	aagggcuugauccaaacaguu	aagggcuugauccaaacaguuuucgauaacuguuuggaucaagcccuuc	scaffold1:1764254..1764303:+	21	sbi
chr8_1227676	6.06171	5.41311	5.71902	6.19168	143.2	278	265	0	13	yes	-	uugauccgagcugugcauuuucgc	aaaaugcacggcucugaucaaauc	aaaaugcacggcucugaucaaauccaacuccaugugagagccauuacuuggauuugauccgagcugugcauuuucgc	chr8:28675178..28675255:+	24
chr8_1253174	6.41611	6.82584	6.98662	5.96154	4.7	274	274	0	0	yes	sbi-miR6219-5p_MIMAT0026402_Sorghum_bicolor_miR6219-5p	gaaccgggggcccuguagugagug	cucacuaaagcucucucggucguccg	gaaccgggggcccuguagugagugagcucacuaaagcucucucggucguccg	chr8:38928218..38928270:+	24	sbi
chr12_316529	6.43676	6.9185	7.15984	6.18453	134.6	266	257	0	9	yes	-	acgguccggauuuuaaauaaa	uaaauuaaaauuggaccuggacgg	acgguccggauuuuaaauaaacucuuaccgguaagaguuaaauuaaaauuggaccuggacgg	chr12:33591684..33591746:+	21
chr10_2241784	5.66714	6.40605	6.56487	5.34776	136.4	266	265	0	1	yes	-	acgguccggauuuuaaauaaa	uaauuuaaaaucaggaccuccaau	acgguccggauuuuaaauaaacuuuuuucgagaagaguuaaacucuuucauggaagaguuaauuuaaaaucaggaccuccaau	chr10:13543332..13543415:-	21
chr12_323473	5.5646	6.61163	6.49134	7.17728	5.8	262	261	1	0	yes	zma-miR171b-5p_MIMAT0015155_Zea_mays_miR171b-5p	aauauuggagugugguuauca	auaaccacacuucaauauuug	auaaccacacuucaauauuugucuauugguguucgaagaacaugaauacuaaaagauaaauauuggagugugguuauca	chr12:36213404..36213483:+	21	zma
chr2_2657255	5.41076	6.071	5.98227	4.40306	5.5	260	260	0	0	yes	sbi-miR6222-5p_MIMAT0026410_Sorghum_bicolor_miR6222-5p	acuguuuggaucaagcccuuc	agggcuugauccaaacagguu	agggcuugauccaaacagguuuuuuucacuguuuggaucaagcccuuc	chr2:49856282..49856330:+	21	sbi
chr2_2535414	5.92097	4.88602	4.23183	2.18511	4.1	249	234	0	15	yes	cre-miR1144a.2_MIMAT0005379_Chlamydomonas_reinhardtii_miR1144a.2	gaaccgugguuugaaccgaaccgg	uuugguccccggucucauauuag	uuugguccccggucucauauuaggaaccgugguuugaaccgaaccgg	chr2:1688674..1688721:+	24	cre
chr11_995539	3.64529	5.06644	4.47809	1.89814	5.1	243	243	0	0	yes	gra-miR7504i_MIMAT0034101_Gossypium_raimondii_miR7504i	uuaugaaaaaccgcucggaugaag	ucauucgagcauuuuucgauaaa	ucauucgagcauuuuucgauaaauuauauauguacgguuguuaugaaaaaccgcucggaugaag	chr11:27793299..27793363:+	24	gra
chr7_1452067	5.82713	5.97136	5.6023	2.61542	126.2	239	223	15	1	yes	ata-miR5062b-5p_MIMAT0037202_Aegilops_tauschii_miR5062b-5p	ucggauuuguuugguagcggacgg	gucuaucgccgaguacggacggcu	ucggauuuguuugguagcggacgguuuggauguauuuggacaagaugugauccgagccgucuaucgccgaguacggacggcu	chr7:29805478..29805560:+	24	ata
chr12_423538	6.02347	4.96562	4.39447	2.24425	3.5	238	234	0	4	yes	cre-miR1144a.2_MIMAT0005379_Chlamydomonas_reinhardtii_miR1144a.2	aggaaccgugguuugaaccgaacc	auuuugguuuggucccugguuuc	auuuugguuuggucccugguuucauacuuaggaaccgugguuugaaccgaacc	chr12:33383051..33383104:-	24	cre
chr10_2198474	5.92097	4.88602	4.23183	2.18511	3.5	238	234	0	4	yes	cre-miR1144a.2_MIMAT0005379_Chlamydomonas_reinhardtii_miR1144a.2	gaaccgugguuugaaccgaaccgg	uucgguccucggucucauauuag	uucgguccucggucucauauuaggaaccgugguuugaaccgaaccgg	chr10:40002399..40002446:+	24	cre
chr7_1392590	6.02347	4.96562	4.39447	2.24425	123.4	235	234	0	1	yes	cre-miR1144a.2_MIMAT0005379_Chlamydomonas_reinhardtii_miR1144a.2	aggaaccgugguuugaaccgaacc	uugguuugguccucggucucauauu	uugguuugguccucggucucauauuaggaaccgugguuugaaccgaacc	chr7:6325405..6325454:+	24	cre
chr2_2579250	6.13259	6.13011	6.63428	5.72667	4.2	232	232	0	0	yes	rgl-miR7797b_MIMAT0032260_Rehmannia_glutinosa_miR7797b	auugauuugaagagugacugg	caacacacuucaaaacaaacc	auugauuugaagagugacuggccaacacacuucaaaacaaacc	chr2:19597147..19597190:+	21	rgl
chr4_469489	6.25562	5.1599	5.58225	6.01765	116.9	228	227	0	1	yes	-	aucuccuagucccggcguagaugg	aucucuuggggcuaggcugca	aucucuuggggcuaggcugcaagagagaaaucucuugugcaucuccuagucccggcguagaugg	chr4:10105252..10105316:+	24
chr8_1349307	5.69476	5.581	5.16695	2.4503	115.9	227	220	4	3	yes	-	uuuuccguuugauuuuagcaacuc	guucaggugcuaaaaucauagcua	uuuuccguuugauuuuagcaacucaagugcuaaaaucaaccaugauuuuagcaaaugaguucaggugcuaaaaucauagcua	chr8:34432861..34432943:-	24
chr10_2298341	4.70473	6.18954	6.6117	5.39735	117.3	221	220	0	1	yes	ath-miR157a-5p_MIMAT0000172_Arabidopsis_thaliana_miR157a-5p	cugacagaagagagugagcac	gcucacuuuucuucugucauu	cugacagaagagagugagcacacaguggcaaauuggcuauaaaucuguauacccuugcucuugugugcucacuuuucuucugucauu	chr10:37196467..37196554:-	21	ath
chr8_1349010	6.32121	7.21539	7.07239	6.36061	3.5	218	218	0	0	yes	sly-miR5303_MIMAT0020767_Solanum_lycopersicum_miR5303	cuuuugaacacauuggacggu	cgucaaaaaaaauaucgagaaggu	cuuuugaacacauuggacgguucggaucgucaaaaaaaauaucgagaaggu	chr8:34336712..34336763:-	21	sly
chr4_453522	5.76885	5.64977	5.5539	6.41075	3.7	212	212	0	0	yes	osa-miR3980a-5p_MIMAT0019675_Oryza_sativa_miR3980a-5p	aaucgacggucuggauugaaagug	guuucaauccgaaccguccgaugc	aaucgacggucuggauugaaagugcaguccggauuuucaaaaaaaaaaagaaaagaaaagaaaaaguguguuucaauccgaaccguccgaugc	chr4:3526187..3526280:+	24	osa
chr4_453521	4.80695	4.71072	4.62928	4.51499	5.3	212	212	0	0	yes	osa-miR3980a-5p_MIMAT0019675_Oryza_sativa_miR3980a-5p	aaucgacggucuggauugaaagug	cauccgaaccguccgacaau	cauccgaaccguccgacaauguaaucgacggucuggauugaaagug	chr4:3526165..3526211:+	24	osa
chr2_2626317	6.50813	5.00285	5.1407	2.45794	3.2	210	209	0	1	yes	stu-miR397-3p_MIMAT0031342_Solanum_tuberosum_miR397-3p	aaucaacggcuuagauuucaucuc	gcgacucugagcuauugauugcuc	aaucaacggcuuagauuucaucucacccaaacaaauuugagucaaacauguucaucugcgacucugagcuauugauugcuc	chr2:37792141..37792222:+	24	stu
chr1_2054459	6.13407	6.24553	6.00021	5.32368	4.2	210	210	0	0	yes	gma-miR4411_MIMAT0018331_Glycine_max_miR4411	cuauuguaugguccagauugug	caauacacaccccuuauuugggu	caauacacaccccuuauuuggguguaucauaugcaccuauuguaugguccagauugug	chr1:35568620..35568678:-	22	gma
chr11_1033300	5.30429	5.07247	5.19532	2.30731	110.5	208	205	0	3	yes	mtr-miR2655b_MIMAT0013441_Medicago_truncatula_miR2655b	cguuuuggagaucuguuuggagac	uuugaauccgauccgcucuccgauc	uuugaauccgauccgcucuccgauccgaauagaucggcguuuuggagaucuguuuggagac	chr11:44317702..44317763:+	24	mtr
chr11_1045431	3.13203	4.59728	5.26701	1.83797	108.7	204	190	0	14	yes	ath-miR156a-5p_MIMAT0000166_Arabidopsis_thaliana_miR156a-5p	ugacagaagagagugagcaca	ugcucacuucucuucugucagc	ugacagaagagagugagcacacggcuagcaauuguauagaagagguaugccauuguggggugcgugugcucacuucucuucugucagc	chr11:1836776..1836864:-	21	ath
chr10_2122434	5.9321	6.50295	6.4287	5.59402	102.7	199	193	0	6	yes	-	aggauccaacggcccacaacuguu	aguugugagcuguuggauagcgug	aguugugagcuguuggauagcgugaagggcauaggauccaacggcccacaacuguu	chr10:8431828..8431884:+	24
chr5_1805067	6.00201	5.82919	5.91882	5.42207	4.3	198	198	0	0	yes	pab-miR11498a_MIMAT0045055_Picea_abies_miR11498a	aaucugugucuggaccauuaaucc	aucgguucgguccagaccagauuca	aaucugugucuggaccauuaauccacgguuaaaauccaaaacgcacggaucgguucgguccagaccagauuca	chr5:41367681..41367754:-	24	pab
chr1_1861316	5.51916	4.39421	4.79428	2.15101	3.6	197	195	0	2	yes	bdi-miR5181b_MIMAT0020705_Brachypodium_distachyon_miR5181b	accgauccgucuguuuacucaccc	guuacggauggauacggauccua	accgauccgucuguuuacucacccaagguaaguuacggauggauacggauccua	chr1:6903398..6903452:+	24	bdi
chr7_1540962	5.30429	5.07247	5.19532	2.30731	4.2	194	194	0	0	yes	mtr-miR2655b_MIMAT0013441_Medicago_truncatula_miR2655b	cguuuuggagaucuguuuggagac	guucgaauacgaucugcucccu	guucgaauacgaucugcucccugauccgaauggauuggcguuuuggagaucuguuuggagac	chr7:24015840..24015902:-	24	mtr
chr5_1734785	5.88391	6.70064	6.38951	5.20043	98.8	191	188	0	3	yes	-	uugugaaaaacggcucggaucaag	gauccgagccguuuucacaaaacu	gauccgagccguuuucacaaaacuguacauauauaguuuuugugaaaaacggcucggaucaag	chr5:10813242..10813305:-	24
chr11_1003787	4.64467	4.311	3.74471	1.84094	99.2	187	186	0	1	yes	ath-miR8175_MIMAT0032774_Arabidopsis_thaliana_miR8175	aauccccguuggagauuggauagg	cauuuggagcggggauggagg	cauuuggagcggggauggaggauaaaaaauuaaaauaaauccccguuggagauuggauagg	chr11:30942686..30942747:+	24	ath
chr11_1144976	4.64467	4.311	3.74471	1.84094	5.2	186	186	0	0	yes	ath-miR8175_MIMAT0032774_Arabidopsis_thaliana_miR8175	aauccccguuggagauuggauagg	cauuugaagcggggaugga	cauuugaagcggggauggaggauaaaaauaaauccccguuggagauuggauagg	chr11:41823493..41823547:-	24	ath
chr2_2684794	5.2712	4.45674	4.86116	2.14063	5	180	180	0	0	yes	stu-miR397-3p_MIMAT0031342_Solanum_tuberosum_miR397-3p	aaucaacggcucggauuuuaucuc	guauucgagccauugauuuc	guauucgagccauugauuucgauaaucaacggcucggauuuuaucuc	chr2:4145470..4145517:-	24	stu
chr12_264115	4.75056	5.08166	5.52605	5.74836	92.9	180	176	1	3	yes	-	acgagccgagccuauauaaaugag	uuuagaauguuaagcucggcuc	acgagccgagccuauauaaaugagcugagcuuuguugagccgaaccgagcugaguuuuagaauguuaagcucggcuc	chr12:13558643..13558720:+	24
chr6_2395558	5.0693	5.17015	5.65788	8.37189	5.5	179	142	30	7	yes	ath-miR5024-3p_MIMAT0021048_Arabidopsis_thaliana_miR5024-3p	gcguaucucggccguccaaaa	uuuuggucggccgagauacccgcu	gcguaucucggccguccaaaauuguugggagaaauuuggaccguccaaaacacuuuuggucggccgagauacccgcu	chr6:33633399..33633476:+	21	ath
chr5_1683148	5.88922	5.70852	5.6891	6.8421	91.2	178	177	0	1	yes	-	aauagacggcucggaucacaucuu	cgaucaaaucugagccguccauc	aauagacggcucggaucacaucuuucccaaacaaauccgaaccaucuauugccgaucaaaucugagccguccauc	chr5:41302477..41302552:+	24
chr6_2421842	6.64975	5.75249	5.87504	4.48811	90.5	176	175	0	1	yes	-	aauuaacggcucagauuucaucuu	agaaaaaauccgagccauucauug	aauuaacggcucagauuucaucuuggcacuugcauaauucaagccauucauugucgagaaaaaauccgagccauucauug	chr6:43969937..43970017:+	24
chr5_1797673	4.74527	5.21553	5.62754	5.94642	5.5	176	176	0	0	yes	ath-miR157a-5p_MIMAT0000172_Arabidopsis_thaliana_miR157a-5p	uugacagaagauagagagcac	gcucucuagucuucugucauca	uugacagaagauagagagcacagaugauguuugggugcacaaagagaaugcaucucacucuuugugcucucuagucuucugucauca	chr5:38220504..38220591:-	21	ath
chr5_1821821	4.74527	5.21553	5.62754	5.94642	5.2	176	176	0	0	yes	ath-miR157a-5p_MIMAT0000172_Arabidopsis_thaliana_miR157a-5p	uugacagaagauagagagcac	gcucucucuucuuuccgucaacc	uugacagaagauagagagcacaacugaacaugcccaaaugaaguuguuugcguaugugcagccuugugcucucucuucuuuccgucaacc	chr5:48204101..48204191:-	21	ath
chr2_2765991	6.04067	4.91387	4.98941	5.18104	5.3	175	175	0	0	yes	stu-miR8018_MIMAT0030915_Solanum_tuberosum_miR8018	acgaaccgaaccggaaccgaaccg	auccgguuccgguucugugguuccucc	acgaaccgaaccggaaccgaaccgaccucuagaaauccgguuccgguucugugguuccucc	chr2:36085165..36085226:-	24	stu
chr7_1547267	6.04067	4.91387	4.98941	5.18104	4.6	175	175	0	0	yes	stu-miR8018_MIMAT0030915_Solanum_tuberosum_miR8018	acgaaccgaaccggaaccgaaccg	guuucgguuccauguucucuccgaac	acgaaccgaaccggaaccgaaccgaccuauaacaaaccgguuucgguuccauguucucuccgaac	chr7:26908273..26908338:-	24	stu
chr4_650054	5.31089	5.42909	5.64063	5.14007	89.2	174	170	0	4	yes	-	gacgguccggauuuuaaaugaauu	uuauuuuaaaugcggaccauugau	gacgguccggauuuuaaaugaauuguucacacgaacaaauuauuuuaaaugcggaccauugau	chr4:36205961..36206024:-	24
chr6_2357112	6.53088	6.28655	6.30474	2.92551	4.5	173	164	9	0	yes	ppt-miR537a_MIMAT0003145_Physcomitrella_patens_miR537a	augagguggcacaaucuggacuau	agucaaaguuugguuuagggguug	augagguggcacaaucuggacuauacaacaauugcauauggugcacaccuuugauggguguguauuguagccauuuacaauagucaaaguuugguuuagggguug	chr6:17092616..17092721:+	24	ppt
chr9_162673	6.03442	4.87549	4.95273	5.17376	4.1	172	172	0	0	yes	stu-miR8018_MIMAT0030915_Solanum_tuberosum_miR8018	acgaaccgaaccggaaccgaaccg	aaccgguuucgguucuuuguucucucc	acgaaccgaaccggaaccgaaccgaccauucuagaaccgguuucgguucuuuguucucucc	chr9:21248144..21248205:-	24	stu
chr10_2272859	5.4846	4.30657	4.40009	2.0603	86.7	172	167	0	5	yes	-	gcgguucgguccauggauuuucau	ugaauuaacagaaccggaccgug	gcgguucgguccauggauuuucauuuugaaaccuugaauuaacagaaccggaccgug	chr10:26789436..26789493:-	24
chr4_459765	6.04067	4.91387	4.98941	5.18104	4.8	171	171	0	0	yes	stu-miR8018_MIMAT0030915_Solanum_tuberosum_miR8018	acgaaccgaaccggaaccgaaccg	guuucgguuccauguucucuccgaac	acgaaccgaaccggaaccgaaccgaccucuaacaaaccgguuucgguuccauguucucuccgaac	chr4:6138212..6138277:+	24	stu
chr11_931174	6.65811	6.0012	5.88654	6.26307	5.3	170	162	0	8	yes	stu-miR397-3p_MIMAT0031342_Solanum_tuberosum_miR397-3p	aaucaacggcuuggauuuuaucuc	aagaugaaaucugagccguuga	aaucaacggcuuggauuuuaucucggcccuugcacaaucugagucguucauugucaagaugaaaucugagccguuga	chr11:2862143..2862220:+	24	stu
chr8_1163959	6.14658	5.70005	5.94433	5.35035	89.5	170	165	0	5	yes	mtr-miR2601_MIMAT0013304_Medicago_truncatula_miR2601	aauuugguccggaacuaugagucc	cuuagggaucccggacuagauugg	aauuugguccggaacuaugagucccggacuuagggaucccggacuagauugg	chr8:2639914..2639966:+	24	mtr
chr3_777643	6.24039	6.13438	6.17581	5.96644	5.5	169	169	0	0	yes	gra-miR8718_MIMAT0034261_Gossypium_raimondii_miR8718	guuuuggacggcucagauuugaug	ucgaaucuaagccgugcaaaacgu	guuuuggacggcucagauuugaugggguaaauuugcucucgaaauuuacaaaaaugucacccucgaaucuaagccgugcaaaacgu	chr3:38974392..38974478:+	24	gra
chr9_96853	3.82462	3.89944	3.96735	4.13448	4.8	164	163	0	1	yes	gma-miR2108a_MIMAT0010084_Glycine_max_miR2108a	guaaugugggccgaucucugugag	uugacagucggcccauagagc	uugacagucggcccauagagcuaguccaacuucucggauguaaugugggccgaucucugugag	chr9:38135450..38135513:+	24	gma
chr4_631261	5.0537	5.45711	5.59169	6.80018	84.6	163	147	0	16	yes	-	ugcgaaaaacugcuuggaucaagc	uugauccaagcaguuuuucg	uugauccaagcaguuuuucgcaaaaauuguacauuuacaguuuugcgaaaaacugcuuggaucaagc	chr4:28336774..28336841:-	24
chr6_2365630	5.0537	5.45711	5.59169	6.80018	83.5	161	147	0	14	yes	-	ugcgaaaaacugcuuggaucaagc	uugauccaagcaguuuucgca	uugauccaagcaguuuucgcaaaaauuguauauuuauaguuuugcgaaaaacugcuuggaucaagc	chr6:20931605..20931671:+	24
chr7_1391274	5.0537	5.45711	5.59169	6.80018	83.1	160	144	0	16	yes	-	ugcgaaaaacugcuuggaucaagc	uugauccaagcaguuuuucg	uugauccaagcaguuuuucgcaaaacuguaaauguacaguuuugcgaaaaacugcuuggaucaagc	chr7:5827083..5827149:+	24
chr1_1960286	5.54151	4.83758	5.0055	2.26999	82.3	158	156	0	2	yes	bdi-miR7740-3p_MIMAT0030217_Brachypodium_distachyon_miR7740-3p	gagacagaccuaaccuuuggcaau	gcacaaaguggcugcucu	gagacagaccuaaccuuuggcaauaugcacaaaguggcugcucu	chr1:48935468..48935512:+	24	bdi
chr10_2298875	4.82501	5.17322	3.98371	2.03273	5.5	158	158	0	0	yes	gma-miR4400_MIMAT0018316_Glycine_max_miR4400	uucggaaacugaguugauaaaauc	uuuuaucaacucauuuucugaaug	uucggaaacugaguugauaaaaucuuagauuuuugcauucaaaaaucuaagauuuuaucaacucauuuucugaaug	chr10:37405520..37405596:-	24	gma
chr12_239085	4.40703	4.01425	4.07461	1.82007	4	157	157	0	0	yes	hbr-miR6172_MIMAT0024792_Hevea_brasiliensis_miR6172	cggaccgucucacuggcauggugu	uccacccaauggcacgauccguc	cggaccgucucacuggcauggugucacuccacccaauggcacgauccguc	chr12:3931345..3931395:+	24	hbr
chr6_2412346	4.94301	4.13606	4.19482	1.92998	80.3	156	155	0	1	yes	-	aaccgaacugaaccgaaccgaacc	guucgguucucgguuugggggauu	guucgguucucgguuugggggauuuuuuuucaugaaccgaacugaaccgaaccgaacc	chr6:40193531..40193589:+	24
chr12_272336	4.82501	5.17322	3.98371	2.03273	83.7	154	152	0	2	yes	gma-miR4400_MIMAT0018316_Glycine_max_miR4400	uucggaaacugaguugauaaaauc	uuuuaucaacucaguuuccgaaug	uucggaaacugaguugauaaaaucuuagauuuuugcauuaaaaaaucuaagauuuuaucaacucaguuuccgaaug	chr12:16668498..16668574:+	24	gma
chr10_2106483	6.08364	5.29552	5.31315	2.48716	4.9	150	147	0	3	yes	stu-miR397-3p_MIMAT0031342_Solanum_tuberosum_miR397-3p	aaucaacggucuggauuaucuuac	guacaagaccauuaauugccgaac	aaucaacggucuggauuaucuuacauaaaagaugaguacaagaccauuaauugccgaac	chr10:1925215..1925274:+	24	stu
chr8_1282834	4.263	4.75608	4.06995	4.41166	5.4	150	111	3	36	yes	sly-miR9470-5p_MIMAT0035439_Solanum_lycopersicum_miR9470-5p	ugaaauccgaacuguuaaaaacac	uuuuaacggcucagauuucaucuc	uuuuaacggcucagauuucaucucggcacuuucuugauccaagccguccauugccgaggugaaauccgaacuguuaaaaacac	chr8:7322341..7322424:-	24	sly
chr8_1282545	5.32931	5.02029	5.0363	5.59156	4.7	149	138	11	0	yes	vca-miR10204-5p_MIMAT0041029_Vriesea_carinata_miR10204-5p	auccgguccggaccgaacugaucc	auuaaugguccgaacacggauuc	auccgguccggaccgaacugauccguacguuuuggauuuuaaccguggauuaaugguccgaacacggauuc	chr8:7207955..7208026:-	24	vca
chr11_967510	5.26364	4.46197	4.54615	2.08719	5	149	149	0	0	yes	osa-miR2918_MIMAT0014049_Oryza_sativa_miR2918	auccguguccgauccaaaagucuc	gucaaggaucgguuccggauua	auccguguccgauccaaaagucucacgauucgguuccaauccgaaccgugagucaaggaucgguuccggauua	chr11:16919642..16919715:+	24	osa
chr10_2152158	5.75167	5.79492	6.34301	5.63574	3.8	145	145	0	0	yes	rgl-miR7797b_MIMAT0032260_Rehmannia_glutinosa_miR7797b	auugauuugaagagugacugg	agcacacuucaaaacaaacu	auugauuugaagagugacuggcuagcacacuucaaaacaaacu	chr10:21550276..21550319:+	21	rgl
chr3_912784	5.29835	4.22577	4.24256	1.99482	5.3	145	145	0	0	yes	stu-miR8018_MIMAT0030915_Solanum_tuberosum_miR8018	acgaaccgaaccggaaccgaaccg	uuucgguuccaugguuccucugaac	acgaaccgaaccggaaccgaaccgaucucuaaaaagucgauuucgguuccaugguuccucugaac	chr3:44849768..44849833:-	24	stu
chr2_2569190	6.28261	5.82457	5.60403	5.98835	3.5	144	144	0	0	yes	smo-miR1115-5p_MIMAT0005273_Selaginella_moellendorffii_miR1115-5p	agagcucaccgaguagaacaagug	cauaaaacuuggauggguucuag	agagcucaccgaguagaacaaguguuccaaaaauuaacucuauuggaaaucauuaagugucuaaucggaacacauaaaacuuggauggguucuag	chr2:15297828..15297923:+	24	smo
chr5_1673515	3.64529	5.06644	4.47809	1.89814	4.9	143	143	0	0	yes	gra-miR7504i_MIMAT0034101_Gossypium_raimondii_miR7504i	uuaugaaaaaccgcucggaugaag	ucauucgagcauuuuucgauaaa	ucauucgagcauuuuucgauaaauuauauauguacgguuguuaugaaaaaccgcucggaugaag	chr5:37428796..37428860:+	24	gra
chr9_161034	4.88836	5.10407	5.22418	6.84067	72.9	141	85	52	4	yes	-	cggccgcccugggagcgccuagcg	ccuaggugcuagaaggac	ccuaggugcuagaaggacccucaccaacuagcccgacuaggcgccgaguacucggcccuggaagcuagaaggugcacggccgcccugggagcgccuagcg	chr9:20557726..20557826:-	24
chr9_95711	6.00894	5.72881	5.74571	5.60081	4	140	135	5	0	yes	stu-miR397-3p_MIMAT0031342_Solanum_tuberosum_miR397-3p	aaucaacggcucggauuuuaucuu	gauguaaucacgacaguugaaaac	aaucaacggcucggauuuuaucuuggcaauugaugguuuggauuuauaaagugucgagauguaaucacgacaguugaaaac	chr9:37722499..37722580:+	24	stu
chr12_260497	5.43832	5.44982	5.3084	2.4117	5.7	134	132	2	0	yes	ath-miR8182_MIMAT0032781_Arabidopsis_thaliana_miR8182	guguguugaagauuuguuggagac	cugcaauaauucuauaacgcauuc	cugcaauaauucuauaacgcauucacauagugugugggcuccacacaccacgugaguguguugaagauuuguuggagac	chr12:12331503..12331582:+	24	ath
chr8_1270796	3.99359	4.42524	4.4789	4.8213	5.7	134	134	0	0	yes	bdi-miR9480a_MIMAT0035485_Brachypodium_distachyon_miR9480a	gaugugaguguuuguguaagugug	uuugcacaugcacucauauuaa	uuugcacaugcacucauauuaaaguuugugacuuugaugugaguguuuguguaagugug	chr8:2365904..2365963:-	24	bdi
chr5_1706615	5.05511	4.93071	5.1792	3.40392	5.8	131	131	0	0	yes	hvu-miR6191_MIMAT0024816_Hordeum_vulgare_miR6191	cagauuugaagugcuuuaugacc	ucguccaaacauuuuuugga	ucguccaaacauuuuuuggacguuccagauuugaagugcuuuaugacc	chr5:50754025..50754073:+	23	hvu
scaffold13_2317724	5.05511	4.93071	5.1792	3.40392	5.9	131	131	0	0	yes	hvu-miR6191_MIMAT0024816_Hordeum_vulgare_miR6191	cagauuugaagugcuuuaugacc	ucguccaaacauuuuuugga	ucguccaaacauuuuuuggauguuccagauuugaagugcuuuaugacc	scaffold13:97080..97128:-	23	hvu
chr1_2074604	4.84891	4.38196	3.8395	1.89562	5.3	131	131	0	0	yes	mtr-miR5272a_MIMAT0021302_Medicago_truncatula_miR5272a	gaauugaucugcgcuguugaacgc	gaucaacguugcagaucugcucgg	gaucaacguugcagaucugcucggauccaaacauuucugcaccauccauuaccgaauugaucugcgcuguugaacgc	chr1:45068356..45068433:-	24	mtr
chr2_2703730	4.79044	4.01687	4.62828	5.6408	4	130	128	0	2	yes	osa-miR5507_MIMAT0022140_Oryza_sativa_miR5507	uaugagaauuuaacuggagguacc	uagaccuuguauuaaauuuucgug	uaugagaauuuaacuggagguacccauaugaguuauagaccuuguauuaaauuuucgug	chr2:11844069..11844128:-	24	osa
chr12_360052	5.79336	5.71854	5.46676	5.55599	70	129	127	0	2	yes	ath-miR166a-5p_MIMAT0031880_Arabidopsis_thaliana_miR166a-5p	cgacuguuugaauuaaauccgagc	ucggauuuaauucaaucaaugaau	ucggauuuaauucaaucaaugaauuaaaucugaccgucgacuguuugaauuaaauccgagc	chr12:9100856..9100917:-	24	ath
chr4_665754	5.50247	5.12736	5.5641	6.11227	4.7	129	129	0	0	yes	zma-miR171j-5p_MIMAT0015199_Zea_mays_miR171j-5p	aauugacgguccggauuaaaacac	auuucaauccagaccgucgguugc	aauugacgguccggauuaaaacacacuuuuuuaaauccgcucgacauuucaauccagaccgucgguugc	chr4:43002729..43002798:-	24	zma
chr2_2699148	5.79336	5.71854	5.46676	5.55599	5.2	127	127	0	0	yes	ath-miR166a-5p_MIMAT0031880_Arabidopsis_thaliana_miR166a-5p	cgacuguuugaauuaaauccgagc	ucggauuuaauccgagcaauaaau	ucggauuuaauccgagcaauaaauuaaauccgaccgucgacuguuugaauuaaauccgagc	chr2:10006146..10006207:-	24	ath
chr2_2683896	3.77096	3.27144	3.8631	1.57388	4.7	124	123	1	0	yes	sbi-miR6234a-5p_MIMAT0026450_Sorghum_bicolor_miR6234a-5p	gagugugugccgauuguuugaccc	guugaaauauugcaugugcauuuugu	guugaaauauugcaugugcauuuuguauuaauugggugugcugauuguucgagugugugccgauuguuugaccc	chr2:3777746..3777820:-	24	sbi
chr5_1756336	3.13203	4.59728	5.26701	1.83797	5.6	123	119	0	4	yes	ath-miR156a-5p_MIMAT0000166_Arabidopsis_thaliana_miR156a-5p	ugacagaagagagugagcaca	gcucacuucucucucugucauc	ugacagaagagagugagcacacagaggcauauugguguaagcgucuaugccguugcucuugugugcucacuucucucucugucauc	chr5:21951791..21951877:-	21	ath
chr11_1132856	4.75374	3.83383	4.04555	1.82738	66	122	121	0	1	yes	aly-miR4248a_MIMAT0017937_Arabidopsis_lyrata_miR4248a	ccauuuuacgucaccugaacagu	uuuaugauggcucagauugug	uuuaugauggcucagauuguggugagucccauuuuacgucaccugaacagu	chr11:36314836..36314887:-	23	aly
chr5_1756381	3.13203	4.59728	5.26701	1.83797	5.4	119	119	0	0	yes	ath-miR156a-5p_MIMAT0000166_Arabidopsis_thaliana_miR156a-5p	ugacagaagagagugagcaca	ugcucacuucucucucugucaua	ugacagaagagagugagcacacagaggcauauugguauaacagcguauaucauugcucuugcgugcucacuucucucucugucaua	chr5:21973228..21973314:-	21	ath
chr5_1810716	4.40053	4.68692	4.95268	2.05762	64.3	117	110	2	5	yes	ath-miR868-3p_MIMAT0004319_Arabidopsis_thaliana_miR868-3p	uuucuuaacauccccccucacgug	acguguggagguauguuaggaaau	uuucuuaacauccccccucacgugacaaaccucaaaugcggcuacacguguggagguauguuaggaaau	chr5:43579666..43579735:-	24	ath
chr1_1924737	4.5671	5.42827	5.18168	2.23548	59.6	114	112	0	2	yes	-	gaaaacaguugugggccguuggau	uccaauggcucacaacuguuuuc	gaaaacaguugugggccguuggauccuacgcccuucacguuauccaauggcucacaacuguuuuc	chr1:32930200..32930265:+	24
chr4_642984	4.01418	5.05491	5.09303	2.06223	4.3	114	110	4	0	yes	ath-miR394b-3p_MIMAT0031907_Arabidopsis_thaliana_miR394b-3p	aggugggccuacauagaucauaaa	gaugaccuauguggcccaagugg	gaugaccuauguggcccaagugggagauuguuagaaauuuucuguaggugggccuacauagaucauaaa	chr4:33185508..33185577:-	24	ath
chr11_999236	4.86242	4.22584	4.47412	5.98282	4.6	113	113	0	0	yes	bdi-miR7761-3p_MIMAT0030269_Brachypodium_distachyon_miR7761-3p	ucuugaucuugaccuuagucuca	ggacgguaugagaaaagaua	ucuugaucuugaccuuagucucacacucgacgggacgguaugagaaaagaua	chr11:29230226..29230278:+	23	bdi
chr5_1593806	3.58912	3.41354	3.907	1.57729	3.9	109	109	0	0	yes	lja-miR166-3p_MIMAT0043967_Lotus_japonicus_miR166-3p	guuucggauuagaaaacagacggu	cguccauuuuuuaaaccaagauuc	guuucggauuagaaaacagacgguauuggacauuuuaacuuaaaaacuauuuacagaauccaaaccguccauuuuuuaaaccaagauuc	chr5:3310111..3310200:+	24	lja
chr3_894923	4.6534	5.01295	5.2334	2.19538	5.3	108	108	0	0	yes	cpa-miR8151_MIMAT0031848_Carica_papaya_miR8151	gggauaccggacuggagaguaggu	cuucuaauccggaaccccgg	gggauaccggacuggagaguagguguguguauauauauaagcacagcuucuaauccggaaccccgg	chr3:37997703..37997769:-	24	cpa
chr8_1296069	4.17893	4.39496	4.30927	1.88238	5.8	106	106	0	0	yes	ptc-miR476b_MIMAT0002072_Populus_trichocarpa_miR476b	aaguaauugaucugagaaccccgc	gggguuaucggaucaaucacuuau	aaguaauugaucugagaaccccgcguuuuauuucccacuuuugaaugaaacgggggguuaucggaucaaucacuuau	chr8:12381937..12382014:-	24	ptc
chr6_2332337	3.77707	3.61015	3.39828	4.52748	58.2	106	64	4	38	yes	mtr-miR5299_MIMAT0021373_Medicago_truncatula_miR5299	uucauuggauucauauagauc	uuacgaauccaaugaauu	uuacgaauccaaugaauucguugaauucuuguggaucugggcuuaggcuugugaauucaaagaauucauuggauucauauagauc	chr6:5905939..5906024:+	21	mtr
chr4_645534	3.65816	5.07821	4.58246	1.91884	5.5	106	106	0	0	yes	gra-miR7504i_MIMAT0034101_Gossypium_raimondii_miR7504i	uuaugaaaaaccgcucggaugaag	ucauucgagcauuuuucgaua	ucauucgagcauuuuucgauaaauuauauauguacgguuauuaugaaaaaccgcucggaugaag	chr4:34363982..34364046:-	24	gra
chr12_326388	5.2586	4.27912	4.78563	2.09376	5.1	105	102	1	2	yes	stu-miR397-3p_MIMAT0031342_Solanum_tuberosum_miR397-3p	aaucaacgacucggaugccaucuc	gugaauccgagucguugauu	aaucaacgacucggaugccaucucagcuccaaacauaucuaggccguccauguucaccugugaauccgagucguugauu	chr12:37295084..37295163:+	24	stu
scaffold1_1841253	5.05387	4.46993	4.36592	4.35526	6	102	101	0	1	yes	ppt-miR2082_MIMAT0010021_Physcomitrella_patens_miR2082	aguguguuggagacuuuuguugua	aacuagcuccaacacacucacaua	aacuagcuccaacacacucacauaguguguggagcccacacacacuugugugggcuccacaaaauaugcgaguguguuggagacuuuuguugua	scaffold1:1781743..1781837:+	24	ppt
chr5_1818178	4.37053	3.63135	3.7601	1.6981	4.5	99	99	0	0	yes	zma-miR164e-3p_MIMAT0015317_Zea_mays_miR164e-3p	gaugugucugucugugaaccuauc	uacuaugaauugugacacgaugu	uacuaugaauugugacacgauguuaugucaaacauugagauagcagaugugucugucugugaaccuauc	chr5:46760603..46760672:-	24	zma
chr5_1688194	3.93852	3.83712	3.46595	1.62861	55	99	98	0	1	yes	seu-miR11046_MIMAT0043660_Salicornia_europaea_miR11046	auguguuuggacaagaugugaucc	cguccaucgccgagcacggac	auguguuuggacaagaugugauccgagucguccaucgccgagcacggac	chr5:43275137..43275186:+	24	seu
chr9_30535	3.39644	5.11966	5.04978	4.45755	54.6	98	89	0	9	yes	ath-miR822-5p_MIMAT0004239_Arabidopsis_thaliana_miR822-5p	ugcgggaaaacaguugugagc	acuguuuucccgcacuuuuuu	ugcgggaaaacaguugugagcuauugaaucgcgugaaggguauaggauccaacaacucacaacuguuuucccgcacuuuuuu	chr9:11569719..11569801:+	21	ath
chr6_2410388	2.4931	3.11163	3.32201	1.26165	50.8	98	40	0	58	yes	-	ugacaaagagagagagcacgc	gugcucucuuucguugucaua	ugacaaagagagagagcacgcuaguugacauuucaugcauaggacaugauuuuuuacaagcgugcucucuuucguugucaua	chr6:39352117..39352199:+	21
chr3_879388	4.48453	4.52341	3.80179	4.38448	53.4	96	94	0	2	yes	bdi-miR7737-5p_MIMAT0030210_Brachypodium_distachyon_miR7737-5p	guucgguccgauuuguaacaaaac	uaugaugcuuggggaccgauc	guucgguccgauuuguaacaaaaccgaaucgguucggucuaugaugcuuggggaccgauc	chr3:31725323..31725383:-	24	bdi
chr1_2019604	4.2797	3.36463	4.12373	1.69462	3.9	96	90	0	6	yes	ath-miR870-3p_MIMAT0004322_Arabidopsis_thaliana_miR870-3p	aaauuugggccgucuaaaacacuu	uuuggacggucuagauuu	uuuggacggucuagauuuauaagagagaaagaggaaagagagaaggaauaaauuugggccgucuaaaacacuu	chr1:22006596..22006669:-	24	ath
chr8_1296541	4.66703	4.83915	4.40897	5.21751	49.5	95	92	0	3	yes	-	gacgguccugauuuugaauaaacu	uuuauuuagaaucugcaccgu	gacgguccugauuuugaauaaacuguucacgggaauaguuaacuauucgcgcgaauaguuuauuuagaaucugcaccgu	chr8:12563868..12563947:-	24
chr12_436452	1.75757	4.53207	4.51598	5.54757	53	95	88	0	7	yes	ath-miR167a-5p_MIMAT0000196_Arabidopsis_thaliana_miR167a-5p	ugaagcugccagcaugaucua	agaucaugugguaguuucacc	ugaagcugccagcaugaucuaaacuuccuuuuucugugaaggaaagguaucagaucaugugguaguuucacc	chr12:38143646..38143718:-	21	ath
chr12_436460	1.75757	4.53207	4.51598	5.54757	52.9	95	88	0	7	yes	ath-miR167a-5p_MIMAT0000196_Arabidopsis_thaliana_miR167a-5p	ugaagcugccagcaugaucua	agaucaugugguaguuucacc	ugaagcugccagcaugaucuaaacuuccuuuuuccgugaaggaaagauaucagaucaugugguaguuucacc	chr12:38144986..38145058:-	21	ath
chr8_1344897	6.75512	7.21239	7.55054	5.63358	4.7	94	94	0	0	yes	zma-miR399f-5p_MIMAT0015174_Zea_mays_miR399f-5p	uggcaacuugcauucgugggc	ccauuugugaguugugcaag	uggcaacuugcauucgugggcuuugccauuugugaguugugcaag	chr8:32871485..32871530:-	21	zma
chr6_2414330	4.06075	4.13237	4.22611	1.81112	4	94	92	0	2	yes	ppt-miR902i-3p_MIMAT0005082_Physcomitrella_patens_miR902i-3p	aggaggaugucaacaagcuug	uuggugcuccucgcgaag	aggaggaugucaacaagcuuguugaaggcuuucaaaagaagagcuuggugcuccucgcgaag	chr6:41014526..41014588:+	21	ppt
chr9_108716	4.65349	4.14721	4.16396	1.88991	3.4	93	93	0	0	yes	osa-miR5798_MIMAT0023266_Oryza_sativa_miR5798	auggacuaucccauagcacggacc	uccgucuaaugagcauaauccaucu	auggacuaucccauagcacggaccgucuuacuaucacggcacgguccgucuaaugagcauaauccaucu	chr9:42714787..42714856:+	24	osa
chr6_2498479	3.36402	3.83603	4.0255	1.62147	5.4	93	93	0	0	yes	ath-miR394b-3p_MIMAT0031907_Arabidopsis_thaliana_miR394b-3p	aggugggccuacauagaucauaua	gaugaccuauguggcccaagugg	gaugaccuauguggcccaagugggagauuguuagcaauuuuccguaggugggccuacauagaucauaua	chr6:32281281..32281350:-	24	ath
chr3_905747	3.31972	3.79077	3.70967	1.5637	51.4	92	87	0	5	yes	ath-miR394b-3p_MIMAT0031907_Arabidopsis_thaliana_miR394b-3p	aggugggccuacauagaucauaua	agaugaucuuuguggcccaagugg	agaugaucuuuguggcccaagugggagauuguuagcaauuuuuuuaggugggccuacauagaucauaua	chr3:42057622..42057691:-	24	ath
chr3_867718	2.74577	4.44989	4.03471	1.57711	44.7	92	91	0	1	yes	-	uguauguggagccgaaucaag	aaaccggcccacaacuugcgc	aaaccggcccacaacuugcgcccuuaaaacuguguauguggagccgaaucaag	chr3:27080296..27080349:-	21
chr7_1570269	5.80118	5.09803	5.46596	2.43497	3.4	91	85	6	0	yes	mtr-miR5755_MIMAT0023137_Medicago_truncatula_miR5755	uuuuaacgguccugauuucaucuc	gaugaaaucugaauuguugauugc	uuuuaacgguccugauuucaucucaacacuugauaaauccgaacuguucauugucaagaugaaaucugaauuguugauugc	chr7:35868279..35868360:-	24	mtr
chr4_585324	3.35644	2.74758	2.54896	1.21816	5.2	91	91	0	0	yes	tae-miR1125_MIMAT0005360_Triticum_aestivum_miR1125	aaccaacgaugacuguuuuaaacu	uuuaaaccuaucaucuuugcaaua	uuuaaaccuaucaucuuugcaauaagaugacaguguaaacuugucaucuuuacaaccaacgaugacuguuuuaaacu	chr4:9922165..9922242:-	24	tae
chr12_302888	3.99567	2.76623	2.88377	1.34369	5.6	86	85	0	1	yes	gma-miR4358_MIMAT0018250_Glycine_max_miR4358	aagugcaucagacgguugagaucc	cucaaccguccgaugcacuuuca	aagugcaucagacgguugagauccguuuggugcaccauuuaaaaagaaacucaaccguccgaugcacuuuca	chr12:28512254..28512326:+	24	gma
chr1_2061887	4.71491	3.8747	5.00015	1.97182	46.8	85	79	0	6	yes	ptc-miR475a-3p_MIMAT0002067_Populus_trichocarpa_miR475a-3p	cuacagugggcucccuaaaaauug	aauuuuagagaguccauuugagug	aauuuuagagaguccauuugagugcucuuacggcaucuacagugggcucccuaaaaauug	chr1:39093901..39093961:-	24	ptc
chr2_2586901	4.28355	3.5781	3.3992	1.61762	5.1	85	85	0	0	yes	vca-miR10204-5p_MIMAT0041029_Vriesea_carinata_miR10204-5p	auccgguccggagcaaaccgaucc	auuagugguccggacacggauuc	auccgguccggagcaaaccgauccgcacguuuuggauuuuaauaguggauuagugguccggacacggauuc	chr2:22612102..22612173:+	24	vca
chr4_545162	4.03156	3.80937	4.05463	1.73006	5.9	85	85	0	0	yes	ptc-miR1450_MIMAT0006012_Populus_trichocarpa_miR1450	aucaauggucuggauuuuaaacac	guuuaaaauccagaccauugauuu	aucaauggucuggauuuuaaacacuguuugaccgguaacaguguuuaaaauccagaccauugauuu	chr4:41697570..41697636:+	24	ptc
chr4_662425	4.03156	3.80937	4.05463	1.73006	5.9	85	85	0	0	yes	ptc-miR1450_MIMAT0006012_Populus_trichocarpa_miR1450	aucaauggucuggauuuuaaacac	guuuaaaauccagaccauugauuu	aucaauggucuggauuuuaaacacuguuaccggucaaacaguguuuaaaauccagaccauugauuu	chr4:41697568..41697634:-	24	ptc
chr3_836305	3.94509	3.66528	3.93133	1.67755	41.3	85	83	0	2	yes	-	aacuugucgugccuuccaucgauc	gaagagagagggaacucaagguau	gaagagagagggaacucaagguauucagcaacuugucgugccuuccaucgauc	chr3:15595062..15595115:-	24
chr5_1609635	3.93599	2.87587	2.89076	1.36114	43.5	84	68	4	12	yes	-	agauuaaaucugagacgucggugc	aaugaacgaucggauuuuaaucca	aaugaacgaucggauuuuaauccaaacaaugaacugcucggaucauuuagaauuuagauuaaaucugagacgucggugc	chr5:9248858..9248937:+	24
chr5_1601244	5.61962	5.42291	5.41975	5.22925	5.8	82	64	0	18	yes	bdi-miR7715-5p_MIMAT0030152_Brachypodium_distachyon_miR7715-5p	ucaaagaucuccuccgugaggacc	cuuacggaggagaucuuugaugga	cuuacggaggagaucuuugauggaguccuuaauagaacaucucucucucucucucucuaucucucaaagaucuccuccgugaggacc	chr5:6126422..6126509:+	24	bdi
chr5_1767754	3.55062	4.26	4.05242	1.71615	5.3	82	82	0	0	yes	osa-miR2878-3p_MIMAT0013829_Oryza_sativa_miR2878-3p	uaggauuugaggaaugaaaagccc	gcugaacccccauuccucaaaaccuagc	gcugaacccccauuccucaaaaccuagccacucucuuaaauuuaagaaaguggcuaggauuugaggaaugaaaagccc	chr5:26647299..26647377:-	24	osa
chr1_2074843	3.8729	3.84422	3.79333	5.75759	41.6	80	79	0	1	yes	-	aaccgacgguccggauugaaaagc	guuucaaucaggaccgucgguug	aaccgacgguccggauugaaaagccgagcagaucuuaaaaaaggaaagaaaagaaaaggaaaaguguguuucaaucaggaccgucgguug	chr1:45208979..45209069:-	24
chr6_2430893	2.97009	2.98258	3.38467	5.03892	3.5	80	80	0	0	yes	gma-miR9747_MIMAT0036374_Glycine_max_miR9747	aaugcgaucuugugggaccccacu	ucggguucacacaaucgauccgaacu	aaugcgaucuugugggaccccacuuucggguucacacaaucgauccgaacu	chr6:2499996..2500047:-	24	gma
chr10_2163636	5.07549	4.35407	4.05523	5.86352	5.7	78	78	0	0	yes	zma-miR171j-5p_MIMAT0015199_Zea_mays_miR171j-5p	aauugacgguccagauugaaagug	uguacuucaauccggaccgucgguugg	aauugacgguccagauugaaaguguuguccgaauuaaaacuaaaagaaaauauguacuucaauccggaccgucgguugg	chr10:26219744..26219823:+	24	zma
chr12_318142	4.51738	4.70621	4.54325	5.61818	4.2	78	71	7	0	yes	ath-miR5629_MIMAT0022388_Arabidopsis_thaliana_miR5629	auaggguacucuaggauuuuagg	cuuagucauagguacccuaggg	auaggguacucuaggauuuuaggcacucucauaggguauccuaggauuuuagacacuuucacaggauaccuuagucauagguacccuaggg	chr12:34198906..34198997:+	23	ath
chr4_538515	3.53992	2.77862	2.57894	1.24629	5.2	78	75	0	3	yes	stu-miR397-3p_MIMAT0031342_Solanum_tuberosum_miR397-3p	aaucaacgaugacuguuuugaacu	uaaaccugucaucuuugcaauaaga	uaaaccugucaucuuugcaauaagaugacaguguaaaccugucaucuuuacaaucaacgaugacuguuuugaacu	chr4:38477297..38477372:+	24	stu
chr2_2807201	3.62845	3.32769	3.2015	1.4638	5.4	75	75	0	0	yes	rgl-miR7797b_MIMAT0032260_Rehmannia_glutinosa_miR7797b	uuugauuuuugacacguggagaga	augccacaugucaaaaaucaaagu	uuugauuuuugacacguggagagagagucaaagagauugagagggaugccacaugucaaaaaucaaagu	chr2:52684509..52684578:-	24	rgl
chr3_787909	3.90549	4.50589	4.33139	1.85476	4.3	73	73	0	0	yes	nta-miR6149a_MIMAT0024739_Nicotiana_tabacum_miR6149a	gugauacggaggccaaaauagagu	uucauagguaaucuguauccgu	gugauacggaggccaaaauagaguauccgugcuucauagguaaucuguauccgu	chr3:43040943..43040997:+	24	nta
chr2_2748539	3.79856	3.42221	3.70928	3.89895	5.1	72	72	0	0	yes	osa-miR167e-3p_MIMAT0022873_Oryza_sativa_miR167e-3p	ugaucaugguuugaggacgaggug	gcucuuccugaucaugguuuga	ugaucaugguuugaggacgagguggaggccuccaguuguuuuaagucagccuuaugcucuuccugaucaugguuuga	chr2:29540169..29540246:-	24	osa
chr1_2084974	3.28172	3.49954	2.33476	1.27348	5.3	70	70	0	0	yes	ppt-miR1064-3p_MIMAT0005191_Physcomitrella_patens_miR1064-3p	aggugauucaacggcugaaaaauc	uuuugggcaguuggauugugauu	uuuugggcaguuggauugugauuuuuguuuuuauguuuuaauauuucuaggugauucaacggcugaaaaauc	chr1:49839800..49839872:-	24	ppt
chr7_1573625	4.512	4.46266	4.60332	1.99139	3.1	69	58	11	0	yes	pab-miR3712_MIMAT0018145_Picea_abies_miR3712	ggugaucacuuaauauauguuggg	caacuuuguuaagaaauauuguccca	caacuuuguuaagaaauauugucccauauugcuuaggaguagagugggugaucacuuaauauauguuggg	chr7:37252674..37252744:-	24	pab
chr2_2661824	4.73592	4.03783	4.62061	3.97926	5.1	68	68	0	0	yes	osa-miR2925_MIMAT0014056_Oryza_sativa_miR2925	aggcggccgacuuuuagaacacua	ggguugggggaguguggcaugg	aggcggccgacuuuuagaacacuaguggagccaauuguuagaaucggguuggcugcggugggguugggggaguguggcaugg	chr2:52177378..52177460:+	24	osa
chr7_1500388	4.08121	4.62561	4.50822	4.42399	4	68	67	1	0	yes	nta-miR6149a_MIMAT0024739_Nicotiana_tabacum_miR6149a	gugauacggaggccaaaauagagu	uaaauuuuggauacuuacguaacauau	uaaauuuuggauacuuacguaacauauacguauccuagaguaucgguauccgauacggauaugauacgugauacggaggccaaaauagagu	chr7:8215993..8216084:-	24	nta
chr4_547251	3.31648	2.74062	2.54221	1.21138	5.2	68	65	0	3	yes	stu-miR397-3p_MIMAT0031342_Solanum_tuberosum_miR397-3p	aaucaacgaugacugcuuuaaacu	uaaaccugucaucuuugcaauaaga	uaaaccugucaucuuugcaauaagaugauaguguaaaccugucaucuuuacaaucaacgaugacugcuuuaaacu	chr4:42507276..42507351:+	24	stu
chr10_2288593	2.58057	3.70629	4.13299	1.45913	36.4	68	64	0	4	yes	-	uugacgagggcuugaaaauca	uuuucaagcccucgucaaaac	uugacgagggcuugaaaaucaagcacaccauaucuauuaucuauuaaagagguggugugcuugauuuucaagcccucgucaaaac	chr10:33268163..33268248:-	21
chr2_2672554	4.73774	4.19204	3.67366	1.82024	35.3	67	64	0	3	yes	-	accuaucucguuuggacuaguacg	acuaguccaaacgagauagguacu	accuaucucguuuggacuaguacgcuaucuaaucucucgugaauuucguugcgucaguacuaguccaaacgagauagguacu	chr2:56598141..56598223:+	24
scaffold23_1835123	4.27816	4.11475	3.72013	4.99591	3.1	67	67	0	0	yes	aly-miR3449-3p_MIMAT0017734_Arabidopsis_lyrata_miR3449-3p	ggauagaacuggaaccgaucgaac	ucggucuggugguuugguuuugg	ggauagaacuggaaccgaucgaacacaaaaagugguucggucuggugguuugguuuugg	scaffold23:194974..195033:-	24	aly
chr2_2537790	4.12206	2.84977	2.51658	1.29684	4.8	67	67	0	0	yes	gma-miR5772_MIMAT0023174_Glycine_max_miR5772	agaaugugagaacaugaagucgug	cauuuuuaaaaaaacacucacauucugu	agaaugugagaacaugaagucguguuuuccaaacacauuuuuaaaaaaacacucacauucugu	chr2:2648482..2648545:+	24	gma
chr10_2181310	2.58057	3.70629	4.13299	1.45913	35.8	67	64	0	3	yes	-	uugacgagggcuugaaaauca	uuuucaagcccucgucaaaac	uugacgagggcuugaaaaucaagcacaccaccucuuuaauagauaauagauauggugugcuugauuuucaagcccucgucaaaac	chr10:33268166..33268251:+	21
chr9_89130	5.07292	4.29577	4.70484	5.09376	5.8	66	66	0	0	yes	mtr-miR5755_MIMAT0023137_Medicago_truncatula_miR5755	uuuuaacggcuuggauuucaucuc	gguaaaauuuaagccguugaaaac	uuuuaacggcuuggauuucaucucggcacuuuguugacccgagccguccauugccgagguaaaauuuaagccguugaaaac	chr9:35378259..35378340:+	24	mtr
chr10_2132507	4.62284	4.2715	4.08504	5.39502	3.2	66	66	0	0	yes	gma-miR5773_MIMAT0023175_Glycine_max_miR5773	uuuuuaaaacuguuuggaucaagc	aucauccaaacaauuuugcaaaga	aucauccaaacaauuuugcaaagacugugacaagaacuuguguuuuuaaaacuguuuggaucaagc	chr10:13030302..13030368:+	24	gma
chr4_645846	2.62654	3.39245	4.09817	1.41501	34	66	54	0	12	yes	-	auuggacggcccagaucgaaacuc	aacguugcaucuggacugucc	aacguugcaucuggacuguccaaaagugcauuggacggcccagaucgaaacuc	chr4:34477880..34477933:-	24
chr10_2257078	4.42758	3.68181	4.62549	5.88795	32.9	65	64	0	1	yes	-	aaccuuccccguucguaaccuggc	cgggcgagcggggugcuuuucaaua	cgggcgagcggggugcuuuucaauaaaaccuuccccguucguaaccuggc	chr10:20026770..20026820:-	24
chr12_338629	5.70912	4.61503	4.18155	2.10245	3.1	63	63	0	0	yes	zma-miR171c-3p_MIMAT0001737_Zea_mays_miR171c-3p	agacugagugggaaucugaucccu	aucuuagauuucuggcucaaucauu	agacugagugggaaucugaucccuccuuuacccaauaggaaucuuagauuucuggcucaaucauu	chr12:875243..875308:-	24	zma
chr7_1473945	4.78039	5.09108	5.32069	6.03394	35.6	63	62	0	1	yes	eun-miR10224-3p_MIMAT0041124_Eugenia_uniflora_miR10224-3p	caaugaacggcucggaucauuug	gaauuaaauucgagccgucggagu	caaugaacggcucggaucauuuggagcuugaauuaaauucgagccgucggagu	chr7:38492843..38492896:+	23	eun
scaffold17_1837770	3.33474	3.0787	3.49745	1.42635	4.9	63	58	5	0	yes	gra-miR172a_MIMAT0033988_Gossypium_raimondii_miR172a	gcggcauuugcuuagguggacggc	cgcauguugcaagugcggcau	gcggcauuugcuuagguggacggcucggccacauuggauacgggguucgugugccauguaggaugccgcauguugcaagugcggcau	scaffold17:162502..162589:+	24	gra
chr8_1279091	1.55906	1.95276	2.85117	0.809564	37.1	62	58	0	4	yes	bdi-miR9480a_MIMAT0035485_Brachypodium_distachyon_miR9480a	caugugagagaggguguggcu	ccacacccucucucacauggg	ccacacccucucucacaugggguguggggggcuggggacccucucucacaugggguguggggccaacaugaacccacaccccaugugagagaggguguggcu	chr8:5777980..5778082:-	21	bdi
chr1_2045689	5.261	5.28759	5.39536	2.36939	35.6	61	59	0	2	yes	mtr-miR5755_MIMAT0023137_Medicago_truncatula_miR5755	guuuaacggcucggauuucaucuc	auaaaaucugagccguugauuacc	guuuaacggcucggauuucaucucagcaguugcauuaucugagccauccauugcggagauaaaaucugagccguugauuacc	chr1:32229307..32229389:-	24	mtr
chr6_2395624	3.20037	2.17447	2.5686	1.09484	5.3	61	41	0	20	yes	ppt-miR1221-5p_MIMAT0003916_Physcomitrella_patens_miR1221-5p	uggaugguccagaucuguugaaau	cagaucugggcuguccaaaauaca	uggaugguccagaucuguugaaauuguucgguggcauuuuugcaauuuugagaaguaaauuuaccccaacagaucugggcuguccaaaauaca	chr6:33661585..33661678:+	24	ppt
chr9_25688	3.11967	4.04068	3.97729	1.59721	5.8	61	61	0	0	yes	bdi-miR9480a_MIMAT0035485_Brachypodium_distachyon_miR9480a	caugugagugggguugugguu	ccacaacuccacucacauugg	ccacaacuccacucacauuggguguggggcccgcauguggggcucaugugagauccacaccccaugugagugggguugugguu	chr9:9498042..9498125:+	21	bdi
chr3_895272	2.61133	1.79128	1.96653	0.842937	29.8	60	32	0	28	yes	-	acgacguaguuuugaguguuuua	aauuuggacucaaaacgacguagu	aauuuggacucaaaacgacguaguuuugaguauuuuaaaacgacguaguuuugaguguuuua	chr3:38105126..38105188:-	23
chr4_530492	1.55906	1.95276	2.85117	0.809564	36.3	60	58	0	2	yes	bdi-miR9480a_MIMAT0035485_Brachypodium_distachyon_miR9480a	caugugagagaggguguggcu	ccauacccucucucacaugag	ccauacccucucucacaugagguguggggcccagauguggggaccacaccccaugugagagaggguguggcu	chr4:35177743..35177815:+	21	bdi
scaffold14_922019	5.61156	5.36253	5.42074	5.56637	33.1	59	57	0	2	yes	tae-miR1125_MIMAT0005360_Triticum_aestivum_miR1125	aaccaacgguccggauuaaaagug	auuucaaucuggaccgucggaug	aaccaacgguccggauuaaaagugcuauuuagauuuaaaaaaaaaaaaaaaaagugcauuucaaucuggaccgucggaug	scaffold14:150232..150312:+	24	tae
chr1_1882557	4.58108	3.48471	3.50062	1.64824	30.8	59	53	0	6	yes	-	accgguaccguuucggauuuagcg	gauuuucuuagugguacgguacgg	gauuuucuuagugguacgguacgguaccgguaccggacugauaccgguaccguuucggauuuagcg	chr1:15757016..15757082:+	24
chr7_1476986	3.36814	3.98946	3.81095	3.53195	4.7	59	59	0	0	yes	osa-miR3981-5p_MIMAT0019683_Oryza_sativa_miR3981-5p	agggacgugaggacaagagugguc	ccacccugacccucauuuuucaac	agggacgugaggacaagaguggucagcugaccacccugacccucauuuuucaac	chr7:39797592..39797646:+	24	osa
chr10_2188231	3.14138	3.31127	3.56501	1.44234	31.2	59	52	0	7	yes	-	cuuaucuauguagccccgugcagc	ugcgugggccuuuauagauaagga	ugcgugggccuuuauagauaaggaguauguacguucuccuuaucuauguagccccgugcagc	chr10:35823893..35823955:+	24
chr5_1816963	4.96231	4.35218	4.17349	1.96404	5.2	58	58	0	0	yes	stu-miR397-3p_MIMAT0031342_Solanum_tuberosum_miR397-3p	aaucaacgucucggauuucaucuu	gaugaaaucuguugauuuu	aaucaacgucucggauuucaucuuggcaguugcacgauccgagcgguccauugccgagaugaaaucuguugauuuu	chr5:46373131..46373207:-	24	stu
chr11_947854	5.52611	5.19102	5.2073	5.58383	30.8	57	55	1	1	yes	-	cgaaacggucuaggaaagugaaau	uuucacuuuccuggaccguuu	cgaaacggucuaggaaagugaaaucaauggcuccgauucacguguuuguaaauccgggcuauugauuucacuuuccuggaccguuu	chr11:9190450..9190536:+	24
chr7_1397207	3.63639	2.55788	3.51552	4.42991	4.8	57	57	0	0	yes	gma-miR4405b_MIMAT0041662_Glycine_max_miR4405b	auccgaauugaacucgaaugagcc	uucagguucaguucauuuag	uucagguucaguucauuuaguauccgaauugaacucgaaugagcc	chr7:7991129..7991174:+	24	gma
chr10_2180756	4.2199	3.92771	4.35483	4.21754	5.5	56	52	1	3	yes	vca-miR10204-5p_MIMAT0041029_Vriesea_carinata_miR10204-5p	guccgguccgguuuuuaaaacacu	uuaugggauaaaccgaaccggacc	uuaugggauaaaccgaaccggaccaagguccggucgacaggccaaccuguugaaccggccgguccgguccgguccgguuuuuaaaacacu	chr10:33072809..33072899:+	24	vca
chr8_1339925	3.59869	3.35427	4.03969	1.58478	6.1	56	54	0	2	yes	mtr-miR5757_MIMAT0023141_Medicago_truncatula_miR5757	aagagauuuuggaccguuggauca	acgguucaaaaucccuugcaauag	aagagauuuuggaccguuggaucacacaaauuuuguuuuuauguuuuaaaaauuugugugauccaacgguucaaaaucccuugcaauag	chr8:30911508..30911597:-	24	mtr
chr9_4008	3.01714	3.06177	3.68761	1.39356	5.5	56	55	0	1	yes	sly-miR9478-3p_MIMAT0035474_Solanum_lycopersicum_miR9478-3p	cucgaugauguaugaaauuucaac	auugauauuucagaccuuguugag	auugauauuucagaccuuguugagacuuuuagggaugccaauuugaauuuuggcaugccuaaccuucucgaugauguaugaaauuucaac	chr9:216157..216247:+	24	sly
chr1_1923334	2.50942	2.73391	1.38777	0.855684	5	56	52	0	4	yes	sly-miR10535a_MIMAT0042022_Solanum_lycopersicum_miR10535a	guggcauaugauugucgggcgggu	cucguugugaugccguucuacuuu	guggcauaugauugucgggcggguuaggugccaaccuaguugggauguuucccgcucguugugaugccguucuacuuu	chr1:32363343..32363421:+	24	sly
chr6_2355790	2.50942	2.73391	1.38777	0.855684	4.9	56	52	0	4	yes	sly-miR10535a_MIMAT0042022_Solanum_lycopersicum_miR10535a	guggcauaugauugucgggcgggu	cucguugugaugccguucuacuuu	guggcauaugauugucgggcggguuaggugccaaccuaguugggauguuucccgcucguugugaugccguucuacuuu	chr6:16345367..16345445:+	24	sly
chr3_732183	2.42469	2.96456	2.44074	1.09547	27.9	56	47	3	6	yes	-	agaaccgaggaguuacaaggacgu	agccuagagacucaaaucaauuuu	agaaccgaggaguuacaaggacguuuaugcccccaaaucaaagccgaaaggcaucaagggggacaagccuagagacucaaaucaauuuu	chr3:21599942..21600031:+	24
chr4_495828	5.13535	4.71042	5.04424	4.91122	5.4	55	55	0	0	yes	gra-miR8718_MIMAT0034261_Gossypium_raimondii_miR8718	guuuuggacggcucagaucugagg	ucaaaucugagccgucuagaacgu	guuuuggacggcucagaucugagggugacauuuuuguaauuuuugaguacaaauuuacccuaucaaaucugagccgucuagaacgu	chr4:21097315..21097401:+	24	gra
chr9_113664	4.62459	4.80723	4.23251	1.99778	5.1	55	53	2	0	yes	gma-miR1519_MIMAT0007378_Glycine_max_miR1519	aaaguguuuuggacggccuagauu	ucuggguuguccaaaacgcuuuug	aaaguguuuuggacggccuagauuucuccaacccuucaccucucucucccuagcuccuaauucucuccucucuuuaaaaucuggguuguccaaaacgcuuuug	chr9:6729..6832:-	24	gma
chr7_1499851	4.43467	3.58509	3.78045	2.53107	3.8	54	53	0	1	yes	aly-miR158b-5p_MIMAT0017675_Arabidopsis_lyrata_miR158b-5p	cuugucuaggcucgaaucgaaccc	cgaacucgagccugacuca	cuugucuaggcucgaaucgaacccgagucgaacucgagccugacuca	chr7:7992234..7992281:-	24	aly
chr9_37514	3.59869	3.35427	4.03969	1.58478	5.7	54	54	0	0	yes	mtr-miR5757_MIMAT0023141_Medicago_truncatula_miR5757	aagagauuuuggaccguuggauca	auucaacgguccaaaaucccuugc	aagagauuuuggaccguuggaucacacaaauuuuuaaaacauaaaaacaaaauuugugugauucaacgguccaaaaucccuugc	chr9:14616971..14617055:+	24	mtr
chr9_44590	3.27138	3.34035	3.26454	5.08175	3.1	54	54	0	0	yes	gra-miR8718_MIMAT0034261_Gossypium_raimondii_miR8718	guuuuggaucuuuggcugaguggc	cauucaagauaauuuucaaugcaa	guuuuggaucuuuggcugaguggcccaauacaaauugccuaccauucaagauaauuuucaaugcaa	chr9:17889298..17889364:+	24	gra
chr9_154267	3.24869	2.29092	3.3161	1.23906	4.6	54	54	0	0	yes	ptc-miR478a_MIMAT0002076_Populus_trichocarpa_miR478a	agacgugucuaaagcgguagagcc	cauguacggcuuuagacacguuuuu	agacgugucuaaagcgguagagcccacgugcauguacggcuuuagacacguuuuu	chr9:17773091..17773146:-	24	ptc
chr3_902156	1.00474	2.53876	2.79689	0.770217	31.1	54	29	0	25	yes	osa-miR5495_MIMAT0022128_Oryza_sativa_miR5495	ugagguccggauuuaagcucc	gugugugaauuuaagaucugagcc	gugugugaauuuaagaucugagccguccgcuuugauccaacagccuacgacugagguccggauuuaagcucc	chr3:40691060..40691132:-	21	osa
chr10_2119716	3.5926	1.92789	1.94088	0.94514	23.2	53	52	0	1	yes	-	auaaugaccuguaugauacgauac	aucauagcaucggguuaauaacauc	auaaugaccuguaugauacgauacaucauuucaucugauauaucauagcaucggguuaauaacauc	chr10:7220947..7221013:+	24
chr5_1726471	3.15923	3.02161	3.25665	1.35881	5	53	53	0	0	yes	vvi-miR3636-3p_MIMAT0018046_Vitis_vinifera_miR3636-3p	aucugucgggcauuccuuucucgc	caaaaaggaagcaccgauaguugu	aucugucgggcauuccuuucucgccacaaauaagagccaccggauauaauauguguggccaaaaaggaagcaccgauaguugu	chr5:7615197..7615280:-	24	vvi
chr6_2513085	3.63671	2.69066	3.61254	1.41018	3.7	52	52	0	0	yes	stu-miR397-3p_MIMAT0031342_Solanum_tuberosum_miR397-3p	aaucaacggucuggauuaucuucc	aauaauccgaaucguuaauugg	aaucaacggucuggauuaucuucccgcuaucuucacguaaagauaaguauuuaccuauggaauaauccgaaucguuaauugg	chr6:38101833..38101915:-	24	stu
chr6_2516899	4.2199	3.92771	4.35483	4.21754	4.4	51	51	0	0	yes	vca-miR10204-5p_MIMAT0041029_Vriesea_carinata_miR10204-5p	guccgguccgguuuuuaaaacacu	uuuuuugauggaaccgaaccggauua	uuuuuugauggaaccgaaccggauuaauguucgguccacgagucaaccaguugaacuugccgguccgguccgguuuuuaaaacacu	chr6:39578837..39578923:-	24	vca
chr3_896793	4.33986	3.98322	4.09991	4.85086	6	50	50	0	0	yes	vvi-miR3640-3p_MIMAT0018054_Vitis_vinifera_miR3640-3p	aucgaaaacugcucggaugaagcc	cuucauccaggcaguuuucgauaa	cuucauccaggcaguuuucgauaaaauuguauuuaaucgaaaacugcucggaugaagcc	chr3:38647979..38648038:-	24	vvi
chr10_2145616	4.12868	4.56908	4.40034	1.91318	5.3	50	50	0	0	yes	stu-miR8018_MIMAT0030915_Solanum_tuberosum_miR8018	ccgaaccggcuaaagaaaagaacc	uucgguccgguucgucgguucgguu	ccgaaccggcuaaagaaaagaaccgaaaaaaacucucgguucgguccgguucgucgguucgguu	chr10:18686006..18686070:+	24	stu
chr10_2277857	4.12868	4.56908	4.40034	1.91318	5.3	50	50	0	0	yes	stu-miR8018_MIMAT0030915_Solanum_tuberosum_miR8018	ccgaaccggcuaaagaaaagaacc	uucgguccgguucgucgguuugguu	ccgaaccggcuaaagaaaagaaccgaaaaaacucucgguucgguccgguucgucgguuugguu	chr10:28737762..28737825:-	24	stu
chr2_2629885	3.92007	3.44588	3.25485	1.52812	3.7	50	50	0	0	yes	ath-miR8182_MIMAT0032781_Arabidopsis_thaliana_miR8182	guguguuggagacuuauugaaguu	cuccaauaagcauuuaacacacuc	cuccaauaagcauuuaacacacucacauguuguguagagcccacacacauuucacgcuguaaguguguuggagacuuauugaaguu	chr2:39267080..39267166:+	24	ath
chr2_2630231	3.92007	3.44588	3.25485	1.52812	4.2	50	50	0	0	yes	ath-miR8182_MIMAT0032781_Arabidopsis_thaliana_miR8182	guguguuggagacuuauugaaguu	cuccaauaaguauuuaacacacuc	cuccaauaaguauuuaacacacucacauguuguguggaacccacacacacuuuacacuauaaguguguuggagacuuauugaaguu	chr2:39393244..39393330:+	24	ath
chr11_1137308	3.35277	2.56478	2.96928	1.25835	4.9	50	49	0	1	yes	gma-miR4394_MIMAT0018309_Glycine_max_miR4394	aauggacuuagggcacaucacgug	ugacauugcccaagaccacugaau	ugacauugcccaagaccacugaauaacuucuuguuuaguaauggacuuagggcacaucacgug	chr11:38548035..38548098:-	24	gma
chr1_2003368	2.86673	3.29399	3.69936	1.40567	4.9	50	50	0	0	yes	stu-miR8000_MIMAT0030890_Solanum_tuberosum_miR8000	acaccgaacggcucgaacacaguu	uugugucuagagagccguuuaaugcag	uugugucuagagagccguuuaaugcagaugaugagucugcauacaccgaacggcucgaacacaguu	chr1:15054945..15055011:-	24	stu
chr1_1984529	2.74119	1.98565	1.99713	3.8889	5.5	50	46	4	0	yes	sbi-miR5568g-3p_MIMAT0026466_Sorghum_bicolor_miR5568g-3p	aaaacgucuaggaaagagaaaugg	auuucucauuuuugaauguuuuca	aaaacgucuaggaaagagaaauggacaguuuagauucauauuuuaugaaucugaauuguucauuucucauuuuugaauguuuuca	chr1:7145099..7145184:-	24	sbi
chr7_1444613	1.67316	1.91087	1.13817	3.52191	4.6	50	50	0	0	yes	sbi-miR5568b-3p_MIMAT0026389_Sorghum_bicolor_miR5568b-3p	gcuauguauugugagagaaugacc	auauucucucacaagaagcgcca	auauucucucacaagaagcgccauugaggaggccaaccccagcacucuucuguuuguuauucuuuggcuauguauugugagagaaugacc	chr7:26993529..26993619:+	24	sbi
chr5_1809515	3.9825	4.22616	3.16031	4.48179	4.5	49	49	0	0	yes	ath-miR826a_MIMAT0004242_Arabidopsis_thaliana_miR826a	aaguccggagucuggacuagaagc	uugagccaguucuugcuuca	aaguccggagucuggacuagaagcggagccuugaugauaauuucuuuauaaacaggaguggcuugagccaguucuugcuuca	chr5:43188478..43188560:-	24	ath
chr12_237521	3.97171	4.39065	4.4716	1.87058	5.2	49	48	0	1	yes	pab-miR11423d_MIMAT0044996_Picea_abies_miR11423d	uggacggccgagaucuaaacccuc	auugcauccgggccguccaaacg	auugcauccgggccguccaaacgugcauuggacggccgagaucuaaacccuc	chr12:3323749..3323801:+	24	pab
chr4_663527	3.66443	2.90717	3.38557	1.42409	4.4	49	49	0	0	yes	osa-miR812o-3p_MIMAT0019682_Oryza_sativa_miR812o-3p	caacggucuggauuaaaugagauu	uacucauuuuauccaaaccauugau	caacggucuggauuaaaugagauuauccuaaauugguccggauuauacucauuuuauccaaaccauugau	chr4:42164501..42164571:-	24	osa
chr6_2383408	3.47846	2.8043	2.068	1.13842	4.6	49	49	0	0	yes	hvu-miR6207_MIMAT0024835_Hordeum_vulgare_miR6207	aggacgacugccugaaaccaagca	auuggagcaggcaagucauccuug	aggacgacugccugaaaccaagcaagagccugucguuagaagacuuaaauaccucugaaauuggagcaggcaagucauccuug	chr6:28270983..28271066:+	24	hvu
chr1_2032565	3.24146	2.90071	3.00015	1.31132	3.6	49	47	2	0	yes	ptc-miR478a_MIMAT0002076_Populus_trichocarpa_miR478a	agacgugucgucaugguagcucuu	acacuauuauagacgucucgucaug	agacgugucgucaugguagcucuugucacuacgaucaaucguaaauucugaugucuugugaauuacacuauuauagacgucucgucaug	chr1:27078482..27078571:-	24	ptc
chr1_2030516	3.16192	3.28686	3.36696	1.41507	4.4	49	49	0	0	yes	mtr-miR5256_MIMAT0021254_Medicago_truncatula_miR5256	gaauggauaaaaucaaggcuugau	caaaucuugauaaaauccauucgg	gaauggauaaaaucaaggcuugauuuuaucaaaucuugauaaaauccauucgg	chr1:26252791..26252844:-	24	mtr
chr4_600969	3.16192	3.28686	3.36696	1.41507	4	49	49	0	0	yes	mtr-miR5256_MIMAT0021254_Medicago_truncatula_miR5256	gaauggauaaaaucaaggcuugau	cagauuuugauaaaauccauucag	gaauggauaaaaucaaggcuugauuuuaucagauuuugauaaaauccauucag	chr4:16141342..16141395:-	24	mtr
chr10_2139669	4.23141	4.70551	4.6639	3.54477	3.7	48	48	0	0	yes	hvu-miR5049e_MIMAT0024826_Hordeum_vulgare_miR5049e	cauuauuuaggaacggagggagu	ucuuuuaauuugaaaaauguc	ucuuuuaauuugaaaaaugucacgauuuuuuguaguggaccauuauuuaggaacggagggagu	chr10:16351309..16351372:+	23	hvu
chr2_2595271	2.72731	2.99144	3.46651	1.30562	26.8	48	43	0	5	yes	mtr-miR2661_MIMAT0013468_Medicago_truncatula_miR2661	gagguuuggacuagaaaauuugcc	cuucuagucuggaccucccgcu	gagguuuggacuagaaaauuugccuauauagcuucuagucuggaccucccgcu	chr2:25692869..25692922:+	24	mtr
chr2_2650158	2.49413	0.903007	2.36821	0.682148	4.7	48	46	0	2	yes	bdi-miR5167a-3p_MIMAT0027078_Brachypodium_distachyon_miR5167a-3p	acaaugacuuuaagacaauaacua	agguuagaucuuggagucauuggu	agguuagaucuuggagucauugguguaugcuaaaacauucacguagagaggcaacaaugacuuuaagacaauaacua	chr2:47083297..47083374:+	24	bdi
chr4_674411	1.97308	2.40433	3.27735	1.03053	24.6	48	46	0	2	yes	-	aaucucccccuuuggcacuuccau	uggacuugccaaaccaaggaagcg	uggacuugccaaaccaaggaagcgcggccuauggggcuuacaaucucccccuuuggcacuuccau	chr4:46257064..46257129:-	24
chr3_764552	1.79136	2.16679	2.4936	4.10011	5.5	48	25	0	23	yes	sly-miR9470-3p_MIMAT0035440_Solanum_lycopersicum_miR9470-3p	cuuggcucggcucuguuacaaac	guaaacgagcugagcugagcaccc	cuuggcucggcucuguuacaaacgaaccgagcucgagcuugaguuuuaggcucguuugguaaacgagcugagcugagcaccc	chr3:33929561..33929643:+	23	sly
chr3_742937	6.04696	6.05309	6.4452	2.82003	4	47	47	0	0	yes	cre-miR1168.2_MIMAT0005425_Chlamydomonas_reinhardtii_miR1168.2	agcacggaccgucucgcuggcaca	auccagugacacgauccgucuua	agcacggaccgucucgcuggcacaacucgucucuuucacggacuauccagugacacgauccgucuua	chr3:25640071..25640138:+	24	cre
chr10_2181812	3.61734	2.80733	3.23274	3.92361	24.9	47	42	0	5	yes	-	guuuuuaagcacugcaauuuuggc	caaaauuguaguacauaaaaggcu	caaaauuguaguacauaaaaggcuuguaauuaacuuacacaugguacaaaguuuuuaagcacugcaauuuuggc	chr10:33425380..33425454:+	24
chr10_2288629	3.61734	2.80733	3.23274	3.92361	25.1	47	42	0	5	yes	-	guuuuuaagcacugcaauuuuggc	caaaauuguaguacauaaaaggcu	caaaauuguaguacauaaaaggcuuguaacuugcacaugguacaagguuuuuaagcacugcaauuuuggc	chr10:33281912..33281982:-	24
chr6_2334771	2.30972	2.85971	3.62417	1.21245	5.2	47	47	0	0	yes	cre-miR905-3p_MIMAT0004386_Chlamydomonas_reinhardtii_miR905-3p	aaggugcccgggcuuuaggcc	cagcaccggaccuggg	cagcaccggaccugggcuaaaguccaaggugcccgggcuuuaggcc	chr6:6911615..6911661:+	21	cre
chr3_857444	3.45557	2.31745	2.18598	1.07597	16.3	46	44	0	2	yes	mtr-miR2678_MIMAT0013506_Medicago_truncatula_miR2678	ugaaauuguaugcaauaaucaagc	augaugauuguaaacgguaaaaaug	ugaaauuguaugcaauaaucaagcaaauaaaaugcauaaaaugaugauuguaaacgguaaaaaug	chr3:23480533..23480598:-	24	mtr
chr12_276932	3.13273	3.22449	3.48966	4.7981	27.7	46	44	0	2	yes	ppt-miR2082_MIMAT0010021_Physcomitrella_patens_miR2082	aguguguugcgucgagccugaagc	uuaggcacgggcaaucccua	aguguguugcgucgagccugaagcuauucacggugaaugauaguucaaauugcguugcgccgugccuuuaggcacgggcaaucccua	chr12:18582662..18582749:+	24	ppt
chr12_304596	3.13273	3.22449	3.48966	4.7981	27.4	46	44	0	2	yes	ppt-miR2082_MIMAT0010021_Physcomitrella_patens_miR2082	aguguguugcgucgagccugaagc	uuaggcacgggcaaucccua	aguguguugcgucgagccugaagcuauucacggugaaugauaguucaaauugcaucgcgccgugccuuuaggcacgggcaaucccua	chr12:29031123..29031210:+	24	ppt
chr9_7193	2.34623	2.52992	2.8987	1.08862	4.2	46	42	2	2	yes	stu-miR398b-3p_MIMAT0031334_Solanum_tuberosum_miR398b-3p	auguguucagaagguguuuuc	gaaaauaguugugagccguuggau	gaaaauaguugugagccguuggauugcgugaaggguguaggauccaauguguucagaagguguuuuc	chr9:2283472..2283539:+	21	stu
chr10_2132341	1.77735	1.47533	2.3139	0.701718	23.1	46	14	31	1	yes	-	uuaguuuaguuuugaugaugu	ugucaucaaaacuaaaacuaaaac	uuaguuuaguuuugaugaugucaucauguguaaugaguggagagagagagauagauagagaagugaaggaaaugaugaugucaucaaaacuaaaacuaaaac	chr10:12968928..12969030:+	21
chr2_2560564	3.61734	2.80733	3.23274	3.92361	23.6	45	42	0	3	yes	-	guuuuuaagcacugcaauuuuggc	ucaaaacuguaguacauaaaagac	ucaaaacuguaguacauaaaagacuuguacuguugcacgugguacaagguuuuuaagcacugcaauuuuggc	chr2:11742372..11742444:+	24
chr10_2167257	3.13089	2.8676	2.88241	1.27154	22.7	45	44	0	1	yes	-	cuagugugggauccggacuuucgg	ggaguccggauuagaauauauaua	ggaguccggauuagaauauauauauaggcaaagcuucuagugugggauccggacuuucgg	chr10:27607297..27607357:+	24
chr5_1596869	2.07768	2.84753	2.05622	0.943825	5.4	45	40	0	5	yes	hvu-miR6191_MIMAT0024816_Hordeum_vulgare_miR6191	aagauuugugugaaccgaccccga	cgguucggggugaauguuucacgg	cgguucggggugaauguuucacggaccgauucgguucggggcaagauuugugugaaccgaccccga	chr5:4513017..4513083:+	24	hvu
chr4_481491	4.06355	4.46086	4.36115	4.81354	5.3	44	44	0	0	yes	ppt-miR2082_MIMAT0010021_Physcomitrella_patens_miR2082	aguguguuggagccauguuggaga	ucuaacaugacuccaacauacuca	ucuaacaugacuccaacauacucacaugaaguguguuggagccauguuggaga	chr4:14982137..14982190:+	24	ppt
chr5_1705678	3.7874	3.26034	3.75826	1.55981	5	44	42	1	1	yes	vca-miR10204-5p_MIMAT0041029_Vriesea_carinata_miR10204-5p	guccgguccgguuuuuaaaacacu	gauuaaaccgaaccggaccaagg	gauuaaaccgaaccggaccaagguccggucgacgagcuaaccgguugaaccggccaguccgguccgguuuuuaaaacacu	chr5:50314776..50314856:+	24	vca
chr1_1909575	3.3821	3.07721	4.18546	1.51249	5.7	44	43	1	0	yes	sbi-miR6234a-5p_MIMAT0026450_Sorghum_bicolor_miR6234a-5p	gaguguguuggagccauguugaag	ccaacauggcuccaacacaccug	ccaacauggcuccaacacaccugugugugggcuucacacaccauaugaguguguuggagccauguugaag	chr1:26895642..26895712:+	24	sbi
chr1_2031631	-0.0011597	2.35702	2.54549	0.44776	23.3	44	26	16	2	yes	-	cuacgacuaggguaccccaugaaa	uuaugacuaggguacccugcgacu	uuaugacuaggguacccugcgacuuggguacccuaugaaagugccuaaaauccuaggguauccuacgacuaggguaccccaugaaa	chr1:26642658..26642744:-	24
chr8_1170824	3.42416	2.56769	2.58054	4.08596	5.5	43	43	0	0	yes	sbi-miR5568g-3p_MIMAT0026466_Sorghum_bicolor_miR5568g-3p	aaaacgucccggaaagagaaaugg	auuucucuuucuugggcguuuucg	aaaacgucccggaaagagaaauggacagcucagauccauaaaaugugaauacgagccaaucauuucucuuucuugggcguuuucg	chr8:5539252..5539337:+	24	sbi
chr9_31367	2.78992	3.85575	4.28564	1.54266	26	43	42	0	1	yes	ath-miR841a-5p_MIMAT0004263_Arabidopsis_thaliana_miR841a-5p	aacgagccgagccgagccgagccg	guuugauguguuaaagcuuggcuu	aacgagccgagccgagccgagccgagguuugauguguuaaagcuuggcuu	chr9:11916074..11916124:+	24	ath
chr6_2400365	2.48876	2.04147	2.42696	0.96038	5	43	28	1	14	yes	cre-miR911_MIMAT0004394_Chlamydomonas_reinhardtii_miR911	ucaaugguucgaauucguagacgu	uugcgaauccggaccauuaaaaac	ucaaugguucgaauucguagacguuuucuuaccgguccaaaugguaagaaaacauuugcgaauccggaccauuaaaaac	chr6:35462921..35463000:+	24	cre
chr10_2296766	4.94647	5.11772	5.76736	2.34147	3.8	42	21	0	21	yes	osa-miR2918_MIMAT0014049_Oryza_sativa_miR2918	auccgugucuggaccaugagucac	cucaugguccggaucgguuaaucc	cucaugguccggaucgguuaauccauaauuucaaauucaaaauccgugucuggaccaugagucac	chr10:36573506..36573571:-	24	osa
chr9_216303	4.21233	3.71684	4.36052	4.93492	5.2	42	42	0	0	yes	mtr-miR5755_MIMAT0023137_Medicago_truncatula_miR5755	auuuaacggcuuggauuucaucuc	gaugaaaucagagccaaauuacugu	auuuaacggcuuggauuucaucucuacacuugcauuauccaagucauuuauugcggagaugaaaucagagccaaauuacugu	chr9:41707335..41707417:-	24	mtr
chr3_802013	3.24995	2.53337	1.99656	1.05505	24.1	42	39	0	3	yes	gma-miR5772_MIMAT0023174_Glycine_max_miR5772	agaauguguuuucacucuggcgug	cuagaaguagaaaaugugaaaacc	agaauguguuuucacucuggcgugccaagcaccuagaaguagaaaaugugaaaacc	chr3:1693933..1693989:-	24	gma
chr4_562965	3.24961	2.92447	1.82089	1.08082	3.5	42	42	0	0	yes	cre-miR1148.2_MIMAT0005387_Chlamydomonas_reinhardtii_miR1148.2	aggagaucgguacauuuucugugc	accuguaucuuuaucccuuc	aggagaucgguacauuuucugugcaaaaugcucuguaccuguaucuuuaucccuuc	chr4:1329304..1329360:-	24	cre
chr11_1137945	1.94348	2.7532	2.68343	1.0113	22.5	42	26	14	2	yes	-	aaaaguguauuggacggcucg	aaaccguccaauauauuuuugga	aaaaguguauuggacggcucggauuuaaaaagagaaacaugagagagaaagaggagagagaguguuuuaauccaaaccguccaauauauuuuugga	chr11:38770652..38770748:-	21
chr2_2646645	2.34623	2.52992	2.8987	1.08862	5.4	41	31	10	0	yes	bdi-miR5185m-3p_MIMAT0030130_Brachypodium_distachyon_miR5185m-3p	cuugaaaaaagagaaaccggacgg	guuugguuucucuuuuuucggggc	guuugguuucucuuuuuucggggccacaauguccaauucugauuauaaauguggaccuuguaugggcuugaaaaaagagaaaccggacgg	chr2:45577665..45577755:+	24	bdi
chr10_2230191	2.93919	2.75811	2.34524	1.13138	3.3	40	40	0	0	yes	osa-miR5076_MIMAT0020564_Oryza_sativa_miR5076	aaaaugggcaguaaaacaaaaag	uugugcccuuuuguuuuuu	aaaaugggcaguaaaacaaaaaguccaaagggacuuugugcccuuuuguuuuuu	chr10:8378095..8378149:-	23	osa
chr4_656513	2.31575	2.19403	2.53954	0.978717	3.3	40	27	0	13	yes	gma-miR1534_MIMAT0007397_Glycine_max_miR1534	aauuuuggacggcugauuucuccc	agacuguccaaaacacuuuug	aauuuuggacggcugauuucucccucccucucucucucucuaaaguccagacuguccaaaacacuuuug	chr4:39006069..39006138:-	24	gma
chr9_103792	4.85933	4.09507	4.81056	2.00836	4.8	39	39	0	0	yes	sly-miR10534_MIMAT0042020_Solanum_lycopersicum_miR10534	aaaaauacacggcucggaucaaau	uugauuugagucguacauuuuuac	aaaaauacacggcucggaucaaauccaauccaaugugagagcuauuguuucguuuugauuugagucguacauuuuuac	chr9:40788859..40788937:+	24	sly
chr1_1986445	3.3895	3.69336	3.301	1.49873	5.6	39	39	0	0	yes	ppe-miR6263_MIMAT0027280_Prunus_persica_miR6263	aaguggacuguauauauauauaua	uauauauauauacaccaagcuuc	aaguggacuguauauauauauauauauauauauauauauauauauauauauauauauauauacaccaagcuuc	chr1:7822305..7822378:-	24	ppe
chr8_1304557	2.94652	3.31858	3.91379	4.47183	5.3	39	36	3	0	yes	osa-miR812o-3p_MIMAT0019682_Oryza_sativa_miR812o-3p	caacgguccugauuucaucuc	gaugaaauccgaaucauugau	caacgguccugauuucaucucgcacuugcaugauccaagccauccauuaccgagaugaaauccgaaucauugau	chr8:15759709..15759783:-	21	osa
chr2_2658562	2.08503	2.79628	2.8113	1.06566	20.8	39	29	0	10	yes	-	aauccggaccauugaaaauacuuu	ugaaaaucaauggucuggauucgc	ugaaaaucaauggucuggauucgcagcaaguaucggcgaauccggaccauugaaaauacuuu	chr2:50462147..50462209:+	24
chr6_2420516	1.98647	3.21642	2.54322	1.05006	23.9	39	36	0	3	yes	csi-miR3950_MIMAT0018491_Citrus_sinensis_miR3950	uuuuucggccguuggaucacc	cagauccucugugccgaaaaacu	cagauccucugugccgaaaaacuccuaugccucugugucgagaaauuuuucggccguuggaucacc	chr6:43443046..43443112:+	21	csi
chr1_1956119	1.40965	0.0244668	0.724727	3.99396	4.5	39	39	0	0	yes	bdi-miR7712-3p_MIMAT0030147_Brachypodium_distachyon_miR7712-3p	guauuguggccgguuguuauguac	gcauuuaaaacuaguuuauaaucacua	gcauuuaaaacuaguuuauaaucacuaaucaugcauuaucacaugguugguauuguggccgguuguuauguac	chr1:47276935..47277008:+	24	bdi
chr1_1979634	1.29333	0.38149	0.69143	0.157701	4	39	12	27	0	yes	osa-miR5801a_MIMAT0023270_Oryza_sativa_miR5801a	uccaaaucugaaccauucaaaaac	uguaauaugguaaaauaggaauuuggaua	uguaauaugguaaaauaggaauuuggauagucacaguccuuaauuuggacuggacgagacaguccaaaucugaaccauucaaaaac	chr1:5119380..5119466:-	24	osa
chr4_666853	3.50894	3.33888	3.67544	5.41475	5.4	38	38	0	0	yes	ptc-miR1450_MIMAT0006012_Populus_trichocarpa_miR1450	aucaauggcucggauuucaucu	augaaauucgagucguugaucg	aucaauggcucggauuucaucucaacaauggaccggcuuggaucgugcaggugcggagaugaaauucgagucguugaucg	chr4:43441571..43441651:-	22	ptc
chr10_2151110	3.17372	2.40183	3.00944	1.21042	24	38	31	0	7	yes	stu-miR8018_MIMAT0030915_Solanum_tuberosum_miR8018	ccgaaccgaaccggaaccgaaccg	guuucgguucuaugguuccuccg	ccgaaccgaaccggaaccgaaccgaucuuaaaaaauucgguuucgguucuaugguuccuccg	chr10:20859079..20859141:+	24	stu
chr5_1808049	2.89294	2.56546	2.5796	1.13709	4.4	38	37	1	0	yes	gma-miR4352b_MIMAT0018276_Glycine_max_miR4352b	gaaaauguguggacaaauugagug	agagauuuucucacuuuuggc	gaaaauguguggacaaauugagugcgcccauuuaaggccgggaaaaugaguggccauuggguaagagauuuucucacuuuuggc	chr5:42621438..42621522:-	24	gma
chr2_2607631	2.81336	2.25131	2.38847	1.0362	4.5	38	38	0	0	yes	pab-miR950a-3p_MIMAT0018124_Picea_abies_miR950a-3p	gcugggccaaugcaaugaggacgu	gugcuaugcauaacuaagugc	gugcuaugcauaacuaagugccacaccaugacuaucgagggaagguugcugggccaaugcaaugaggacgu	chr2:30780170..30780241:+	24	pab
chr1_1850696	2.6928	3.23943	2.97037	1.2687	3.5	38	30	8	0	yes	ath-miR8175_MIMAT0032774_Arabidopsis_thaliana_miR8175	gauccccguuccccauuuggagug	uugggaauuggguaggggaugga	gauccccguuccccauuuggaguggggauggaggaugaaaauaaagccccguugggaauuggguaggggaugga	chr1:2463988..2464062:+	24	ath
scaffold11_1898	2.26365	1.87607	1.72799	0.770834	17.6	38	27	0	11	yes	-	ucggcugccgacuagcaauuugua	agacgcuagucggucccaaaucga	agacgcuagucggucccaaaucgaucggcugccgacuagcaauuugua	scaffold11:180835..180883:-	24
chr7_1494546	6.09644	5.69903	5.88021	2.66367	4.8	37	33	4	0	yes	ath-miR8182_MIMAT0032781_Arabidopsis_thaliana_miR8182	guguguuggagcuauguuggagac	cuccagaauaaugauacauacuc	cuccagaauaaugauacauacucaaacuuagugugugggcuccacacacuaugugaguguguuggagcuauguuggagac	chr7:5950228..5950308:-	24	ath
chr4_505247	3.17927	2.18953	2.68445	1.11598	19.3	37	11	23	3	yes	-	uugauccggauccgauaaguuugg	ggauuaucggauuaucggaucua	uugauccggauccgauaaguuuggauccgauccggauuuuauuagaauuuucgguuucggauuaucggauuaucggaucua	chr4:24846486..24846567:+	24
chr6_2376522	2.70582	2.712	2.35191	3.66249	19.8	37	30	2	5	yes	-	auaccucuccucccaccaaaaca	guuuugugagaggaggaauagaua	auaccucuccucccaccaaaacauguggguguggaucucguaggaggauccacacauguuuugugagaggaggaauagaua	chr6:25301670..25301751:+	23
chr9_217602	2.15878	1.87561	2.93408	0.930363	4.4	37	30	7	0	yes	osa-miR2105_MIMAT0010073_Oryza_sativa_miR2105	gugugaugcugaaauuucgaaac	aucggaauaauuuagcacuauacau	aucggaauaauuuagcacuauacauuuuuacaagguccacgacuaaguguauggacucuacguaaaugugugaugcugaaauuucgaaac	chr9:42172185..42172275:-	23	osa
chr9_41761	1.59255	3.29198	2.91999	1.02881	21	37	31	3	3	yes	-	acaacccaccacaaccccucucac	ugagagggguuguggugagu	acaacccaccacaaccccucucacaugugggggacccacccugagcgggucccaccccacaugugagagggguuguggugagu	chr9:16688986..16689069:+	24
chr3_748225	3.8992	3.16371	3.5838	1.53098	4.4	36	36	0	0	yes	gma-miR1517_MIMAT0007376_Glycine_max_miR1517	ggucuuggccuaggacuuaggugu	uaggugguuuuagccuaagaguac	uaggugguuuuagccuaagaguacuuagauguucguaguuggcuagguggucuuggccuaggacuuaggugu	chr3:27456840..27456912:+	24	gma
chr7_1432479	2.27827	2.81418	2.74472	1.09861	5.2	36	35	0	1	yes	bra-miR9557-5p_MIMAT0035667_Brassica_rapa_miR9557-5p	uuuugcguugggcccacuuggguc	aaaauggcccaacgaucaagaccc	uuuugcguugggcccacuugggucggacccaaaauggcccaacgaucaagaccc	chr7:21573649..21573703:+	24	bra
chr7_1514357	2.27733	2.95461	1.83083	4.79355	5.4	36	36	0	0	yes	bdi-miR164c-3p_MIMAT0027084_Brachypodium_distachyon_miR164c-3p	aaugugcgcggcuuggauuuaauu	uuaaaucugaaccaugcauuuu	aaugugcgcggcuuggauuuaauucgagccccauauaaauccgaauugucuauugcuuggauuaaaucugaaccaugcauuuu	chr7:13732601..13732684:-	24	bdi
chr10_2128677	1.02822	1.66571	1.39743	4.0294	5.7	36	36	0	0	yes	ppt-miR2082_MIMAT0010021_Physcomitrella_patens_miR2082	aguguguuggagccauguugg	aauauggcuccaacacacuca	aauauggcuccaacacacucacgugguguguggaguccauuugaguguguuggagccauguugg	chr10:11413635..11413699:+	21	ppt
chr8_1207902	2.95435	2.3438	1.92472	0.979236	4.8	35	35	0	0	yes	osa-miR1882e-3p_MIMAT0015285_Oryza_sativa_miR1882e-3p	gaaaugauaggucugcacuuuagc	uaaagugugggacuugccuuuccc	gaaaugauaggucugcacuuuagcaaaaugagagauuccucauuagauccgacacuuugcuaaagugugggacuugccuuuccc	chr8:20414283..20414367:+	24	osa
chr8_1167279	2.20597	2.3491	1.28129	0.736155	4.3	35	24	11	0	yes	tae-miR9654b-3p_MIMAT0035764_Triticum_aestivum_miR9654b-3p	auccgaaauauugacugcagccgc	agcuuuguuaaaaaguuucauggau	agcuuuguuaaaaaguuucauggauucucuucgguccaaaacuuggacuagacgggagaguccaaauccgaaauauugacugcagccgc	chr8:4033663..4033752:+	24	tae
chr12_333054	4.35834	4.0296	3.75515	4.55461	4.6	34	34	0	0	yes	lja-miR11127-5p_MIMAT0043880_Lotus_japonicus_miR11127-5p	cgguucggucugacaaaaauucc	uuuuuuuuuuccagacuggaccgac	cgguucggucugacaaaaauuccaggaaaucgaaaccgaaccaagauguauuucgguuuuuucggguuuuuuuuuuccagacuggaccgac	chr12:39878560..39878651:+	23	lja
chr8_1167096	3.7542	3.09341	3.18749	1.43689	4.4	34	34	0	0	yes	zma-miR160c-3p_MIMAT0015133_Zea_mays_miR160c-3p	ccgugcauccgagcuguccaaaca	uuuggacagcccagauugauu	ccgugcauccgagcuguccaaacauguuuuggacagcccagauugauu	chr8:3922453..3922501:+	24	zma
chr2_2625323	2.9295	1.78003	1.59256	0.820697	5.9	34	34	0	0	yes	ptc-miR477d-3p_MIMAT0025276_Populus_trichocarpa_miR477d-3p	uggacuccagacacuauguaagu	ucacauaguguguggagcccaca	ucacauaguguguggagcccacacacauuauaugaauccaccauauaauguguguggacuccagacacuauguaagu	chr2:37348042..37348119:+	23	ptc
chr1_2031814	2.2359	1.29543	2.48667	0.761989	5	34	33	1	0	yes	ppt-miR2082_MIMAT0010021_Physcomitrella_patens_miR2082	aguguguuuuuauugggcggacca	aaauguaccuguaaaaaggcacuau	aaauguaccuguaaaaaggcacuaugaccgguaacagacgcacuaugaccggucauaguguguuuuuauugggcggacca	chr1:26731392..26731472:-	24	ppt
chr9_217232	2.15878	1.87561	2.93408	0.930363	4.5	34	30	4	0	yes	osa-miR2105_MIMAT0010073_Oryza_sativa_miR2105	gugugaugcugaaauuucgaaac	aucggaauaauuuagcaccauacau	aucggaauaauuuagcaccauacauuuuuacaagguccacgacuaaguguauagacucuacguaaaugugugaugcugaaauuucgaaac	chr9:42018625..42018715:-	23	osa
chr5_1652424	1.82292	1.97641	2.72224	0.861685	22.9	34	21	9	4	yes	mtr-miR5256_MIMAT0021254_Medicago_truncatula_miR5256	gaauggauaaaaucaaggcuug	aagccuuugauuuuauccauuc	aagccuuugauuuuauccauucggaagcugaguugauaaaaucuuagauuuuugcauucaaaaaucuaagauuuuaucaacucaguuuccgaauggauaaaaucaaggcuug	chr5:28773116..28773228:+	22	mtr
chr12_257499	4.37471	4.64798	4.31795	1.9523	19.7	33	26	0	7	yes	sbi-miR6222-5p_MIMAT0026410_Sorghum_bicolor_miR6222-5p	ccuguuuggagaguuaauuuuggg	uaugagauuuaggcucuuuggagu	ccuguuuggagaguuaauuuugggguuuaacuuuaugagauuuaggcucuuuggagu	chr12:11198924..11198981:+	24	sbi
chr4_664242	3.00169	2.98362	2.53227	1.20938	5.3	33	33	0	0	yes	ppe-miR6269_MIMAT0027293_Prunus_persica_miR6269	ugugaauaucggauccggauucgg	gaaucggauucggauccucucaga	ugugaauaucggauccggauucggauccaagauuaucggauccgaaucggauucggauccucucaga	chr4:42438278..42438345:-	24	ppe
chr7_1441140	2.86478	3.17778	2.88896	1.27817	4.6	33	33	0	0	yes	gma-miR4394_MIMAT0018309_Glycine_max_miR4394	gauggacuguaugaguuugggggu	uuccgacauacggcuccagagcca	uuccgacauacggcuccagagccaaauuggauggacuguaugaguuugggggu	chr7:25549079..25549132:+	24	gma
chr7_1435118	2.5953	2.6796	2.86977	1.15551	6	33	32	0	1	yes	ppt-miR1078_MIMAT0005210_Physcomitrella_patens_miR1078	uuuggauggucuggauuugaaacc	caaauucagaccguccaaaaa	uuuggauggucuggauuugaaaccguucauaaagcauuuaugaccgguuucaaauucagaccguccaaaaa	chr7:22769289..22769360:+	24	ppt
chr5_1642796	2.30929	2.258	2.93601	1.03607	17.5	33	30	0	3	yes	zma-miR396g-3p_MIMAT0015351_Zea_mays_miR396g-3p	cuucaagaucuauuguuccguaau	cacacaacaauuaucuuggagcua	cuucaagaucuauuguuccguaauaaacuaccccagauggaggaguaguccacacaacaauuaucuuggagcua	chr5:25065357..25065431:+	24	zma
chr2_2733553	1.82292	1.97641	2.72224	0.861685	22.4	33	21	8	4	yes	mtr-miR5256_MIMAT0021254_Medicago_truncatula_miR5256	gaauggauaaaaucaaggcuug	aagccuuugauuuuauccauuc	aagccuuugauuuuauccauucggaagcugaguugauaaaaucuuagauuuuugaauggaaaaaucuaagauuuuaucaacucaguuuccgaauggauaaaaucaaggcuug	chr2:23834979..23835091:-	22	mtr
chr4_597471	1.51738	2.55751	3.10539	0.932864	17.6	33	32	0	1	yes	-	cgauccguccccaugcccauc	uggauaugaagaaggaguuug	uggauaugaagaaggaguuugggaauuaggggugaagauaguacucuuaggucccgauccguccccaugcccauc	chr4:14802781..14802856:-	21
chr6_2380166	1.15801	0.345385	0.649649	0.127239	4.8	33	13	5	15	yes	osa-miR1875_MIMAT0007829_Oryza_sativa_miR1875	ucaauggaccgaauuugcuaaagc	augcaaaucuggaccauugaaaac	ucaauggaccgaauuugcuaaagcuuucuuacuugugauaaagcauuuugaccgguaaggaagcguaugcaaaucuggaccauugaaaac	chr6:26872200..26872290:+	24	osa
chr10_2223970	3.73536	3.42861	3.64997	4.04025	5.5	32	32	0	0	yes	gra-miR8718_MIMAT0034261_Gossypium_raimondii_miR8718	auuuuggaucuagcucauacagc	uuuaugagcucaauccaaaauca	uuuaugagcucaauccaaaaucacccgcacuucauucaaaauuuuggaugcaauggaggugauuuuggaucuagcucauacagc	chr10:5791364..5791448:-	23	gra
chr5_1723536	2.93164	3.1608	3.84239	1.41135	4.8	32	32	0	0	yes	gma-miR169i-5p_MIMAT0022983_Glycine_max_miR169i-5p	agagccggcucaaagauuucg	gagucuugggagagucaagguuuuuu	gagucuugggagagucaagguuuuuucagagccggcucaaagauuucg	chr5:6418635..6418683:-	21	gma
chr3_777344	2.83475	2.41524	1.68578	0.925617	5	32	32	0	0	yes	osa-miR2095-3p_MIMAT0010055_Oryza_sativa_miR2095-3p	uuuccauuuuuggaccggacuagc	uaaucucacaaaaguaugggauuc	uuuccauuuuuggaccggacuagcaaucccaccggauuguuaaucucacaaaaguaugggauuc	chr3:38862838..38862902:+	24	osa
chr9_64562	2.26108	1.31594	2.5982	0.784602	4.5	32	32	0	0	yes	pab-miR950i_MIMAT0044902_Picea_abies_miR950i	agacgucugcguaguccaucagca	caguggaggaugaaucuau	agacgucugcguaguccaucagcaccgcaguggaggaugaaucuau	chr9:25737250..25737296:+	24	pab
chr10_2251744	0.753159	1.16095	-0.00193989	4.65755	4.7	32	28	0	4	yes	sbi-miR6234a-5p_MIMAT0026450_Sorghum_bicolor_miR6234a-5p	aagugugugacuccuacaaaaaug	cguggauucuacaacuaggcuc	cguggauucuacaacuaggcucaacuaagugugugacuccuacaaaaaug	chr10:17802819..17802869:-	24	sbi
chr4_640438	3.35323	2.56135	2.41065	4.40094	19.4	31	29	0	2	yes	sly-miR10535a_MIMAT0042022_Solanum_lycopersicum_miR10535a	guggcauaugauugucgagagugu	guucuuguugugauguuguuucuc	guggcauaugauugucgagaguguagggugccaaccuuguugggauucuuuguucuuguugugauguuguuucuc	chr4:32235545..32235620:-	24	sly
chr11_1007610	3.15338	3.98658	3.7595	3.2384	5.9	31	28	0	3	yes	mtr-miR5759_MIMAT0023146_Medicago_truncatula_miR5759	gaggggguuguaaaugguuggagc	uuuacaaccaccucacaugca	uuuacaaccaccucacaugcacguggggucuacacccauaauuguguaugggccccauauauaugugaggggguuguaaaugguuggagc	chr11:32511297..32511387:+	24	mtr
chr11_1053884	2.92553	3.18804	2.89923	1.29145	3.8	31	27	4	0	yes	lja-miR11135a-3p_MIMAT0043904_Lotus_japonicus_miR11135a-3p	guguauugguuagguuuugguucu	aacugguccaauccggaccguaugcaccc	guguauugguuagguuuugguucuuaauuuucuagaaccgaucagaaugauucggucacugaauuuguaaagaacugguccaauccggaccguaugcaccc	chr11:4984972..4985073:-	24	lja
chr11_1040565	2.37897	0.18213	2.56922	0.505348	20.5	31	26	4	1	yes	ath-miR398a-5p_MIMAT0031910_Arabidopsis_thaliana_miR398a-5p	aaggagugccaauagagaaaagug	cuuuucucuauuggcacugacuuu	cuuuucucuauuggcacugacuuuuuuuugucucuauucauaaaaugcaagaguaacuuugacuaauagagacaaaaaaggagugccaauagagaaaagug	chr11:47900386..47900487:+	24	ath
chr3_841011	1.18621	3.01034	1.93254	0.726184	4.5	31	31	0	0	yes	bra-miR5721_MIMAT0023019_Brassica_rapa_miR5721	caaaauggauauugagagugugcg	caccuagucucacauuaguuugag	caaaauggauauugagagugugcgaaggcaccuagucucacauuaguuugag	chr3:17320272..17320324:-	24	bra
chr11_1064927	1.09771	0.140143	1.52594	4.03943	20.2	31	29	0	2	yes	lja-miR11179-3p_MIMAT0043991_Lotus_japonicus_miR11179-3p	guuaaaguggagaggcugaugagg	guuuagcucuccacuuuaaccuuu	guuuagcucuccacuuuaaccuuuggguuaaaguggagaggcugaugagg	chr11:9437291..9437341:-	24	lja
chr4_489354	3.01836	2.49271	2.80994	1.17817	5	30	30	0	0	yes	ppt-miR166j_MIMAT0005046_Physcomitrella_patens_miR166j	accggaccggccuauugaagaacc	uucuucgguucgguuugguuc	accggaccggccuauugaagaaccggaaaaaaaacucgguucuucgguucgguuugguuc	chr4:18060970..18061030:+	24	ppt
chr10_2291332	2.87357	1.8725	2.1919	0.931305	4	30	27	3	0	yes	gma-miR1521b_MIMAT0021065_Glycine_max_miR1521b	aacugucacugaauacuuuuuagc	uaaauuauucauugacaacuuu	uaaauuauucauugacaacuuuuuacugaguugucacuaauuacagacuuagcacaaaaaacugucacugaauacuuuuuagc	chr10:34201323..34201406:-	24	gma
chr2_2575002	2.83201	2.74947	3.09155	1.23757	5.3	30	30	0	0	yes	gra-miR8675a_MIMAT0034046_Gossypium_raimondii_miR8675a	caggugauguggcgaauggggagc	uucucuucaccacacaacccacuuggu	caggugauguggcgaauggggagccacuuauauuuuugguuggcuccacguugggcuucucuucaccacacaacccacuuggu	chr2:17744309..17744392:+	24	gra
chr7_1443182	2.67667	2.8469	1.96222	1.02752	4.4	30	30	0	0	yes	sly-miR9470-3p_MIMAT0035440_Solanum_lycopersicum_miR9470-3p	auuggcucggcucauuuaagaagg	uuguuuacgaacgagccgagcuugagc	auuggcucggcucauuuaagaaggcucauuaaguaaauuaucuuaacucaucuuguuuacgaacgagccgagcuugagc	chr7:26310792..26310871:+	24	sly
chr11_1039875	2.37897	0.18213	2.56922	0.505348	5.4	30	26	4	0	yes	ath-miR398a-5p_MIMAT0031910_Arabidopsis_thaliana_miR398a-5p	aaggagugccaauagagaaaagug	cuucucucuguuggcacucacuuuuuu	cuucucucuguuggcacucacuuuuuuuugucuuuauucauaaaaugcaagaguaacuuugacuaauagagacaaaaaaggagugccaauagagaaaagug	chr11:47433652..47433753:+	24	ath
chr5_1678678	2.35031	1.96297	2.11433	0.873369	4.5	30	30	0	0	yes	ath-miR851-3p_MIMAT0004274_Arabidopsis_thaliana_miR851-3p	gggguggccguagugaucuaaguc	ccucacuugugggcccucuau	gggguggccguagugaucuaagucacuacaccccguagugaccucacuugugggcccucuau	chr5:39313897..39313959:+	24	ath
chr7_1387383	2.13236	1.64767	1.65933	0.694438	4	30	20	10	0	yes	lja-miR11088b-5p_MIMAT0043867_Lotus_japonicus_miR11088b-5p	aauaugggucaauaguugacgggu	caaucaaguaaacaaccaaauuac	aauaugggucaauaguugacggguugaauaugaguggguugaauuugggucuagucauacccaacccaacccgaccuuggaucugccaaucaaguaaacaaccaaauuac	chr7:4336162..4336272:+	24	lja
chr4_676833	2.5102	2.22276	2.02963	4.45069	5.3	29	28	0	1	yes	ath-miR861-3p_MIMAT0004306_Arabidopsis_thaliana_miR861-3p	aauggauaacgaucuccuaaggga	ucccuuauuagaucauuauccua	aauggauaacgaucuccuaagggaucccuuaaccaaauuugguuaaggaaucccuuauuagaucauuauccua	chr4:47214731..47214804:-	24	ath
chr2_2799969	2.07546	2.18147	2.70471	0.952399	4.5	29	29	0	0	yes	osa-miR1863b.2_MIMAT0020950_Oryza_sativa_miR1863b.2	ggagacuugugcuaaugaugaagc	uuagauuauucucauugucucuca	ggagacuugugcuaaugaugaagcgacucuguuuagauuauucucauugucucuca	chr2:49387578..49387634:-	24	osa
chr11_1031833	1.1824	3.79239	1.58708	0.710663	5.5	29	28	0	1	yes	ath-miR398a-3p_MIMAT0000948_Arabidopsis_thaliana_miR398a-3p	uguguucucaggucaccccuu	agugacacuuagaacacacgg	agugacacuuagaacacacggaggguuuagcagaaaacgcaucguguguucucaggucaccccuu	chr11:43578586..43578651:+	21	ath
chr10_2169777	1.04372	1.9821	1.87245	0.570877	4.7	29	29	0	0	yes	gma-miR4998_MIMAT0021016_Glycine_max_miR4998	uguuucguguggauaaucucg	ggaggguaaagaugaggcaag	ggaggguaaagaugaggcaagggggagagucuauccauuguuucguguggauaaucucg	chr10:28561252..28561311:+	21	gma
chr12_382330	4.39076	4.33346	4.57684	1.94716	5.9	28	24	1	3	yes	gra-miR8675a_MIMAT0034046_Gossypium_raimondii_miR8675a	aaggugauguggcagacaaggaga	gugucugcuacgccaccuuggugu	aaggugauguggcagacaaggagaagcccaucauuucaagugggccacacauugggcuucuccgugucugcuacgccaccuuggugu	chr12:17590948..17591035:-	24	gra
chr4_593485	3.28833	3.54406	3.26839	3.8046	4.7	28	26	0	2	yes	gra-miR8718_MIMAT0034261_Gossypium_raimondii_miR8718	guuuuggacagcucaaauuugaug	aucugagccguccaaauauauuuu	guuuuggacagcucaaauuugaugggguaaauuugcucccaaaauuuacaaaaauaccacccuuaaaucugagccguccaaauauauuuu	chr4:13199154..13199244:-	24	gra
chr1_1908986	2.61099	3.83359	4.26473	1.49953	19.2	28	15	0	13	yes	bdi-miR5185m-3p_MIMAT0030130_Brachypodium_distachyon_miR5185m-3p	uuugaaaaucaauggcccagauuc	ugggccauugauuuucaaauuc	uuugaaaaucaauggcccagauucaguuauucagguaaacugaaucugggccauugauuuucaaauuc	chr1:26644200..26644268:+	24	bdi
chr3_792736	2.5803	2.13802	0.147306	0.457343	4.3	28	28	0	0	yes	zma-miR171j-5p_MIMAT0015199_Zea_mays_miR171j-5p	aauugacgauccggauuaaaagug	guuuuaauccggaucguccgaugc	aauugacgauccggauuaaaagugcuguucggaauuuuuuuaaaaauagaaaagaaaagauguguuuuaauccggaucguccgaugc	chr3:45051081..45051168:+	24	zma
chr4_654755	2.3727	2.12779	1.27153	0.724661	5.6	28	28	0	0	yes	aly-miR844-5p_MIMAT0017629_Arabidopsis_lyrata_miR844-5p	ggaaggacauggaaccgaaacc	guucgguuccgguucgguucuuccaa	ggaaggacauggaaccgaaaccgguuuuuuacuaaccgguucgguuccgguucgguucuuccaa	chr4:38084681..38084745:-	22	aly
chr3_837872	-0.163125	-0.669303	-0.662431	3.86931	3.3	28	16	12	0	yes	ppt-miR1222a_MIMAT0003917_Physcomitrella_patens_miR1222a	augaaggagaacaauuacgug	aaagauuguuaccgauauga	aaagauuguuaccgauaugaugacuggacgagcgaaggguuauggguuuguccgguuuggagaugaaggagaacaauuacgug	chr3:16154520..16154603:-	21	ppt
chr11_973368	3.49421	2.69753	2.05349	1.11782	4.4	27	23	3	1	yes	ptc-miR481a_MIMAT0002098_Populus_trichocarpa_miR481a	aggaccuccuaauuuugaaauugg	gaagauuagggauugguauuugaa	gaagauuagggauugguauuugaaugaacgagauagggauuggguuuuauccccaaucccguaacugccguagaggaccuccuaauuuugaaauugg	chr11:19055582..19055679:+	24	ptc
chr5_1611782	3.19314	3.0529	2.81329	1.29783	5.1	27	27	0	0	yes	osa-miR1861d_MIMAT0007799_Oryza_sativa_miR1861d	uggucuugccuuagaacuuagagg	ccuaagaucucagguuugauccccu	uggucuugccuuagaacuuagagguuugcuuccaccuaagaucucagguuugauccccu	chr5:9969114..9969173:+	24	osa
chr5_1619117	2.7332	2.7402	2.86131	3.41958	5.3	27	27	0	0	yes	ppt-miR2082_MIMAT0010021_Physcomitrella_patens_miR2082	aguguguuggagacuuguugg	aacaaaaaucuccaacacacuca	aacaaaaaucuccaacacacucacaaguugugugggcuccacacacuauguuaguguguuggagacuuguugg	chr5:13673287..13673360:+	21	ppt
chr2_2737893	2.57225	1.1968	1.65607	0.635901	5.4	27	27	0	0	yes	lja-miR7527_MIMAT0029350_Lotus_japonicus_miR7527	aauggcguagaucugcucggaccc	uaccgaacugaucugccuuguuga	aauggcguagaucugcucggacccaaauagauaugagcuguccauuaccgaacugaucugccuuguuga	chr2:25330092..25330161:-	24	lja
chr6_2334857	1.13243	0.0322442	1.04723	0.127722	4	27	11	0	16	yes	osa-miR1868_MIMAT0007820_Oryza_sativa_miR1868	ucacggaauuuuaaugagggaguc	cucaaagaucuccuccgugaaga	ucacggaauuuuaaugagggaguccucauuagauuauccuccuauauauuaaggacccccucaaagaucuccuccgugaaga	chr6:6947464..6947546:+	24	osa
chr6_2461751	3.01081	2.73935	2.8455	1.22725	4.5	26	26	0	0	yes	lja-miR11135a-3p_MIMAT0043904_Lotus_japonicus_miR11135a-3p	guguauugguuagguuuugguucu	aaccaaaaccaguucggucuugu	aaccaaaaccaguucggucuuguaguuuggaucagauagguucuacauguguauugguuagguuuugguucu	chr6:16151467..16151539:-	24	lja
chr4_589229	2.4535	1.78919	2.10261	0.849669	4.9	26	26	0	0	yes	aly-miR774a-5p.1_MIMAT0017593_Arabidopsis_lyrata_miR774a-5p.1	agagacgauuugccguaacccggu	caauaggugggggcaaauaacgucuuaag	agagacgauuugccguaacccggugcauaccaauaggugggggcaaauaacgucuuaag	chr4:11351775..11351834:-	24	aly
chr10_2218986	2.35031	1.96297	2.11433	0.873369	16.6	26	25	0	1	yes	gma-miR4372a_MIMAT0018275_Glycine_max_miR4372a	gaaaaucggcuuguuuguagaagc	uaguaaacaagccgagcucgaguu	uaguaaacaagccgagcucgaguuagauguaacacacaacuuguuuaugaaaaucggcuuguuuguagaagc	chr10:3647486..3647558:-	24	gma
chr3_807436	1.02822	1.66571	1.39743	4.0294	5.1	26	23	3	0	yes	ppt-miR2082_MIMAT0010021_Physcomitrella_patens_miR2082	aguguguuggagccauguugg	gccacuggccuacacacacuug	gccacuggccuacacacacuugagugagaagugugugugagcuccacacaacauaugaguguguuggagccauguugg	chr3:3736838..3736916:-	21	ppt
chr1_2009891	4.30729	4.39217	3.83825	4.35769	5	25	20	0	5	yes	vca-miR10204-5p_MIMAT0041029_Vriesea_carinata_miR10204-5p	guccgguccgguuuuuaaaacauu	ggguuauccggaccggaacaagg	ggguuauccggaccggaacaagguccaguugaugaguugacuggucgaaccaggugguccgguccgguuuuuaaaacauu	chr1:17640888..17640968:-	24	vca
chr4_526999	3.28224	3.5066	3.33968	1.4626	13.7	25	16	0	9	yes	-	ugugcgggccuauauagauaagg	uaucuauguaggcucgcgcag	ugugcgggccuauauagauaaggaguauguaucuauguaggcucgcgcag	chr4:33664364..33664414:+	23
chr12_277362	2.75844	2.28639	0.932027	0.708569	5.3	25	25	0	0	yes	sly-miR10534_MIMAT0042020_Solanum_lycopersicum_miR10534	aaaaauacacggcucagaucaaau	uugauccgagccauauauuuucgu	aaaaauacacggcucagaucaaauccaagaaauggcucucauaugagauuggauuugauccgagccauauauuuucgu	chr12:18721826..18721904:+	24	sly
scaffold52_225310	2.67226	2.36054	3.23767	1.15458	12.8	25	24	0	1	yes	-	aauuccggggccuuggagguaacg	auaaccucaguagccccaagaguug	aauuccggggccuuggagguaacgacagagcauaaccucaguagccccaagaguug	scaffold52:47734..47790:-	24
chr4_520736	1.99029	1.45022	1.94922	0.684369	5.4	25	25	0	0	yes	aof-miR12137_MIMAT0049720_Asparagus_officinalis_miR12137	gauccuuccguccauugugaaaau	ccucgcaauggacggcuggaugccc	gauccuuccguccauugugaaaaugcacgccucgaauuuaauccucgcaauggacggcuggaugccc	chr4:31074218..31074285:+	24	aof
chr6_2407635	1.68016	2.08044	2.51934	0.828423	4.7	25	23	0	2	yes	cst-miR11332_MIMAT0044622_Cucumis_sativus_miR11332	uuugugggcugaguucaaauc	guuguggauuuggccuaaugg	guuguggauuuggccuaauggucaggggugaggccaaaccccuuugugggcugaguucaaauc	chr6:38227151..38227214:+	21	cst
chr1_2043368	1.04372	1.9821	1.87245	0.570877	17.5	25	16	0	9	yes	ath-miR390a-3p_MIMAT0031902_Arabidopsis_thaliana_miR390a-3p	cgcuauccauccugaguuuca	aagcucaggagggauagcgcc	aagcucaggagggauagcgccauggagcgaaagggguuaauuuucuuccucucuuuagcgcuauccauccugaguuuca	chr1:31325240..31325319:-	21	ath
chr5_1817693	3.18377	3.30907	3.50783	1.44167	4.6	24	24	0	0	yes	gma-miR9762_MIMAT0036399_Glycine_max_miR9762	cacagaucgugcucgaggacccac	gggucccacaugaguaaucugaacc	cacagaucgugcucgaggacccacguuugggucccacaugaguaaucugaacc	chr5:46602193..46602246:-	24	gma
chr11_1011384	3.04593	3.31868	3.08926	3.5479	5.6	24	24	0	0	yes	gma-miR10407d_MIMAT0041655_Glycine_max_miR10407d	uuaacggcucagauuucaucuug	aggugaaaucugagauguugaaa	uuaacggcucagauuucaucuuggcacuuuguuaauccaagccauacauugccgaggugaaaucugagauguugaaa	chr11:34220318..34220395:+	23	gma
chr3_911696	2.99104	3.78088	2.76999	1.34438	4.5	24	24	0	0	yes	lja-miR11127-5p_MIMAT0043880_Lotus_japonicus_miR11127-5p	agguucggcucguuuauggaacga	gcaagccuaaacgagccgaauacua	gcaagccuaaacgagccgaauacuaucauguucagguucggcucguuuauggaacga	chr3:44342420..44342477:-	24	lja
chr11_1034415	2.95543	3.45745	2.83705	1.31909	4.8	24	16	0	8	yes	gra-miR7502e_MIMAT0034193_Gossypium_raimondii_miR7502e	guaacgguuucgguaguaucga	uuaaauaccgguuucgugauacgu	uuaaauaccgguuucgugauacguaacgguaacgguuucgguaguaucga	chr11:44649479..44649529:+	22	gra
chr2_2802881	2.88453	2.74771	2.33528	1.12061	16.6	24	23	0	1	yes	mtr-miR5278_MIMAT0021317_Medicago_truncatula_miR5278	aaaauuaucuugaucggacauca	auguccgaucaagauaauuuuuu	aaaauuaucuugaucggacaucaauauguaucaaaacaguucauaauuuuugcguuuucaaaccuauugauguccgaucaagauaauuuuuu	chr2:50467796..50467888:-	23	mtr
chr1_1987782	2.49876	2.61367	1.89795	0.958889	4.6	24	24	0	0	yes	lja-miR11168-5p_MIMAT0043972_Lotus_japonicus_miR11168-5p	aaaccgugguugaauuuugaagac	cuccaucaaccacgguuuaa	aaaccgugguugaauuuugaagacuuuuaauaucggcuccaucaaccacgguuuaa	chr1:8335655..8335711:-	24	lja
chr3_887908	2.04838	1.69891	2.00807	0.756892	5	24	13	9	2	yes	ssp-miR1432_MIMAT0020290_Saccharum_sp._miR1432	uucaggaaagagaaauggauggc	gccguucauuucuauuuccaggau	uucaggaaagagaaauggauggcucugguccauaaauugugaaucugagccguucauuucuauuuccaggau	chr3:35170005..35170077:-	23	ssp
chr10_2218437	2.0022	1.03404	-0.127576	0.175086	16.9	24	22	0	2	yes	cpa-miR8147_MIMAT0031844_Carica_papaya_miR8147	ucugauacuguuagggugcccuac	agggcgcccuaccgguaucagauu	ucugauacuguuagggugcccuacaaauucguagggcgcccuaccgguaucagauu	chr10:3416295..3416351:-	24	cpa
chr12_328244	1.99877	2.02019	1.89544	0.789218	12.9	24	19	0	5	yes	-	cguaggauuuuaggcucuuuagg	agggucuuagacacuuucauaggg	cguaggauuuuaggcucuuuagggugcccuaggguuuauauuuaggcacuuuuauaggguauccuagggucuuagacacuuucauaggg	chr12:38004354..38004443:+	23
chr3_785484	1.52572	1.91374	2.66281	0.77642	13	24	19	4	1	yes	-	uuuggacggccuagaucuguu	auagaucugggccauucaaaauac	uuuggacggccuagaucuguugggauuguuuggcggcauuuuuguaauuuugagggauaaauuuaccccgauagaucugggccauucaaaauac	chr3:42078337..42078431:+	21
chr3_681648	1.4783	1.27951	0.558932	0.309212	12.6	24	20	3	1	yes	-	aauuccguuugacaaaacaca	guguuuugucauggaagugcca	guguuuugucauggaagugccaaaaggggagauuguaaggaccaaguuucagaguucuuuguuuuggcaauuccguuugacaaaacaca	chr3:1106180..1106269:+	21
chr2_2614954	1.38009	1.59336	2.13663	0.621687	12.6	24	23	0	1	yes	-	ugaaaaugacuugggcuugaagcu	uucaggugcugagcaaaauugauc	ugaaaaugacuugggcuugaagcugcuacuucaggugccugaagcugcugcuucaggugcugagcaaaauugauc	chr2:33383974..33384049:+	24
chr9_197636	0.0171389	1.26418	1.80786	4.16622	4.9	24	24	0	0	yes	osa-miR408-5p_MIMAT0022884_Oryza_sativa_miR408-5p	uagggaugggcauggggagggu	ccuaguugugcuccaacacccuuau	ccuaguugugcuccaacacccuuauacaugacacauucuuguagagcauacuauaauguguggugguagggaugggcauggggagggu	chr9:34761767..34761855:-	22	osa
chr7_1557272	2.97088	3.67566	3.16068	1.40084	12	23	22	0	1	yes	-	uuuggacggccuagauuuguuggg	caacagaucugagcagucaaaaac	uuuggacggccuagauuuguugggguaaauuuacuuuccaaaauuacaaaaaugccaccgaacaaccccaacagaucugagcagucaaaaac	chr7:30873664..30873756:-	24
chr4_619841	2.91914	2.738	2.92846	1.22644	5	23	23	0	0	yes	lja-miR11078g-3p_MIMAT0043981_Lotus_japonicus_miR11078g-3p	uaaaaucucaacccagcccggccc	aucggguuggguuggguggg	uaaaaucucaacccagcccggcccauagggccuaaguauuuaucccaagcccuaaaaaaaucggguuggguuggguggg	chr4:24014594..24014673:-	24	lja
chr4_505802	2.84469	1.02448	0.662999	0.392302	3.3	23	16	7	0	yes	ppe-miR6282_MIMAT0027312_Prunus_persica_miR6282	uuugaucgugcaugguuuggagug	uucaucuacuaugcauuuucuuuug	uuugaucgugcaugguuuggagugcaaugacuuggaugaugagcauacaugacuuggaguuauuuuauucaucuacuaugcauuuucuuuug	chr4:25110625..25110717:+	24	ppe
chr2_2626720	2.65512	2.46972	3.02294	1.14876	16.3	23	22	0	1	yes	ath-miR401_MIMAT0001002_Arabidopsis_thaliana_miR401	agaaacugguuugagcgcucaauc	cuugagcgcucgaacugguuug	agaaacugguuugagcgcucaauccaugagccuugagcgcucgaacugguuug	chr2:37954307..37954360:+	24	ath
chr7_1495506	2.50709	1.33166	2.43471	0.804427	5.8	23	23	0	0	yes	ptc-miR6435_MIMAT0025238_Populus_trichocarpa_miR6435	agaauaauccgggccguugauugg	aaucagcggcccagauuaucuuc	aaucagcggcccagauuaucuucauauaaagauaaguauuaauuuacuuguagaauaauccgggccguugauugg	chr7:6369156..6369231:-	24	ptc
chr7_1460114	2.46983	1.60587	2.35109	0.852015	5.3	23	22	1	0	yes	sbi-miR6221-5p_MIMAT0026408_Sorghum_bicolor_miR6221-5p	uucugacugcucucccaugauggc	caugacggccgagcuguuucagacug	caugacggccgagcuguuucagacugcucucccgugauccccuagcagauucguucugcucuacgggauugccuagcagauucugacugcucucccaugauggc	chr7:33039651..33039755:+	24	sbi
chr1_2049856	2.43968	1.36521	2.73536	0.842077	5.1	23	23	0	0	yes	gra-miR8635_MIMAT0033985_Gossypium_raimondii_miR8635	ccggaucuucaagcuuaaggcucc	uuucuucgagcuaaaggcuccguug	ccggaucuucaagcuuaaggcuccgccguuucuucgagcuaaaggcuccguug	chr1:33837037..33837090:-	24	gra
chr10_2177931	2.41684	0.950538	0.607355	0.340924	4.9	23	23	0	0	yes	pab-miR3710i_MIMAT0044982_Picea_abies_miR3710i	aaggucaauauuguaaauucaugu	augaauuuacaauauuacccuugc	augaauuuacaauauuacccuugcaugugugaaaaaggcguauugaagaaggucaauauuguaaauucaugu	chr10:31842164..31842236:+	24	pab
chr6_2462632	2.36316	1.66587	2.85411	0.913472	4.9	23	21	0	2	yes	ghr-miR7499_MIMAT0029146_Gossypium_hirsutum_miR7499	auauaauuucgucgacauagagu	uuugccgacgaaaucgauuuc	auauaauuucgucgacauagaguaucuuuugccgacgaaaucgauuuc	chr6:16631990..16632038:-	23	ghr
chr10_2130936	2.36217	2.7015	1.36002	0.824272	4.3	23	22	0	1	yes	osa-miR812o-3p_MIMAT0019682_Oryza_sativa_miR812o-3p	caacgguccagauuuuaaacacu	aaaucuggaccaucggaaaugcu	caacgguccagauuuuaaacacuuuuuuaccgguaacuuuuaccgauaaaaaagcaaaggcaaaucuggaccaucggaaaugcu	chr10:12402635..12402719:+	23	osa
chr5_1763089	1.81423	0.699442	1.77027	0.441594	11.2	23	18	0	5	yes	-	uuuggugguaggagcagaaggcgu	ugaauuuugugcuugagacggaug	ugaauuuugugcuugagacggaugcaauuguuggugugauggucuggcauuuggugguaggagcagaaggcgu	chr5:24591097..24591170:-	24
chr2_2578027	1.70176	1.96705	2.79079	0.839648	4.6	23	21	2	0	yes	gma-miR4345_MIMAT0018233_Glycine_max_miR4345	caagacggucuguacuaugggaua	acucguaagauggaucguucuugug	acucguaagauggaucguucuuguggacaaaccaugaaugaaauggguuguacuagcaagacggucuguacuaugggaua	chr2:19163286..19163366:+	24	gma
chr9_6470	1.69967	1.42405	1.0142	0.445529	16.1	23	18	0	5	yes	gma-miR4381_MIMAT0018288_Glycine_max_miR4381	gaugugacagauaagaagaagccc	uuucuccuucucugccacauca	gaugugacagauaagaagaagcccaauguguagcccaccuaaaaugaugaguuucuccuucucugccacauca	chr9:1804902..1804975:+	24	gma
chr1_2081902	1.68016	2.08044	2.51934	0.828423	4.9	23	23	0	0	yes	cst-miR11332_MIMAT0044622_Cucumis_sativus_miR11332	uuugugggcugaguucaaauc	uguggauuuggccuaacgguuagg	uguggauuuggccuaacgguuaggggugaggccaaaccccuuugugggcugaguucaaauc	chr1:48484438..48484499:-	21	cst
chr10_2215609	1.66277	2.18201	2.30546	0.814565	4.1	23	23	0	0	yes	tae-miR9653b_MIMAT0036996_Triticum_aestivum_miR9653b	aggccaagugggagaauguaaga	uuacauaauguggccuac	aggccaagugggagaauguaagaaauuacauaauguggccuac	chr10:2269567..2269610:-	23	tae
chr1_1884276	1.62832	2.02316	2.2684	0.775433	16.4	23	20	1	2	yes	gra-miR7484h_MIMAT0034215_Gossypium_raimondii_miR7484h	auuaaccgcucggauuucaucucg	agaugaaaucugagccguugauu	auuaaccgcucggauuucaucucgacacuuggacgauccuagccguccauugcccagaugaaaucugagccguugauu	chr1:16475967..16476045:+	24	gra
chr11_1124900	1.52486	0.747953	0.44396	0.203558	4.7	23	14	9	0	yes	osa-miR1882e-3p_MIMAT0015285_Oryza_sativa_miR1882e-3p	gaaaugauccaggaaagagaaaug	uuucucuuucuuggaccauuuugg	uuucucuuucuuggaccauuuuggggacaucguuugaccucggaggaguaguaggauacaugcgaaaugauccaggaaagagaaaug	chr11:32966815..32966902:-	24	osa
chr2_2715813	1.37405	1.91494	2.81669	0.755022	5.3	23	23	0	0	yes	osa-miR5157a-3p_MIMAT0021108_Oryza_sativa_miR5157a-3p	ggaaguugauguagaacccagacg	ugcuaggacaucaacuucuuu	ggaaguugauguagaacccagacgcagcaagcgugcuaggacaucaacuucuuu	chr2:16748171..16748225:-	24	osa
chr10_2236794	6.02568	5.71844	5.81898	2.64434	5.9	22	19	3	0	yes	ath-miR8182_MIMAT0032781_Arabidopsis_thaliana_miR8182	guguguuggagccauauuggagac	uuccaacauggcuccaacacacuc	uuccaacauggcuccaacacacucaaauggacuccacacaccacgugaguguguuggagccauauuggagac	chr10:11413629..11413701:-	24	ath
chr9_203439	4.43799	4.62542	4.25382	5.09131	5.2	22	18	1	3	yes	vca-miR10204-5p_MIMAT0041029_Vriesea_carinata_miR10204-5p	guccgguccgguuuuuaaaacauu	agguuagaccgaaccggacaaggg	agguuagaccgaaccggacaaggguccgguugacaggccaaccgguugaaccggccgguccgguccgguuuuuaaaacauu	chr9:36787115..36787196:-	24	vca
chr3_861906	3.36961	3.38632	3.21435	5.50688	3.5	22	22	0	0	yes	osa-miR2871a-3p_MIMAT0013820_Oryza_sativa_miR2871a-3p	aauuuuaggcucguuuaauaaaug	auuaggcccgcgaaccuagaguuua	aauuuuaggcucguuuaauaaaugagucgaaccugaaccugacaguguucggcuugauuaggcccgcgaaccuagaguuua	chr3:25080200..25080281:-	24	osa
chr9_215079	3.26118	3.77354	4.05042	1.59622	5.5	22	22	0	0	yes	gra-miR8675a_MIMAT0034046_Gossypium_raimondii_miR8675a	aaggugauguggcagacaaggaga	uacucguccgccacaucaccuuag	aaggugauguggcagacaaggagaaacucaauguguagcucaccugaaaugauggauuucuacucguccgccacaucaccuuag	chr9:41183628..41183712:-	24	gra
chr5_1590947	2.75073	2.2633	1.6477	0.881408	3.9	22	21	0	1	yes	bra-miR1885a_MIMAT0009213_Brassica_rapa_miR1885a	aaucaaugacucagauuuuaucuc	gaaauccgagcaguugaacaaug	aaucaaugacucagauuuuaucucggcaauggauaacacagauuguguaagugcuaagaugaaauccgagcaguugaacaaug	chr5:1999305..1999388:+	24	bra
chr12_429352	2.59419	2.28665	2.67981	3.47913	10.9	22	17	0	5	yes	-	agauaaaauccgagcuguugaugc	aaucaaccgcucggauuucaucuu	aaucaaccgcucggauuucaucuuagcaauagaugacuugaaucuuacaaguaugaagauaaaauccgagcuguugaugc	chr12:35471034..35471114:-	24
chr7_1472280	2.17448	2.21691	1.25433	0.706483	4.1	22	22	0	0	yes	ppt-miR1023a-3p_MIMAT0005103_Physcomitrella_patens_miR1023a-3p	agagaauucugaccugaacaugag	caugguaucaugguuugcaucucuaa	agagaauucugaccugaacaugagaugacacgaaaagaugcccacccuuauuuaggggcaguugucucaugguaucaugguuugcaucucuaa	chr7:37850178..37850271:+	24	ppt
chr8_1358040	2.06709	2.32025	1.96383	0.86038	9.9	22	17	4	1	yes	-	gggugaauugaauagacaugacu	uaugucuauucgguuuaaaugaau	uaugucuauucgguuuaaaugaauagacauaaucacaccaaaagguacgacugucagggugaauugaauagacaugacu	chr8:37882454..37882533:-	23
chr3_912843	2.0022	1.03404	-0.127576	0.175086	5.6	22	22	0	0	yes	cpa-miR8147_MIMAT0031844_Carica_papaya_miR8147	ucugauacuguuagggugcccuac	agggcgcccuaccgauaucagauu	ucugauacuguuagggugcccuacaaauucguagggcguccuacaaauucguagggcgcccuaccgauaucagauu	chr3:44919499..44919575:-	24	cpa
chr5_1681032	2.0022	1.03404	-0.127576	0.175086	4.5	22	22	0	0	yes	cpa-miR8147_MIMAT0031844_Carica_papaya_miR8147	ucugauacuguuagggugcccuac	acagcacccuaccgauaucagauu	ucugauacuguuagggugcccuacaaauucguacagcacccuaccgauaucagauu	chr5:40215088..40215144:+	24	cpa
chr6_2360635	1.55906	1.95276	2.85117	0.809564	6	22	22	0	0	yes	bdi-miR9480a_MIMAT0035485_Brachypodium_distachyon_miR9480a	caugugagagaggguguggcu	ucacacccucucucacauggg	ucacacccucucucacauggggugugguccccagaucccaugugagagaggguguggcu	chr6:18843033..18843092:+	21	bdi
chr9_109809	1.54957	0.58768	-0.271452	0.0209058	3.7	22	22	0	0	yes	mtr-miR5294a_MIMAT0021360_Medicago_truncatula_miR5294a	acuaaacgaucccaaaacuugagc	ccgagcuugggaguguuaagcuc	ccgagcuugggaguguuaagcucaacccuuuacuaaacgaucccaaaacuugagc	chr9:43146074..43146129:+	24	mtr
chr4_506736	3.98483	4.52763	4.45324	1.89014	4.9	21	21	0	0	yes	ata-miR9776-5p_MIMAT0037216_Aegilops_tauschii_miR9776-5p	ggcuuggaucgacugugugggacc	uccuuggcgccggucggugcaccau	ggcuuggaucgacugugugggacccacaaugggguccuuggcgccggucggugcaccau	chr4:25432058..25432117:+	24	ata
chr3_722879	2.79788	1.88389	2.32632	0.950455	5.5	21	21	0	0	yes	atr-miR8565h_MIMAT0033881_Amborella_trichopoda_miR8565h	auuaaauuuaaagaguggauguga	acauccacucuuuaaauuuaauuu	acauccacucuuuaaauuuaauuuugacucuucaaaauuaaagagcuaaaauuaaauuuaaagaguggauguga	chr3:17929167..17929241:+	24	atr
chr9_123594	2.65512	2.46972	3.02294	1.14876	5.6	21	21	0	0	yes	ath-miR401_MIMAT0001002_Arabidopsis_thaliana_miR401	agaaacugguuugagcgcucaauc	uugagcgcucaaaccgguuugg	agaaacugguuugagcgcucaauccaugagccuugagcgcucaaaccgguuugg	chr9:4765497..4765551:-	24	ath
chr10_2129103	2.1924	2.69314	0.164301	0.485083	5.2	21	21	0	0	yes	ath-miR407_MIMAT0001010_Arabidopsis_thaliana_miR407	auuaaauccgagcugugcauuguc	caaugaacgguucgaauuuaauca	caaugaacgguucgaauuuaaucagagcaaugaauuguauccgaccaucgguuguuucgauuaaauccgagcugugcauuguc	chr10:11658755..11658838:+	24	ath
chr3_897772	2.05183	1.77408	2.41946	0.832322	11.9	21	19	1	1	yes	-	gugugaucuaauggcccaaaaccu	uuuuggaccguugaauugugaauu	uuuuggaccguugaauugugaauuuuguuuuuauguuuuaaaaauuugugugugaucuaauggcccaaaaccu	chr3:38996588..38996661:-	24
chr1_1992678	1.53743	1.81675	1.34669	0.561349	5.5	21	18	3	0	yes	gma-miR10407d_MIMAT0041655_Glycine_max_miR10407d	guaacggcgacugcgaggauucgc	gaauccgagcuccguuggagccc	gaauccgagcuccguuggagcccauguaacgcgaggaacgggggaccaaaauugguucuucgcuguacuuggguaacggcgacugcgaggauucgc	chr1:10680700..10680796:-	24	gma
chr10_2155290	1.06924	0.445881	1.16486	0.217429	4.3	21	21	0	0	yes	osa-miR435_MIMAT0001585_Oryza_sativa_miR435	auauccggcuggaacauauaccuc	ggauauauuuugccuuggauaugu	auauccggcuggaacauauaccucuuuuguuuacauuucaucaccuggauauauuuugccuuggauaugu	chr10:22796853..22796923:+	24	osa
chr7_1457891	0.907123	-0.0414833	-0.521881	-0.23937	3.9	21	21	0	0	yes	hvu-miR6191_MIMAT0024816_Hordeum_vulgare_miR6191	gagauuugaagguucuggaccggc	cuuuccggagccacugaaauucga	cuuuccggagccacugaaauucgauccaucgagauuugaagguucuggaccggc	chr7:32051835..32051889:+	24	hvu
scaffold14_922906	5.80116	5.57389	5.52791	2.53155	5.5	20	20	0	0	yes	ath-miR8182_MIMAT0032781_Arabidopsis_thaliana_miR8182	guguguuggagccauguuggaaac	cuucaacgugacuccaacacacuc	cuucaacgugacuccaacacacucacauggugugugaaacccacacacagguguguuggagccauguuggaaac	scaffold14:213315..213389:-	24	ath
chr7_1453243	4.49769	4.40025	4.49463	4.95257	5	20	20	0	0	yes	bdi-miR7725b-3p.2_MIMAT0030182_Brachypodium_distachyon_miR7725b-3p.2	caaauaagggguguguauuguaac	uauaauacacacccuuuauucggu	caaauaagggguguguauuguaaccauuuccauaaaacagugauacauguuugauccuuaggcuauaauacacacccuuuauucggu	chr7:30314849..30314936:+	24	bdi
chr8_1313147	3.46787	3.71285	2.94112	1.44866	5.6	20	20	0	0	yes	ppt-miR1079-3p_MIMAT0005212_Physcomitrella_patens_miR1079-3p	accaaaagaugaaguacuuccgug	cggaaguacuuuauuuuuugauuu	accaaaagaugaaguacuuccguguaucauuuuuugagcaaaaaaauucaagaaauaauauacggaaguacuuuauuuuuugauuu	chr8:19703409..19703495:-	24	ppt
chr4_456370	2.60679	0.762699	1.58286	0.51326	12.2	20	13	0	7	yes	osa-miR2118g_MIMAT0011746_Oryza_sativa_miR2118g	auccuaauuuggcuugaaaacgug	gcuuucacauuggauuaagacgga	gcuuucacauuggauuaagacggauuaaccaaaaaaauuaaguuaauccuaauuuggcuugaaaacgug	chr4:4844125..4844194:+	24	osa
chr11_1083213	2.59052	2.92818	2.58908	1.14731	4.2	20	20	0	0	yes	osa-miR5798_MIMAT0023266_Oryza_sativa_miR5798	guggacuagugcuauuuuguuauu	uuauugggcacuuaagaagauccuaccc	guggacuagugcuauuuuguuauuuggacccauaaugggcugggccaaauuauugggcacuuaagaagauccuaccc	chr11:16669872..16669949:-	24	osa
chr9_156733	2.56576	1.16803	1.52351	3.61426	4.4	20	20	0	0	yes	mtr-miR5269a_MIMAT0021293_Medicago_truncatula_miR5269a	aaagugguuuuaccuugggacuua	agguaucagguuagaccugacacuugac	aaagugguuuuaccuugggacuuaggaguuugcaaucacaggaguuugcaaucaccuaagguaucagguuagaccugacacuugac	chr9:18911286..18911372:-	24	mtr
chr7_1490597	2.45085	2.38648	2.70154	1.05724	4.9	20	20	0	0	yes	gra-miR8675a_MIMAT0034046_Gossypium_raimondii_miR8675a	caggugauguggcgaauggggagc	uucucucuaccacacaacccacuuggu	caggugauguggcgaauggggagcggggagccacuuauauuuuuugguggacuccgcguuaggcuucucucuaccacacaacccacuuggu	chr7:4413645..4413736:-	24	gra
chr3_682432	1.46234	1.55335	1.8599	0.595429	10.7	20	19	0	1	yes	-	uuuggacggcccgaugaggug	uuaaaaucuggaacguccaaaaa	uuaaaaucuggaacguccaaaaaaauauuuggacggcccgaugaggug	chr3:1509222..1509270:+	21
chr4_570245	1.2549	-0.257861	-0.253179	2.77657	13.5	20	12	0	8	yes	osa-miR530-5p_MIMAT0006787_Oryza_sativa_miR530-5p	ugcauuuguauuagaacuuguucu	acuuggcucugauaccaaaugu	ugcauuuguauuagaacuuguucuuaagucuuaucguaagacuuggcucugauaccaaaugu	chr4:3951404..3951466:-	24	osa
chr3_716511	0.790661	1.09207	1.44509	0.321548	4.6	20	20	0	0	yes	aly-miR163-3p.2_MIMAT0017679_Arabidopsis_lyrata_miR163-3p.2	aaucguugcuugggucucggacua	gcuuuggcccauuggguuucuuugauugg	gcuuuggcccauuggguuucuuugauuggcuucuugccaaucguugcuugggucucggacua	chr3:15540940..15541002:+	24	aly
chr12_276437	0.280824	-0.385832	1.97751	-0.0248066	5.8	20	15	0	5	yes	mtr-miR5296_MIMAT0021367_Medicago_truncatula_miR5296	cuuuugugcacuggaguuuugac	gccaaaacuuuaguacacaaaagg	gccaaaacuuuaguacacaaaaggcuuguaccauguacgguguacaaaccuuuugugcacuggaguuuugac	chr12:18424678..18424750:+	23	mtr
chr3_821740	3.61219	3.4775	2.85343	3.95398	5.5	19	18	1	0	yes	bdi-miR7737-5p_MIMAT0030210_Brachypodium_distachyon_miR7737-5p	guucggucugguuuuuaaaacauu	aguuuuuuaaucaaaccgaaccg	aguuuuuuaaucaaaccgaaccggacuaugguccgguugacaggccaaccgguugaaccggccgguucggucugguuuuuaaaacauu	chr3:9714874..9714962:-	24	bdi
chr1_2050215	2.16678	1.85031	0.780479	0.526525	4	19	19	0	0	yes	lja-miR11151-3p_MIMAT0043945_Lotus_japonicus_miR11151-3p	agugaguaauggagaccguugauc	ucaaugauccagauucacuau	agugaguaauggagaccguugaucuucacaaucaaugauccagauucacuau	chr1:33981305..33981357:-	24	lja
chr7_1541246	1.74443	2.16408	1.45551	0.672992	7	19	18	0	1	yes	-	uugaucauucugauggaccugagu	cagggaaccugagugcucaaaug	uugaucauucugauggaccugagugcucaagucagggaaccugagugcucaaaug	chr7:24176169..24176224:-	24
chr10_2251377	1.73164	1.221	-0.086504	0.189218	5.3	19	19	0	0	yes	osa-miR810b.2_MIMAT0005978_Oryza_sativa_miR810b.2	aagugauugaucugagaaccccca	gggguuaucggaucaaucacuuau	aagugauugaucugagaacccccaauuucauucaaaaacaggaaauaaaauaggggguuaucggaucaaucacuuau	chr10:17675420..17675497:-	24	osa
chr11_927762	1.72779	0.555599	1.11959	0.309499	4.8	19	19	0	0	yes	ppt-miR2082_MIMAT0010021_Physcomitrella_patens_miR2082	gguguguuguuccgacuuuugaag	ucaaauuggaagacauaaauu	gguguguuguuccgacuuuugaaggagacaugcaaugauugcacuugaauucaaauuggaagacauaaauu	chr11:1557575..1557646:+	24	ppt
chr2_2773639	1.67546	1.70576	1.71715	3.01868	5.3	19	17	2	0	yes	zma-miR171c-5p_MIMAT0015198_Zea_mays_miR171c-5p	uauuggugcuccggucuacuucag	aguguaauuuggagcaccacgcag	uauuggugcuccggucuacuucagcaccacauauuuaagguccuacuacaagaauguguggugcuaguguaauuuggagcaccacgcag	chr2:39143112..39143201:-	24	zma
chr12_315575	1.39732	2.74701	2.09069	0.788701	4.6	19	18	1	0	yes	osa-miR408-5p_MIMAT0022884_Oryza_sativa_miR408-5p	uagggaugggcauggggacggauc	uguguccagcggccuccuagu	uguguccagcggccuccuagucuacagauccauuuuuuacgcuguaugggcaauguaucuagggaugggcauggggacggauc	chr12:33266826..33266909:+	24	osa
chr7_1575812	1.21577	1.72447	1.99759	0.590541	4.5	19	17	2	0	yes	pab-miR482n_MIMAT0044856_Picea_abies_miR482n	cuuucccccuugcuugauguaccc	guauuuuaggcccucggauuggg	guauuuuaggcccucggauugggcuucgucccgcaauccaaccuugguuggauuccccuuccccuuucccccuugcuugauguaccc	chr7:38117703..38117790:-	24	pab
chr1_1994672	1.17997	0.334637	2.25739	3.3055	4.5	19	19	0	0	yes	osa-miR5827_MIMAT0023301_Oryza_sativa_miR5827	uuuguugcuggaccgaucccgau	cagaucgguucuaggugauuuuuu	cagaucgguucuaggugauuuuuuaccagacuaaaucaguucagggugauuuguugcuggaccgaucccgau	chr1:11434159..11434231:-	23	osa
scaffold71_2090353	1.17997	0.334637	2.25739	3.3055	4.6	19	19	0	0	yes	osa-miR5827_MIMAT0023301_Oryza_sativa_miR5827	uuuguugcuggaccgaucccgau	cagaucgguucuaggugauuuuuu	cagaucgguucuaggugauuuuuuaccagacuaaaucaguucauggugauuuguugcuggaccgaucccgau	scaffold71:11230..11302:+	23	osa
chr1_1943059	0.756899	-0.549933	-0.0787997	-0.275391	3.8	19	19	0	0	yes	ptc-miR478h_MIMAT0002082_Populus_trichocarpa_miR478h	gaacgugugcuagguucugugagg	uccaggacuucuagcacaguuaau	uccaggacuucuagcacaguuaaucgugaacgugugcuagguucugugagg	chr1:40823918..40823969:+	24	ptc
chr6_2401930	-0.50793	0.446324	0.457247	3.74937	5.5	19	19	0	0	yes	stu-miR397-3p_MIMAT0031342_Solanum_tuberosum_miR397-3p	caucaacgguuuagaucucacuuu	gauacaauccaagccguugaugcg	caucaacgguuuagaucucacuuugccuauauguauuuguaccauccauuguuugauacaauccaagccguugaugcg	chr6:36109407..36109485:+	24	stu
chr3_777740	-1.25376	-1.05678	-1.05057	3.06634	4	19	13	6	0	yes	mdm-miR10999a_MIMAT0043591_Malus_domestica_miR10999a	uggcgugaccgugcucguaaag	caaugaccggacauguuaag	uggcgugaccgugcucguaaaguauagauuggaucaacgaacugagaucacaauuugggaccaaugaccggacauguuaag	chr3:39014538..39014619:+	22	mdm
chr8_1251379	5.66122	4.63211	5.44673	2.32283	8.9	18	14	0	4	yes	-	aagaugacgguauagaauaaaagu	uguauccuaaagacugucaucuuu	uguauccuaaagacugucaucuuuggaauauaagaugacgguauagaauaaaagu	chr8:38005587..38005642:+	24
chr3_842241	4.76509	5.41283	5.01138	2.24145	9.9	18	17	0	1	yes	-	gccaaaacuguagagcauaaaagg	uuuuaagcacuacaauuuugg	gccaaaacuguagagcauaaaaggcuuauaccuuacacaugguacaaaguuuuuaagcacuacaauuuugg	chr3:17851084..17851155:-	24
chr4_471738	3.06448	3.76437	3.34612	1.4587	3.7	18	12	2	4	yes	gma-miR4387e_MIMAT0022464_Glycine_max_miR4387e	aguuagugucuguaguauugcuc	uauugguuagugcauugacgugg	uauugguuagugcauugacgugguaaugccaugugugcauuuaguguaauaguugguauacuaguuagugucuguaguauugcuc	chr4:10930658..10930743:+	23	gma
scaffold30_1839053	2.94909	3.88003	4.34007	1.58317	5.5	18	16	0	2	yes	bdi-miR5185m-3p_MIMAT0030130_Brachypodium_distachyon_miR5185m-3p	uuugaaaaucaauggcccagauuc	auuugggccauugauuuacacuuu	uuugaaaaucaauggcccagauucacuuagagugaauuugggccauugauuuacacuuu	scaffold30:102349..102408:+	24	bdi
chr9_6469	2.71047	2.4271	1.90153	0.961144	3.2	18	18	0	0	yes	gma-miR4381_MIMAT0018288_Glycine_max_miR4381	gaugugacagauaagaagaagccc	gcacaucauauaugcauaucua	gcacaucauauaugcauaucuaagugaugugacagauaagaagaagccc	chr9:1804877..1804926:+	24	gma
chr2_2573348	2.55509	2.63865	2.65304	1.11018	4.6	18	17	0	1	yes	stu-miR8018_MIMAT0030915_Solanum_tuberosum_miR8018	ccgaaccgaaccgaaccgaaccg	uucgguucgguucucgguuuucag	uucgguucgguucucgguuuucagaaaauuuaugccgaaccgaaccgaaccgaaccg	chr2:16947109..16947166:+	23	stu
chr7_1550632	1.91522	1.01	1.2555	0.449118	3.5	18	18	0	0	yes	gma-miR1520d_MIMAT0007379_Glycine_max_miR1520d	cucagaacuggguaucuuugaucc	gucaauagugucacccauugggu	gucaauagugucacccauuggguagccuccuuuguaucuggauugcugccucagaacuggguaucuuugaucc	chr7:28276442..28276515:-	24	gma
chr12_234140	1.91447	1.24433	1.01873	0.448672	3.8	18	18	0	0	yes	gma-miR1513a-5p_MIMAT0007371_Glycine_max_miR1513a-5p	ugagagaauuuuggcauuacgagu	ucagaaauugcaaaaauucuuucaaa	ugagagaauuuuggcauuacgagugcgacaccaaauuugucauuucucagaaauugcaaaaauucuuucaaa	chr12:1995087..1995159:+	24	gma
chr2_2692935	1.91081	0.591834	1.16762	0.340011	5	18	18	0	0	yes	sbi-miR6226-3p_MIMAT0026425_Sorghum_bicolor_miR6226-3p	uauuagucgacuauauaauacuau	aguaauauaguauagacuaauauu	uauuagucgacuauauaauacuauagucuauacgauuagacuaauaguaauauaguauagacuaauauu	chr2:7416582..7416651:-	24	sbi
chr6_2425057	1.7939	2.08352	2.42904	0.842928	4.2	18	17	0	1	yes	ppt-miR902j-3p_MIMAT0005084_Physcomitrella_patens_miR902j-3p	ugaaggauccguguaacauagu	acacaucgacacggauacuucagc	acacaucgacacggauacuucagccaaaaugaaggauccguguaacauagu	chr6:45240464..45240515:+	22	ppt
chr5_1794548	1.75738	0.713617	1.91317	0.457727	3.8	18	18	0	0	yes	aly-miR3441-3p.2_MIMAT0017716_Arabidopsis_lyrata_miR3441-3p.2	gacgacuugugaaccauuauuccg	gaaaaauucaguucauaagucguuuc	gaaaaauucaguucauaagucguuucaucguuaaaaucaagacgacuugugaaccauuauuccg	chr5:37166915..37166979:-	24	aly
chr2_2792560	1.40223	1.83295	-0.0325487	0.237496	5	18	18	0	0	yes	ata-miR5062b-5p_MIMAT0037202_Aegilops_tauschii_miR5062b-5p	ccggauuuggcuauaaaugguacc	ugccaagauugucaaucccggua	ugccaagauugucaaucccgguaugugccggauuuggcuauaaaugguacc	chr2:46295886..46295937:-	24	ata
chr1_1864035	1.29204	0.681623	0.387032	0.156959	10.3	18	15	0	3	yes	ath-miR854a_MIMAT0004280_Arabidopsis_thaliana_miR854a	gaugaggagaugaauggacagaug	cacuguguguuucuccugcaucac	gaugaggagaugaauggacagauguauaaaaaaacuucagagaagucaccccaaacccacuguguguuucuccugcaucac	chr1:7857019..7857100:+	24	ath
chr8_1199051	1.05978	2.22007	1.75783	0.585799	5.4	18	16	2	0	yes	osa-miR11338-5p_MIMAT0044630_Oryza_sativa_miR11338-5p	cuugugagagacgauguaagaaug	uucuuacaucucucccacaagug	uucuuacaucucucccacaagugaaggugagacccacaacacuauuuggagggucccaccaugucuugugagagacgauguaagaaug	chr8:16411991..16412079:+	24	osa
chr11_1022492	1.04251	2.13074	-0.12869	0.186213	14.8	18	16	0	2	yes	sbi-miR5565d_MIMAT0022254_Sorghum_bicolor_miR5565d	ucuucaaugagcucuaaauacaag	uguauuuagagcucauugaagacu	ucuucaaugagcucuaaauacaagcuccaaugaguccauuggagcuuguauuuagagcucauugaagacu	chr11:38975593..38975663:+	24	sbi
chr11_1138543	1.04251	2.13074	-0.12869	0.186213	14.8	18	16	0	2	yes	sbi-miR5565d_MIMAT0022254_Sorghum_bicolor_miR5565d	ucuucaaugagcucuaaauacaag	uguauuuagagcucauugaagacu	ucuucaaugagcucuaaauacaagcuccaauggacucauuggagcuuguauuuagagcucauugaagacu	chr11:38975591..38975661:-	24	sbi
chr1_1869376	-1.18585	-0.96839	-0.961568	3.57475	4.3	18	18	0	0	yes	pta-miR159a_MIMAT0004990_Pinus_taeda_miR159a	guggauuguuccucagacuaggg	cugcuggaauuuauaguccacgc	guggauuguuccucagacuagggagauaauugacccugcuggaauuuauaguccacgc	chr1:10277522..10277580:+	23	pta
chr1_1993700	-1.18585	-0.96839	-0.961568	3.57475	4.6	18	18	0	0	yes	pta-miR159a_MIMAT0004990_Pinus_taeda_miR159a	guggauuguuccucagacuaggg	caccugaugcaucuacug	caccugaugcaucuacuguuucaaugcaaguggauuguuccucagacuaggg	chr1:11076043..11076095:-	23	pta
chr1_1993717	-1.18585	-0.96839	-0.961568	3.57475	4.3	18	18	0	0	yes	pta-miR159a_MIMAT0004990_Pinus_taeda_miR159a	guggauuguuccucagacuaggg	cugcuggaauuuauaguccacgc	guggauuguuccucagacuagggagauaauugacccugcuggaauuuauaguccacgc	chr1:11084895..11084953:-	23	pta
chr1_1993718	-1.18585	-0.96839	-0.961568	3.57475	4.6	18	18	0	0	yes	pta-miR159a_MIMAT0004990_Pinus_taeda_miR159a	guggauuguuccucagacuaggg	caccugaugcaucuacuc	caccugaugcaucuacucuuucaauguaaguggauuguuccucagacuaggg	chr1:11084930..11084982:-	23	pta
chr4_667279	3.71482	3.30387	3.76184	4.62419	3.6	17	17	0	0	yes	ppe-miR7122b-3p_MIMAT0031530_Prunus_persica_miR7122b-3p	ucguguuuuggauggcucaga	uaaacuauucaaaauacaauu	ucguguuuuggauggcucagaugugcuuuaauuuuuuaccaauaaaauuaaaucaaaauuaccggacgcaucuaaacuauucaaaauacaauu	chr4:43629746..43629839:-	21	ppe
chr7_1472826	2.64515	3.31712	3.06534	1.28418	13.5	17	12	2	3	yes	gra-miR8675a_MIMAT0034046_Gossypium_raimondii_miR8675a	aaggugauguggcagaugaggaga	ucucguccaucacaucaccuuggu	aaggugauguggcagaugaggagaagcucaauguguggcccaccuaaaaaauggacuucuucucguccaucacaucaccuuggu	chr7:38060584..38060668:+	24	gra
chr3_863379	2.2303	1.9051	1.91755	0.8093	5.9	17	17	0	0	yes	gra-miR8718_MIMAT0034261_Gossypium_raimondii_miR8718	guuuuggacaguucaaauuugagg	uuaaauuuggacagucaaaaauac	guuuuggacaguucaaauuugaggagugccggagaguauuuuggcacuccuuaaauuuggacagucaaaaauac	chr3:25634140..25634214:-	24	gra
chr8_1301657	1.99361	1.40098	1.05235	3.52941	4.2	17	17	0	0	yes	atr-miR8565h_MIMAT0033881_Amborella_trichopoda_miR8565h	uuuaaauuccggacuguugauucc	aauggauggucuagaauuuagaug	uuuaaauuccggacuguugauuccugaaauggauggucuagaauuuagaug	chr8:14564857..14564908:-	24	atr
chr12_387494	1.89422	0.642146	1.40922	0.386847	4.7	17	17	0	0	yes	osa-miR2097-3p_MIMAT0010059_Oryza_sativa_miR2097-3p	aucucuuccucauuugauaaaauc	uuuuaucaaaugagaaagauguuugauaa	uuuuaucaaaugagaaagauguuugauaaaauuucaacuuuuuuguauuaaaauuuuuugagauuuuaucucuuccucauuugauaaaauc	chr12:19704230..19704321:-	24	osa
chr1_2039939	1.82542	0.824894	0.507962	0.256697	4.9	17	17	0	0	yes	bdi-miR159b-3p.3_MIMAT0030084_Brachypodium_distachyon_miR159b-3p.3	guugcauguucgacucucagggag	cacuggggguuaugcccaaccg	guugcauguucgacucucagggaggccaaccaucccaaaccuugggggggccacuggggguuaugcccaaccg	chr1:29957222..29957295:-	24	bdi
chr1_2069692	1.66567	1.8512	1.38018	0.598321	5.4	17	16	1	0	yes	ppt-miR902j-5p_MIMAT0005083_Physcomitrella_patens_miR902j-5p	auauguuggcucgagcucggcucg	agccgaguugagcuucaagaugu	agccgaguugagcuucaagauguuuaggcucggcucgaccaaauauauguuggcucgagcucggcucg	chr1:42719777..42719845:-	24	ppt
chr1_1936520	1.25628	1.05865	0.84379	0.304947	4.1	17	15	0	2	yes	osa-miR408-5p_MIMAT0022884_Oryza_sativa_miR408-5p	aagggaugaugucauugcacgugu	gugugagcauguuuaguuuggaga	aagggaugaugucauugcacgugugugaacaugugcacgugugugagcauguuuaguuuggaga	chr1:38070985..38071049:+	24	osa
chr7_1487612	-0.2868	-0.785002	-0.779828	2.75107	5.5	17	17	0	0	yes	osa-miR2099-5p_MIMAT0010062_Oryza_sativa_miR2099-5p	ugaauauguggugcuggagugucc	ucacuccaauaccacacauuuaug	ucacuccaauaccacacauuuauguggguucauacacuuagucuugggucccaccugaauauguggugcuggagugucc	chr7:3420903..3420982:-	24	osa
chr12_243413	-1.1984	-0.984267	-0.977546	3.48677	3.1	17	17	0	0	yes	ahy-miR3520-5p_MIMAT0016346_Arachis_hypogaea_miR3520-5p	cggugaugaaagcuacucgacgu	gauguguuauuuucaucucacc	gauguguuauuuucaucucaccuucauucucucauauuuucuuguaggcggugaugaaagcuacucgacgu	chr12:5643278..5643349:+	23	ahy
chr7_1567290	3.26448	3.91959	4.37756	1.65625	5.1	16	16	0	0	yes	bdi-miR5185m-3p_MIMAT0030130_Brachypodium_distachyon_miR5185m-3p	uuugaaaaucaauggcccagauuc	aucugggccguugauacacuuu	uuugaaaaucaauggcccagauucacuccaagugaaucugggccguugauacacuuu	chr7:34723215..34723272:-	24	bdi
chr4_604295	3.19584	3.44636	3.46232	1.45807	4.7	16	11	0	5	yes	atr-miR8590_MIMAT0033877_Amborella_trichopoda_miR8590	uuuccgauuuagcgguacuaccua	uuugaaucucguaucgguuagggu	uuugaaucucguaucgguuaggguaccgguuuucuuacugguaucgguaccgguuaguuuucgguaucguuuccgauuuagcgguacuaccua	chr4:17422693..17422786:-	24	atr
chr4_466900	2.69365	2.75439	2.57778	1.13826	4.1	16	16	0	0	yes	mtr-miR4414a-3p_MIMAT0021207_Medicago_truncatula_miR4414a-3p	auccaacggcucugauaaaagagg	acuuuaaguuucagccguuggaucg	acuuuaaguuucagccguuggaucgcauccaacggcucugauaaaagagg	chr4:9117334..9117384:+	24	mtr
chr4_583197	2.69365	2.75439	2.57778	1.13826	4.5	16	16	0	0	yes	mtr-miR4414a-3p_MIMAT0021207_Medicago_truncatula_miR4414a-3p	auccaacggcucugauaaaagagg	acuuuaaguuucagccguuggaucg	acuuuaaguuucagccguuggaucgcauccaacggcucugauaaaagagg	chr4:9121203..9121253:-	24	mtr
chr11_969555	1.81845	1.28224	1.29274	0.497571	5.2	16	15	0	1	yes	mtr-miR5751_MIMAT0023131_Medicago_truncatula_miR5751	cugauuugaugacuuguagucca	auguugucaaaucagugaguc	auguugucaaaucagugagucauugcccuacugauuugaugacuuguagucca	chr11:17675642..17675695:+	23	mtr
chr3_804054	1.68729	0.71892	2.03723	0.463438	4.5	16	16	0	0	yes	osa-miR2118g_MIMAT0011746_Oryza_sativa_miR2118g	auccuaauccggccugaaagcgug	cgcuuucacaguggauuaagaaggauua	cgcuuucacaguggauuaagaaggauuagccgcaaaauuaaauuaauccuaauccggccugaaagcgug	chr3:2472605..2472674:-	24	osa
chr3_827359	1.66567	1.8512	1.38018	0.598321	5.4	16	16	0	0	yes	ppt-miR902j-5p_MIMAT0005083_Physcomitrella_patens_miR902j-5p	auauguuggcucgagcucggcucg	agcucggcucaccaauauuuuc	auauguuggcucgagcucggcucgagcucaacucgagcuacaagaacuaggcucgagcucggcucaccaauauuuuc	chr3:11909727..11909804:-	24	ppt
chr12_442917	1.64644	2.77615	2.53437	0.924716	3.7	16	16	0	0	yes	mtr-miR5755_MIMAT0023137_Medicago_truncatula_miR5755	uuuuaacgccucggauuuuaucuc	aaugaaauccgaaccauuaaaaau	uuuuaacgccucggauuuuaucucggcacuuugcuuauucgagccaucuauuaucguaaugaaauccgaaccauuaaaaau	chr12:40640826..40640907:-	24	mtr
chr11_960819	1.555	1.69769	1.55257	0.590781	4.1	16	16	0	0	yes	mtr-miR2593a_MIMAT0013280_Medicago_truncatula_miR2593a	uuaaaugacugagauuaaagcuu	gcuuuaaucucaaucauuuaaaa	gcuuuaaucucaaucauuuaaaaagugugaugguaaguaagaugaaacugagauuaaacgacugagauuaaaugacugagauuaaagcuu	chr11:14330309..14330399:+	23	mtr
chr3_877513	1.47813	2.09387	0.0799477	0.294496	4.9	16	16	0	0	yes	ata-miR5062b-5p_MIMAT0037202_Aegilops_tauschii_miR5062b-5p	ccggauuuggcuauaaaugguacc	uaccguuccaucuucaauaccgggg	ccggauuuggcuauaaaugguaccuugaccccccaauaccguuccaucuucaauaccgggg	chr3:30964018..30964079:-	24	ata
chr7_1457516	1.30964	0.980155	1.70223	0.422409	3.7	16	16	0	0	yes	osa-miR3981-5p_MIMAT0019683_Oryza_sativa_miR3981-5p	ggggacgugauucuugauugaaua	aucaucaggaaccgcauuccuau	ggggacgugauucuugauugaauauaucaucaggaaccgcauuccuau	chr7:31954304..31954352:+	24	osa
chr8_1159124	1.2868	1.42737	0.55082	0.302248	12.2	16	13	0	3	yes	lja-miR397_MIMAT0029326_Lotus_japonicus_miR397	gauugagucuaagcugugugaaac	uucacacaguuuagacucaguacg	gauugagucuaagcugugugaaacaucaugccacgauacuucacacaguuuagacucaguacg	chr8:754856..754919:+	24	lja
chr8_1283503	1.26242	2.04764	2.38185	3.79899	5.7	16	16	0	0	yes	bdi-miR5185m-3p_MIMAT0030130_Brachypodium_distachyon_miR5185m-3p	uuugaaaaugaguggcucagauuc	aucugagccacucauuuucaaauu	uuugaaaaugaguggcucagauucugagcaaauaaaucugagccacucauuuucaaauu	chr8:7572538..7572597:-	24	bdi
chr8_1259978	1.16493	-0.834732	-0.832574	-0.453676	4.7	16	16	0	0	yes	bra-miR5718_MIMAT0023016_Brassica_rapa_miR5718	ccagaaccgaaccgaaccgaacc	uucgauucggguagcgguucgggu	uucgauucggguagcgguucggguaucaacucaacccagaaccgaaccgaaccgaacc	chr8:42538622..42538680:+	23	bra
chr2_2675232	1.13243	0.0322442	1.04723	0.127722	5.1	16	15	1	0	yes	gma-miR4384_MIMAT0018294_Glycine_max_miR4384	gaucagaccucguagcaacaaaga	cucauugcuuauaagaggaagaucca	cucauugcuuauaagaggaagauccacgggaucaugccucauugcuuacaaagaggagagauccuugugaucagaccucguagcaacaaaga	chr2:469832..469924:-	24	gma
chr6_2484843	1.12989	0.929148	0.41592	0.186156	5.7	16	14	0	2	yes	ath-miR160a-5p_MIMAT0000178_Arabidopsis_thaliana_miR160a-5p	ugccuggcucccugaaugcca	uggcauuaggggagucaagca	ugccuggcucccugaaugccaucuaaggagcuugccgaagagucuuggcaaccuucuuaaauggcauuaggggagucaagca	chr6:26349293..26349375:-	21	ath
chr7_1395069	1.05266	1.20506	1.69975	0.413842	4.7	16	16	0	0	yes	osa-miR171g_MIMAT0001068_Oryza_sativa_miR171g	uaggugagggugaacaaauuugc	ggauuuuguucacccucguuaggu	uaggugagggugaacaaauuugcacucgaagagauauuuucaucaauuagagugaggauuuuguucacccucguuaggu	chr7:7234153..7234232:+	23	osa
chr6_2407625	1.04372	1.9821	1.87245	0.570877	4.8	16	16	0	0	yes	ath-miR390a-3p_MIMAT0031902_Arabidopsis_thaliana_miR390a-3p	cgcuauccauccugaguuuca	ucacuuuggugguguu	ucacuuuggugguguuauugguggcgcuauccauccugaguuuca	chr6:38224952..38224997:+	21	ath
chr11_1054273	1.01661	0.594894	0.310501	0.0935367	11.9	16	11	4	1	yes	ath-miR398a-3p_MIMAT0000948_Arabidopsis_thaliana_miR398a-3p	aguguucuaaaagaaggucuaga	uagaccgacuauccugacuaauu	uagaccgacuauccugacuaauuaccugacuaggcgccgaguacucggcccuagaagccaguguucuaaaagaaggucuaga	chr11:5122608..5122690:-	23	ath
chr5_1737420	0.84561	0.766475	1.18093	0.246221	5.4	16	16	0	0	yes	zma-miR399g-5p_MIMAT0015356_Zea_mays_miR399g-5p	aggcaaccgagucgaguuugaacg	aaggaauucggcuugagcuugu	aaggaauucggcuugagcuuguucauuaggcaaccgagucgaguuugaacg	chr5:12273328..12273379:-	24	zma
chr4_639206	-0.163125	-0.669303	-0.662431	3.86931	4.5	16	16	0	0	yes	zma-miR399d-5p_MIMAT0015172_Zea_mays_miR399d-5p	auguggcuuacgacaaugaga	uccuaaaguguuaguuuucauuuuuu	uccuaaaguguuaguuuucauuuuuuuugugcgcgcgcgugugugugcagaaauguggcuuacgacaaugaga	chr4:31683504..31683577:-	21	zma
chr11_970186	-0.817782	0.250723	-0.595476	3.96892	5.5	16	16	0	0	yes	aly-miR856-5p_MIMAT0017641_Arabidopsis_lyrata_miR856-5p	caauuccacucacaugcggcaugg	acaccucaugugagugauauugug	caauuccacucacaugcggcaugggccccacaugggucucaucugugggccccacaccucaugugagugauauugug	chr11:17912135..17912212:+	24	aly
chr9_193328	2.13236	1.64767	1.65933	0.694438	4.1	15	15	0	0	yes	osa-miR167a-3p_MIMAT0006780_Oryza_sativa_miR167a-3p	aucaugcagcgccauguagacugg	aauuugugcgguacugcauuauug	aauuugugcgguacugcauuauuggugguuguaaaauaguuuucauguguuuuuucuacaauuaucaaucaugcagcgccauguagacugg	chr9:33025232..33025323:-	24	osa
chr12_307983	2.08977	2.52736	2.44201	0.977262	11.4	15	14	0	1	yes	gma-miR9722_MIMAT0036337_Glycine_max_miR9722	aaauagagaguguguauuguagc	guguguguguaauuuuuauggggg	guguguguguaauuuuuauggggguguguauguggguguguaugauacacacccaaauagagaguguguauuguagc	chr12:30331992..30332069:+	23	gma
chr10_2131329	1.98191	1.56281	1.38492	0.59886	3.8	15	15	0	0	yes	mtr-miR2111d-3p_MIMAT0026926_Medicago_truncatula_miR2111d-3p	guccuuaggagaucaugauugugu	augaauuuuuuucccaugagggcua	guccuuaggagaucaugauuguguguauauauauacaugaauuuuuuucccaugagggcua	chr10:12561188..12561249:+	24	mtr
chr12_296613	1.65491	1.80038	1.9499	0.695837	4.9	15	15	0	0	yes	gma-miR4399_MIMAT0018315_Glycine_max_miR4399	auaacgaacuggcuaugagaacu	uucucauaguccauucgcuaugu	uucucauaguccauucgcuaugugaacugugcaguucacauaacgaacuggcuaugagaacu	chr12:26210381..26210443:+	23	gma
chr11_1138237	1.55532	1.54148	1.71019	0.590782	4.8	15	15	0	0	yes	ptc-miR1450_MIMAT0006012_Populus_trichocarpa_miR1450	aucaauggucuggauuaaaugaaa	uuauguaaaauaaugcugaucguugacug	aucaauggucuggauuaaaugaaauacucaucuuuuauguaaaauaaugcugaucguugacug	chr11:38874994..38875057:-	24	ptc
chr12_434791	1.38963	1.09867	0.881715	0.334251	4	15	14	0	1	yes	gra-miR8773_MIMAT0034211_Gossypium_raimondii_miR8773	uuggaugaucuggauuuuaaaca	uaaaauccggauaguccaaaaca	uuggaugaucuggauuuuaaacaaaaauccaugcgaauaguuuauuuaaaauccggauaguccaaaaca	chr12:37493816..37493885:-	23	gra
chr2_2573174	1.27855	1.90419	1.3095	0.509963	5.3	15	15	0	0	yes	atr-miR8551_MIMAT0033822_Amborella_trichopoda_miR8551	guguucuaaaagucggccgacuag	agucgauucauuuagucgcug	guguucuaaaagucggccgacuaggucggggucgggggcucuccgacucgacuugggccuagucgauucauuuagucgcug	chr2:16861944..16862025:+	24	atr
chr6_2363847	1.19717	1.54802	2.09277	0.563995	5.4	15	14	0	1	yes	lja-miR11088a-3p_MIMAT0043770_Lotus_japonicus_miR11088a-3p	acucaaccacacacccucuca	agggucugugguugaguauaugug	acucaaccacacacccucucacauguaagagggucugugguugaguauaugug	chr6:20184401..20184454:+	21	lja
chr9_91919	1.162	1.926	1.51965	0.529318	3.1	15	15	0	0	yes	vca-miR535-5p_MIMAT0041021_Vriesea_carinata_miR535-5p	ugacgauggguugaacucgggug	cccaccaucacccaucuccacc	cccaccaucacccaucuccaccuccaucagaaauccuuucuccgccaugacgauggguugaacucgggug	chr9:36417627..36417697:+	23	vca
chr8_1369622	0.83944	1.62969	1.15744	0.360376	4.9	15	13	2	0	yes	pta-miR1312_MIMAT0009129_Pinus_taeda_miR1312	uuuggagagagaaacaugaga	acauggugucuuuuggcacauu	acauggugucuuuuggcacauuugggucguccaaaaguguauuggacagcuuggauuuggagagagaaacaugaga	chr8:43864675..43864751:-	21	pta
chr6_2485399	0.817277	0.510628	-0.153046	3.02624	7.4	15	12	0	3	yes	-	aucgaagccgauuucugaag	caggaccgauuuucuucguauuugaga	aucgaagccgauuucugaagcauccacaaagguugggccaccuuugguuucaggaccgauuuucuucguauuugaga	chr6:26590436..26590513:-	20
chr10_2117775	0.775048	1.79734	1.93456	0.481577	3.9	15	15	0	0	yes	ath-miR160a-5p_MIMAT0000178_Arabidopsis_thaliana_miR160a-5p	ugccuggcucccuguaugcca	acaugcuagagcuagacaug	acaugcuagagcuagacauggugcauacauacauauauauguacaugccuggcucccuguaugcca	chr10:6485540..6485606:+	21	ath
chr10_2117776	0.775048	1.79734	1.93456	0.481577	5.6	15	15	0	0	yes	ath-miR160a-5p_MIMAT0000178_Arabidopsis_thaliana_miR160a-5p	ugccuggcucccuguaugcca	gcguaugaggagccaugcaug	ugccuggcucccuguaugccauuuguagagcccaucggcuaaucaauggccucuguggauggcguaugaggagccaugcaug	chr10:6485585..6485667:+	21	ath
chr7_1572828	0.53999	0.82057	0.613033	0.114447	5.8	15	15	0	0	yes	aly-miR840-5p_MIMAT0017625_Arabidopsis_lyrata_miR840-5p	gcacuaaaagacaaauuguagagu	uccaaaaucugucuuuuagugcuu	uccaaaaucugucuuuuagugcuugcauuguuuguauuuuuugcacuaaaagacaaauuguagagu	chr7:36921714..36921780:-	24	aly
chr7_1572974	0.53999	0.82057	0.613033	0.114447	5.6	15	15	0	0	yes	aly-miR840-5p_MIMAT0017625_Arabidopsis_lyrata_miR840-5p	gcacuaaaagacaaauuguagagu	uacaaaguacaauaugucuuuuagugcuu	uacaaaguacaauaugucuuuuagugcuugcauuguugguauuuuuugcacuaaaagacaaauuguagagu	chr7:36990358..36990429:-	24	aly
chr7_1572986	0.53999	0.82057	0.613033	0.114447	5.8	15	15	0	0	yes	aly-miR840-5p_MIMAT0017625_Arabidopsis_lyrata_miR840-5p	gcacuaaaagacaaauuguagagu	uccaaaaucugucuuuuagugcuu	uccaaaaucugucuuuuagugcuugcauuguuuguauuuuuugcacuaaaagacaaauuguagagu	chr7:37010463..37010529:-	24	aly
chr2_2675231	0.393146	0.341698	1.53555	0.111897	4.9	15	15	0	0	yes	gma-miR4384_MIMAT0018294_Glycine_max_miR4384	gaucagaccucguagcaacaaaga	cucguugcugauagaagaggagagauccu	gaucagaccucguagcaacaaagaggaagguccucaggaucagaccucguugcugauagaagaggagagauccu	chr2:469782..469856:-	24	gma
chr1_2074867	-0.232445	1.38688	-0.583577	-0.236601	7.8	15	13	1	1	yes	-	uuuuguccuauagguagcccuuu	gggggagauggagacgaaaaacaa	uuuuguccuauagguagcccuuuccucaagucauucauucucucaauuucggagggggagauggagacgaaaaacaa	chr1:45240628..45240705:-	23
chr1_2077895	-0.638649	0.833678	-0.429838	3.8276	3.4	15	15	0	0	yes	ahy-miR3513-5p_MIMAT0016337_Arachis_hypogaea_miR3513-5p	auaauuucugaugcucuuuacaag	ugauuagggcauugaaaauaaaga	auaauuucugaugcucuuuacaagucuauacuugauuagggcauugaaaauaaaga	chr1:46941821..46941877:-	24	ahy
chr1_2027723	-1.22493	-1.0185	-1.01201	3.29206	4.1	15	15	0	0	yes	osa-miR1441_MIMAT0005991_Oryza_sativa_miR1441	uccggaugcaugacaaaggca	ccuuggugagugcuuccaaggu	uccggaugcaugacaaaggcaguuccuguugcauuaggaaccaccuuggugagugcuuccaaggu	chr1:25145111..25145176:-	21	osa
chr5_1670450	-1.22493	-1.0185	-1.01201	3.29206	4.9	15	15	0	0	yes	mtr-miR2659a_MIMAT0013460_Medicago_truncatula_miR2659a	gcauggguuuuaaggauuuugugg	aagcaauucuggcauuuaauccagucc	gcauggguuuuaaggauuuuguggcuuucaauguggcuuuacuugccaagcaauucuggcauuuaauccagucc	chr5:36267905..36267979:+	24	mtr
chr1_2059028	4.84506	5.00601	4.63459	5.04993	5.2	14	13	0	1	yes	-	cuaacuuuaugggacagagggagu	ucucuugucguaauguagccg	cuaacuuuaugggacagagggaguaauuuuuuaaggguaaauuaccaaaaccauccccaggaaaauuacucucuugucguaauguagccg	chr1:37953980..37954070:-	24
chr3_792795	3.78492	2.99836	3.97719	1.53864	4	14	14	0	0	yes	cre-miR1146_MIMAT0005383_Chlamydomonas_reinhardtii_miR1146	guggguccgggcauaaauaagacc	acuuauuuuugacaaaccauuccauag	acuuauuuuugacaaaccauuccauagcuguggguccgggcauaaauaagacc	chr3:45087328..45087381:+	24	cre
chr5_1686418	2.89772	2.89181	2.6306	1.19911	3.7	14	13	1	0	yes	osa-miR2097-5p_MIMAT0010058_Oryza_sativa_miR2097-5p	agagaugguguggcugagaguggc	cauacaagccgacaacaucaacaa	agagaugguguggcugagaguggcuguggggaguguauauaucauuuuugauaaaguaaagcaugacacauccauacaagccgacaacaucaacaa	chr5:42625920..42626016:+	24	osa
chr2_2707758	2.76546	2.15622	1.86402	0.911592	4.3	14	14	0	0	yes	osa-miR5529_MIMAT0022164_Oryza_sativa_miR5529	auuucaucucggcacuugcaugau	cauccauugucgagauaaaaucu	auuucaucucggcacuugcaugauccgagccauccauugucgagauaaaaucu	chr2:13576651..13576704:-	24	osa
chr8_1285829	1.89404	1.99517	1.87061	0.761948	12	14	11	0	3	yes	gra-miR8718_MIMAT0034261_Gossypium_raimondii_miR8718	guuuuggacgacuuagauuugagg	cucaaaucugagucguccaa	guuuuggacgacuuagauuugagggugacauuuuuguaaauuuugaaagcaaauuuacucccucaaaucugagucguccaa	chr8:8453949..8454030:-	24	gra
chr6_2343739	1.79833	2.33699	3.03106	0.956	5.3	14	14	0	0	yes	csi-miR3952-3p_MIMAT0018494_Citrus_sinensis_miR3952-3p	ggaagggcuugauccaaguagu	ugcucggaucaaauccuuucgg	ggaagggcuugauccaaguaguuuucgauaaaaacuguauauguguaguguuuuuuuuuuuuaugucaaaaacugcucggaucaaauccuuucgg	chr6:10740007..10740102:+	22	csi
chr10_2304161	1.53607	0.84624	0.855134	0.302402	3.9	14	14	0	0	yes	ppt-miR11317_MIMAT0044604_Physcomitrella_patens_miR11317	ucugauaucgguaaacucuccauc	uggagcauuuacuauucucgaauu	ucugauaucgguaaacucuccaucgguucauccaguauuuuauucugaaccaaaaacaggauaaaccgauggagcauuuacuauucucgaauu	chr10:39450694..39450787:-	24	ppt
chr4_626532	1.52486	0.747953	0.44396	0.203558	3.1	14	14	0	0	yes	mtr-miR5208d_MIMAT0021315_Medicago_truncatula_miR5208d	aauauuagauuacuggaccaacc	uugauccaauauuuccauguuuu	uugauccaauauuuccauguuuuauuuagacuugagguuccuaaauucugaaugaaauauuagauuacuggaccaacc	chr4:26489835..26489913:-	23	mtr
chr8_1307811	1.4659	1.35709	0.953697	0.394066	4	14	11	0	3	yes	pab-miR11480_MIMAT0045023_Picea_abies_miR11480	agaggccagauuguaauagacuac	aucuacacauauuugguaaucugu	agaggccagauuguaauagacuaccaugcauauauguccgcuuugccggcuugaugcagaguaaaaaucuacacauauuugguaaucugu	chr8:17417967..17418057:-	24	pab
chr9_72441	1.35532	1.8584	1.03228	0.466994	5.2	14	14	0	0	yes	zma-miR408b-5p_MIMAT0015360_Zea_mays_miR408b-5p	cagggacggagccaggacuuuggc	uagggugcuguuugugcgacugac	uagggugcuguuugugcgacugaccaagcagggacggagccaggacuuuggc	chr9:28874551..28874603:+	24	zma
chr3_879210	1.21082	0.491509	-0.316855	-0.0442254	5.2	14	14	0	0	yes	ata-miR9776-5p_MIMAT0037216_Aegilops_tauschii_miR9776-5p	ugcuuggauuuaauaugagccgug	uggcuuagaucaaauccaacucca	uggcuuagaucaaauccaacuccaugugagagccauugcuuggauuuaauaugagccgug	chr3:31654041..31654101:-	24	ata
chr3_747916	1.15662	0.639928	0.350699	0.126453	8.3	14	11	1	2	yes	aly-miR774a-3p.1_MIMAT0017596_Arabidopsis_lyrata_miR774a-3p.1	aacccauauucaacccacccacau	aaaauuuggguuggauuggguuug	aaaauuuggguuggauuggguuuggcuugauccauauucaacccacccauauuaaacccauucacuuucaacccauauucaacccacccacau	chr3:27329070..27329163:+	24	aly
chr1_1925251	1.00924	1.4009	-0.163243	0.102487	4.9	14	14	0	0	yes	ath-miR8182_MIMAT0032781_Arabidopsis_thaliana_miR8182	auguguuggagucauguuagagac	cuccaauauggguucaguacgcuu	cuccaauauggguucaguacgcuuacacgcugugugaaguuucuguccguauaaauguguuggagucauguuagagac	chr1:33158896..33158974:+	24	ath
chr7_1545385	0.194956	0.73602	1.73993	0.16506	6.4	14	13	0	1	yes	-	gacugucgagauugaaaugcc	auuucaaucuggaccaucgguugc	gacugucgagauugaaaugccuggcagaguuuugaaaaaaaagaaagauaaaagaaaagguguauuucaaucuggaccaucgguugc	chr7:26120918..26121005:-	21
chr9_27798	0.132939	1.02214	0.848588	0.0956431	5.1	14	14	0	0	yes	gma-miR169i-3p_MIMAT0021068_Glycine_max_miR169i-3p	ucggugccuaguuagucaacuaau	uagucggcgagcaaggccggcccu	ucggugccuaguuagucaacuaaucggguuagucgggcaacuagcgagcuaaucggaauagucggcgagcaaggccggcccu	chr9:10409012..10409094:+	24	gma
chr12_258136	-1.23902	-1.03706	-1.0307	3.18361	3.2	14	14	0	0	yes	osa-miR2095-3p_MIMAT0010055_Oryza_sativa_miR2095-3p	uuuccauuuuuucccccuuccacc	uggaacuugggaaaguggaaagg	uuuccauuuuuucccccuuccaccuccgucuuuuuuuuaggguccguuuggaacuugggaaaguggaaagg	chr12:11436390..11436461:+	24	osa
chr12_430776	-1.23902	-1.03706	-1.0307	3.18361	4.5	14	14	0	0	yes	gma-miR4379_MIMAT0018285_Glycine_max_miR4379	cagagugugcugaggcuuuuc	agagcuugugcaagaggcuguguu	agagcuugugcaagaggcuguguuugaauugauuggcagagugugcugaggcuuuuc	chr12:36037852..36037909:-	21	gma
chr5_1755593	-1.28556	-1.10045	-1.09459	2.79958	5.3	14	12	0	2	yes	ppt-miR166j_MIMAT0005046_Physcomitrella_patens_miR166j	uccggaccagcaaagaggaagca	gcaguguugguccggaccuugg	uccggaccagcaaagaggaagcaaaaacaagcucgcagcaguguugguccggaccuugg	chr5:21600407..21600466:-	23	ppt
chr1_1921608	3.2402	3.26755	2.60753	1.29658	5.2	13	12	0	1	yes	ppt-miR1023c-3p_MIMAT0005107_Physcomitrella_patens_miR1023c-3p	agggaaucgaacaccugaccaaag	cuaaagucaggcacucgccuu	agggaaucgaacaccugaccaaagggaguaccccuaaagucaggcacucgccuu	chr1:31717328..31717382:+	24	ppt
chr12_314004	3.06351	4.00004	4.05649	1.59133	4.8	13	13	0	0	yes	gma-miR4387e_MIMAT0022464_Glycine_max_miR4387e	cguuagugccuaacccggacggug	aagugccggagaaggugaaguaaaaug	cguuagugccuaacccggacggugcugguucgggccgaaaggcacuccgacggacuaguaagugccggagaaggugaaguaaaaug	chr12:32732209..32732295:+	24	gma
chr2_2815432	2.28011	2.01884	2.50348	0.93386	5.1	13	13	0	0	yes	osa-miR2929_MIMAT0014060_Oryza_sativa_miR2929	aucaagggcuugauuuuauca	auaaaaucaagcccauugguga	auaaaaucaagcccauuggugaggagaauaaaaucaagggcuugauuuuauca	chr2:56072818..56072871:-	21	osa
chr8_1235039	1.91377	0.845721	0.524905	0.27083	10.7	13	12	0	1	yes	hvu-miR6191_MIMAT0024816_Hordeum_vulgare_miR6191	cagauuuguggguucuccaguagc	gcguacaucuacugaucugag	gcguacaucuacugaucugagaucucuugcucucaaauccgagcucggaugucagauuuguggguucuccaguagc	chr8:31583288..31583364:+	24	hvu
chr4_574839	1.90521	1.63121	1.80126	0.684788	5.2	13	13	0	0	yes	bdi-miR5202_MIMAT0020759_Brachypodium_distachyon_miR5202	uuacgugacacuguaugauuggu	caaucauggagugccacgcaggu	uuacgugacacuguaugauuggugauagcaaaguaguuucaaaauauuuguucuuacuuuaccaaucauggagugccacgcaggu	chr4:5796961..5797046:-	23	bdi
chr4_536639	1.74353	1.54968	1.56111	0.599623	5.4	13	13	0	0	yes	gra-miR8718_MIMAT0034261_Gossypium_raimondii_miR8718	guuuuggacgacucagaucugaug	ucggaucugagccauucaaaacgu	guuuuggacgacucagaucugaugaaguaaauuugcacccgaaaauuacaaaaaugucacccucggaucugagccauucaaaacgu	chr4:37604451..37604537:+	24	gra
chr9_53563	1.65491	1.80038	1.9499	0.695837	5.6	13	13	0	0	yes	gra-miR8729_MIMAT0034129_Gossypium_raimondii_miR8729	cuaaaauccuaggguacucua	ggguacccuaggacuagggu	ggguacccuaggacuaggguacccuuaugaguagguacccuacgacuuggguacccucugaacgugccuaaaauccuaggguacucua	chr9:21527623..21527711:+	21	gra
chr11_959792	1.3971	2.32281	-0.0288647	0.282515	4	13	13	0	0	yes	gra-miR8709a_MIMAT0034015_Gossypium_raimondii_miR8709a	uuauuaaacgagccuaaaauugag	cagauucaguucguuuaguaucc	uuauuaaacgagccuaaaauugagguucagauucaguucguuuaguaucc	chr11:13914150..13914200:+	24	gra
chr4_617993	1.29903	-0.150082	1.10587	0.108404	4.9	13	13	0	0	yes	ath-miR5595a_MIMAT0023517_Arabidopsis_thaliana_miR5595a	ucauaugagauaugugggauggug	agguucuacauauuccauguguga	ucauaugagauaugugggauggugauagguucuacauauuccauguguga	chr4:23349243..23349293:-	24	ath
chr2_2624274	1.29809	-0.462684	0.0713789	-0.152644	4	13	13	0	0	yes	bra-miR5723_MIMAT0023022_Brassica_rapa_miR5723	uaugugcugugagauucgaugaga	ucuuccuuucucacaauacaaauu	uaugugcugugagauucgaugagaaauucuuucuuuucucuuccuuucucacaauacaaauu	chr2:36984489..36984551:+	24	bra
chr12_419049	1.29204	0.681623	0.387032	0.156959	4.2	13	13	0	0	yes	ath-miR395a_MIMAT0000938_Arabidopsis_thaliana_miR395a	gugaagugucgcuauuguauugau	uaauaaaauuuugacacau	gugaagugucgcuauuguauugauagaauguacuccacuaaaugacaaaugggacacauucuacuaauaaaauuuugacacau	chr12:31682618..31682701:-	24	ath
chr4_626561	1.18239	1.53981	1.21105	0.423009	4	13	13	0	0	yes	bdi-miR7737-5p_MIMAT0030210_Brachypodium_distachyon_miR7737-5p	uuucggucaaucccauguuugguu	cuaaauuucgggauuauucgggauu	uuucggucaaucccauguuugguucccuaaacuaaauuucgggauuauucgggauu	chr4:26502858..26502914:-	24	bdi
chr7_1401656	1.02663	0.596375	2.24976	0.339635	10.1	13	11	0	2	yes	ata-miR9776-5p_MIMAT0037216_Aegilops_tauschii_miR9776-5p	ugcuuggaucaagcucuucccag	cgagaagggcuugauucgagaagu	cgagaagggcuugauucgagaaguuugucauaaauguguguauauauaguuuuauaaaaaccugcuuggaucaagcucuucccag	chr7:9631904..9631989:+	23	ata
chr7_1468897	1.02379	-0.209161	1.01474	0.0445665	5.7	13	11	0	2	yes	bdi-miR397b-3p_MIMAT0030066_Brachypodium_distachyon_miR397b-3p	auucgaccgucaauuucaacaaug	auugucaaaacggacgguugaaug	auucgaccgucaauuucaacaaugcaugguuggauuuaauucaagcuccuagaaaucuaaaccaugcauugucaaaacggacgguugaaug	chr7:36463155..36463246:+	24	bdi
chr2_2802672	1.00884	0.192814	0.199	-0.0109978	5.2	13	12	0	1	yes	zma-miR159b-5p_MIMAT0015177_Zea_mays_miR159b-5p	gugcucccguacuacugaauaauu	gguuguggaguggucaagagcacc	gguuguggaguggucaagagcaccacguggaggugcucccguacuacugaauaauu	chr2:50291766..50291822:-	24	zma
chr11_1030061	0.781955	0.349208	-0.399717	-0.146471	6.6	13	12	0	1	yes	-	uuggcacgugugaugcuuagagug	uuugaucucauguagccaaggguu	uuugaucucauguagccaaggguuuauucuuuuuggcacgugugaugcuuagagug	chr11:42453197..42453253:+	24
chr11_1031027	0.781955	0.349208	-0.399717	-0.146471	6.6	13	12	0	1	yes	-	uuggcacgugugaugcuuagagug	uuugaucucauguagccaaggguu	uuugaucucauguagccaaggguuuguucuuuuuggcacgugugaugcuuagagug	chr11:43003238..43003294:+	24
chr4_506049	0.680263	1.80758	1.39694	0.382102	6.3	13	13	0	0	yes	smo-miR1082b_MIMAT0005233_Selaginella_moellendorffii_miR1082b	uuguuggcauugaaucagguu	ccugauucaaugccaacaaau	ccugauucaaugccaacaaauauauucacacacgcacacaugugugcgugugugaauauauuuguuggcauugaaucagguu	chr4:25182526..25182608:+	21	smo
chr4_623018	0.680263	1.80758	1.39694	0.382102	6.3	13	13	0	0	yes	smo-miR1082b_MIMAT0005233_Selaginella_moellendorffii_miR1082b	uuguuggcauugaaucagguu	ccugauucaaugccaacaaau	ccugauucaaugccaacaaauauauucacacacgcacacaugugugcgugugugaauauauuuguuggcauugaaucagguu	chr4:25182524..25182606:-	21	smo
scaffold2_2095473	0.680263	1.80758	1.39694	0.382102	6.2	13	13	0	0	yes	smo-miR1082b_MIMAT0005233_Selaginella_moellendorffii_miR1082b	uuguuggcauugaaucagguu	ccugauucaaugccaacaaau	ccugauucaaugccaacaaauauauucacacacgcacacauaugugugcgugugugaauauauuuguuggcauugaaucagguu	scaffold2:1288545..1288629:+	21	smo
scaffold2_2097312	0.680263	1.80758	1.39694	0.382102	6.2	13	13	0	0	yes	smo-miR1082b_MIMAT0005233_Selaginella_moellendorffii_miR1082b	uuguuggcauugaaucagguu	ccugauucaaugccaacaaau	ccugauucaaugccaacaaauauauucacacacgcacacauaugugugcgugugugaauauauuuguuggcauugaaucagguu	scaffold2:1288543..1288627:-	21	smo
chr7_1441803	0.243333	0.302726	0.0390382	-0.14099	11.6	13	12	0	1	yes	ppt-miR1026a_MIMAT0005112_Physcomitrella_patens_miR1026a	agagaaagugugcacgguacccga	gggugccguguagauuuua	gggugccguguagauuuuauuauuuuuuuuaaacacaagaugcuuuuaacgaggagagaaagugugcacgguacccga	chr7:25800582..25800660:+	24	ppt
chr9_52198	0.0689226	0.404786	-0.363819	3.72762	5.1	13	13	0	0	yes	stu-miR8018_MIMAT0030915_Solanum_tuberosum_miR8018	ccgaaccggcuaaagaaaagaauc	uucuguccgauucagcgguucgguu	ccgaaccggcuaaagaaaagaaucgaaaaaaaucaucgguucuguccgauucagcgguucgguu	chr9:21011741..21011805:+	24	stu
chr10_2111965	-0.279717	0.9372	1.71451	0.0957113	4.9	13	13	0	0	yes	mtr-miR7697-3p_MIMAT0029995_Medicago_truncatula_miR7697-3p	accgaucaaggccguccguagggc	ccugggaugguguugucccuucgggga	ccugggaugguguugucccuucggggauagcauaaaugcuggaccgaucaaggccguccguagggc	chr10:4148764..4148830:+	24	mtr
chr10_2167944	-0.332382	1.12109	0.777692	-0.0107021	4.1	13	12	1	0	yes	mtr-miR5207_MIMAT0021138_Medicago_truncatula_miR5207	uauuaaugggcaacuagagacgg	gucccggauuucuuguccauucacggg	uauuaaugggcaacuagagacggaauuaagauuaauuacucccuccgucccggauuucuuguccauucacggg	chr10:27852327..27852400:+	23	mtr
chr7_1401283	-0.588602	1.05872	-0.0183639	-0.232915	4.9	13	13	0	0	yes	mtr-miR5294a_MIMAT0021360_Medicago_truncatula_miR5294a	acuaaacgugugauggugaaggcc	cuuuuaccaucacacauuuacaugg	cuuuuaccaucacacauuuacauggaauccccacuaaacgugugauggugaaggcc	chr7:9486499..9486555:+	24	mtr
chr1_1871833	-0.653757	-0.513059	0.665155	2.64647	4.8	13	13	0	0	yes	osa-miR5540_MIMAT0022176_Oryza_sativa_miR5540	uugugcgagauggaucuguga	ccucuccauuuucucucucaugu	ccucuccauuuucucucucauguauauuuuuagaaauacuacucuacuguauaucuugugcgagauggaucuguga	chr1:11297047..11297123:+	21	osa
chr1_1878413	-0.653757	-0.513059	0.665155	2.64647	4.8	13	13	0	0	yes	osa-miR5540_MIMAT0022176_Oryza_sativa_miR5540	uugugcgagauggaucuguga	ccucuccauuuucucucucaugu	ccucuccauuuucucucucauguauauuuuuagaaauacuacucuacuguauaucuugugcgagauggaucuguga	chr1:13775647..13775723:+	21	osa
chr12_274562	-0.958444	-0.88207	1.41365	-0.457764	4.9	13	12	0	1	yes	lja-miR11127-5p_MIMAT0043880_Lotus_japonicus_miR11127-5p	cgguucgguccgguucaggga	gucauggucuagggcuaaaaccga	gucauggucuagggcuaaaaccgauucgguucgguccgguucaggga	chr12:17594635..17594682:+	21	lja
chr10_2154080	-1.25376	-1.05678	-1.05057	3.06634	5.4	13	13	0	0	yes	gma-miR4993_MIMAT0021011_Glycine_max_miR4993	cagcggcguuccucaccuggacag	cuucagaggagggaggucgugggga	cagcggcguuccucaccuggacagucuucagaggagggaggucgugggga	chr10:22314847..22314897:+	24	gma
chr2_2727430	-1.25376	-1.05678	-1.05057	3.06634	3.4	13	13	0	0	yes	osa-miR1861d_MIMAT0007799_Oryza_sativa_miR1861d	aggucuuguaggugauccccucuu	gaggauucauuuucaagucaaacuucc	gaggauucauuuucaagucaaacuuccuaaguugauuaaauacuauuuggaggucuuguaggugauccccucuu	chr2:21707457..21707531:-	24	osa
scaffold25_1586559	-1.25376	-1.05678	-1.05057	3.06634	5.4	13	13	0	0	yes	gma-miR4993_MIMAT0021011_Glycine_max_miR4993	cagcggcguuccucaccuggacag	cuucagaggagggaggucgugggga	cagcggcguuccucaccuggacagucuucagaggagggaggucgugggga	scaffold25:133531..133581:-	24	gma
scaffold85_918942	-1.25376	-1.05678	-1.05057	3.06634	5.4	13	13	0	0	yes	gma-miR4993_MIMAT0021011_Glycine_max_miR4993	cagcggcguuccucaccuggacag	cuucagaggagggaggucgugggga	cagcggcguuccucaccuggacagucuucagaggagggaggucgugggga	scaffold85:10904..10954:+	24	gma
chr2_2632197	2.97832	3.87154	3.49208	1.47797	6.3	12	12	0	0	yes	osa-miR812k_MIMAT0019666_Oryza_sativa_miR812k	ucgaacggguuggaggaaaugacc	ucauuuccuccaacccguucgaau	ucgaacggguuggaggaaaugaccaacccuacuggcuaacccuaguaggguuggucauuuccuccaacccguucgaau	chr2:40164125..40164203:+	24	osa
chr12_343330	2.78784	2.82941	2.333	1.11849	3.5	12	12	0	0	yes	gra-miR8712_MIMAT0034100_Gossypium_raimondii_miR8712	cuaucauuuucggacggagggagu	guucuugaaaaugguacacaguc	guucuugaaaaugguacacagucccaaaagggacuaucauuuucggacggagggagu	chr12:2733992..2734049:-	24	gra
chr7_1534526	2.69549	2.6652	2.67962	1.14153	5.4	12	11	0	1	yes	mtr-miR5745b_MIMAT0023145_Medicago_truncatula_miR5745b	uuuaauuucgucgccaaaugggu	uuugacgaggaaagguaauuuug	uuugacgaggaaagguaauuuugucgccaaucuuagcuuuuuggcgaggaaaguuuaauuucgucgccaaaugggu	chr7:21077452..21077528:-	23	mtr
chr2_2776367	2.54908	3.28807	2.9574	1.24506	5.3	12	12	0	0	yes	csi-miR482c-5p_MIMAT0037416_Citrus_sinensis_miR482c-5p	ggaauuggggauccuguagugcgg	gugcuacuggauucccagauccac	ggaauuggggauccuguagugcggugugcagcaucgugcuacuggauucccagauccac	chr2:40213233..40213292:-	24	csi
chr10_2235962	1.86115	1.47305	2.20788	0.704544	6.1	12	12	0	0	yes	osa-miR810b.2_MIMAT0005978_Oryza_sativa_miR810b.2	gagugauugagaggguguguacc	uacacacucaucucgaccacucuc	uacacacucaucucgaccacucucuaccacaccuucucucacauguaugagagagugugguagagagugauugagaggguguguacc	chr10:11075893..11075980:-	23	osa
chr9_216158	1.68729	0.71892	2.03723	0.463438	4.5	12	12	0	0	yes	osa-miR2118g_MIMAT0011746_Oryza_sativa_miR2118g	auccuaauccggccugaaagcgug	cgcuuucacagugggugaagauggauua	cgcuuucacagugggugaagauggauuagccgggaaaauuaagguaauccuaauccggccugaaagcgug	chr9:41660301..41660371:-	24	osa
chr2_2811924	1.64398	0.874518	0.883537	0.322747	4.9	12	12	0	0	yes	lja-miR11068a-3p_MIMAT0043704_Lotus_japonicus_miR11068a-3p	ucuuuaccguuaucugacugagc	ucaaucggauauugauaggggc	ucaaucggauauugauaggggcuuugaucaguucuuuaccguuaucugacugagc	chr2:54482910..54482965:-	23	lja
chr6_2329208	1.60272	-0.0549231	1.41272	0.209826	4.3	12	12	0	0	yes	aly-miR853-3p_MIMAT0017694_Arabidopsis_lyrata_miR853-3p	gaaccggacucauauauauauaua	uauauauauauaccgaaaacuucua	gaaccggacucauauauauauauauauauauauauauauauauauauauauauaccgaaaacuucua	chr6:4446839..4446906:+	24	aly
chr10_2139467	1.46296	0.888512	1.24346	2.83474	5.3	12	12	0	0	yes	lja-miR11177-5p_MIMAT0043989_Lotus_japonicus_miR11177-5p	guggauacggcgaccuguaaaagu	acguauuucgccguguccccgccau	acguauuucgccguguccccgccaugucugacauguggauacggcgaccuguaaaagu	chr10:16231706..16231764:+	24	lja
chr6_2460189	1.46187	1.84642	1.56429	0.595524	5.2	12	11	0	1	yes	ptc-miR319i_MIMAT0002010_Populus_trichocarpa_miR319i	uugggcuguuggaucacacac	auucaccauccaacggcccaaacc	uugggcuguuggaucacacacaaauuuuuaaaacacaaaaacaaaauucaccauccaacggcccaaacc	chr6:15464397..15464466:-	21	ptc
chr3_700105	1.39042	0.873526	1.10948	0.334525	4.4	12	12	0	0	yes	csi-miR12110-3p_MIMAT0048982_Citrus_sinensis_miR12110-3p	accgagucgagccuugaacaguuc	acugucagguucagauucggguu	acugucagguucagauucggguuauuuaguacucaaauugaauucaaacgagguuucaccgagucgagccuugaacaguuc	chr3:8790032..8790113:+	24	csi
chr2_2566869	1.35333	1.24173	0.528077	0.28281	4.4	12	12	0	0	yes	aof-miR12173_MIMAT0049759_Asparagus_officinalis_miR12173	aaugaauugccgacuaaauauuu	auauuuagucggaaaauauaaaa	aaugaauugccgacuaaauauuuagucggaaaauauaagaacgaauugccgacuaaauauuuagucggaaaauauaaaa	chr2:14353689..14353768:+	23	aof
chr11_1005409	1.12989	0.929148	0.41592	0.186156	4.6	12	12	0	0	yes	gma-miR4399_MIMAT0018315_Glycine_max_miR4399	uuaacgaacucgcuaaagcucagc	uccgcucagcucguuaagu	uccgcucagcucguuaaguaaacgagccgaguucaagcucaauuuucaagcucguuuaguuaacgaacucgcuaaagcucagc	chr11:31616116..31616199:+	24	gma
chr1_1880675	1.08727	-0.336553	0.464658	-0.0684558	4.9	12	12	0	0	yes	zma-miR528a-3p_MIMAT0015362_Zea_mays_miR528a-3p	acugugccgucucggaaaucaaug	uuggaucugggggcgugcugc	uuggaucugggggcgugcugcacagcacacugcugugcaacauacugugccgucucggaaaucaaug	chr1:14938277..14938344:+	24	zma
chr5_1699628	0.944465	0.959424	0.748657	0.22896	3.6	12	12	0	0	yes	ath-miR398b-5p_MIMAT0031911_Arabidopsis_thaliana_miR398b-5p	uggguugauguaucuuagagaaug	aucucaugaagcauaauaugccagu	uggguugauguaucuuagagaaugacauaucucaugaagcauaauaugccagu	chr5:48028335..48028388:+	24	ath
chr4_660935	0.801321	0.814745	0.316892	0.100848	7	12	11	0	1	yes	-	auuggcgcggcucaaucugagauc	uucggauugaaccucaccaac	auuggcgcggcucaaucugagaucgucuuuuacgaucacauucguaaauccgucuucggauugaaccucaccaac	chr4:41026200..41026275:-	24
chr11_942183	0.758318	0.680017	0.907153	0.178605	3.3	12	12	0	0	yes	osa-miR5159_MIMAT0021112_Oryza_sativa_miR5159	uacuagagacuuacaaacauaacc	uuaugauauauaguucucuagugca	uuaugauauauaguucucuagugcacuacuagagacuuacaaacauaacc	chr11:7002791..7002841:+	24	osa
chr11_1057968	0.32089	-0.551261	-0.545265	3.38958	3.7	12	12	0	0	yes	ath-miR862-3p_MIMAT0004308_Arabidopsis_thaliana_miR862-3p	uuaugcugcaucaauucuugagg	ucaauguuguugcagauaaca	ucaauguuguugcagauaacagggcagccuagcgugcuauauuaugcugcaucaauucuugagg	chr11:6554669..6554733:-	23	ath
chr11_1142040	0.27755	0.725567	0.518898	0.0306928	5.1	12	12	0	0	yes	gma-miR1533_MIMAT0007396_Glycine_max_miR1533	auaauaaacgaaucugaaccauc	ugguucauauugcaagcgcauuc	ugguucauauugcaagcgcauucuuaguaguaagaauaauaaacgaaucugaaccauc	chr11:40570186..40570244:-	23	gma
chr9_9577	0.205997	1.11595	1.12719	0.16521	6	12	12	0	0	yes	mtr-miR5296_MIMAT0021367_Medicago_truncatula_miR5296	uuuuugugaaaaacugccccgauc	uuggggcaguuuuacacaaaaaca	uuggggcaguuuuacacaaaaacacaaauauagcguuuuugugaaaaacugccccgauc	chr9:3409621..3409680:+	24	mtr
chr5_1637237	-0.651961	-0.487184	0.738764	3.08863	4.5	12	12	0	0	yes	zma-miR395o-5p_MIMAT0015347_Zea_mays_miR395o-5p	uuucucuuccaugaugccccgugc	gugguggugucuucggagugagaga	gugguggugucuucggagugagagaucuucuuuguggcaggcucuuucucuuccaugaugccccgugc	chr5:22853733..22853801:+	24	zma
chr11_925812	-1.26923	-1.07783	-1.07178	2.93888	5.4	12	12	0	0	yes	tae-miR9654b-3p_MIMAT0035764_Triticum_aestivum_miR9654b-3p	uuccgaaauaguucagaaaagagu	uuuuuccugaaccauuucggagaa	uuccgaaauaguucagaaaagaguaaucaaugguccagaugcgcugauuuuuuuuccugaaccauuucggagaa	chr11:824815..824889:+	24	tae
chr3_702710	-1.26923	-1.07783	-1.07178	2.93888	3.3	12	12	0	0	yes	cre-miR1143-3p_MIMAT0005378_Chlamydomonas_reinhardtii_miR1143-3p	uuauuugcgacgggaacaugu	aacugcuuguggcaaaugcuu	uuauuugcgacgggaacauguuguggcuaauaaaauuugguauuuuuuugcgacaguaacugcuuguggcaaaugcuu	chr3:9971948..9972026:+	21	cre
chr6_2492129	-1.30295	-1.12497	-1.11932	2.64641	3.9	12	12	0	0	yes	zma-miR164e-3p_MIMAT0015317_Zea_mays_miR164e-3p	gaugugucucaauuguauuaauag	aucaauauaucagugacacaucac	gaugugucucaauuguauuaauaggauagcuccacuaaaugacauaugagacacauucuaucaauauaucagugacacaucac	chr6:29546550..29546633:-	24	zma
chr5_1694830	3.03059	2.64287	1.44745	0.924287	4	11	11	0	0	yes	cre-miR911_MIMAT0004394_Chlamydomonas_reinhardtii_miR911	ucaauggucugaauuuguugaagc	gucuguaaaucugaaucauuaaaa	ucaauggucugaauuuguugaagcuuucuuaucgguaagaguauauuuugaccgguaagaaagcgucuguaaaucugaaucauuaaaa	chr5:46232136..46232224:+	24	cre
chr11_1042206	2.61165	2.52688	1.90227	0.963945	4.6	11	11	0	0	yes	gra-miR8729_MIMAT0034129_Gossypium_raimondii_miR8729	cuaaaaucauuugaaaaacucagc	uaaguuuuccaaaugauuuuagca	uaaguuuuccaaaugauuuuagcaauccaguugcuaaaaucauuugaaaaacucagc	chr11:606608..606665:-	24	gra
chr8_1296804	1.80295	2.51034	1.24055	4.03897	3.6	11	11	0	0	yes	stu-miR7996a_MIMAT0030882_Solanum_tuberosum_miR7996a	gugugguagagcucuucgaugucu	auaaaaaugagugaucacuuaucga	auaaaaaugagugaucacuuaucgaacuaauaaaguuuuacuggugguuaguucgugugguagagcucuucgaugucu	chr8:12632051..12632129:-	24	stu
chr1_1963448	1.29333	0.38149	0.69143	0.157701	3.6	11	11	0	0	yes	ppe-miR6279_MIMAT0027308_Prunus_persica_miR6279	aagacaaggugugcuauuagacga	guacuaguaagacaauuuguacuaaa	aagacaaggugugcuauuagacgagucgcagguagauacagcucguacuaguaagacaauuuguacuaaa	chr1:50283371..50283441:+	24	ppe
chr1_1971099	1.28069	1.18429	1.37841	0.410891	3.5	11	11	0	0	yes	osa-miR6248_MIMAT0024869_Oryza_sativa_miR6248	cauuugagggcugucacgugugac	ccuaucaucguacagccuuuuuuuauu	cauuugagggcugucacgugugaccacuuuuuggauccuaucaucguacagccuuuuuuuauu	chr1:1789433..1789496:-	24	osa
chr4_498792	1.25619	0.930121	1.51009	0.380086	3.4	11	11	0	0	yes	osa-miR1428a-3p_MIMAT0007280_Oryza_sativa_miR1428a-3p	aaagauaacuucgucgccaaauag	uuuugcgaggaaaguuaauuccg	aaagauaacuucgucgccaaauaggugcccuuugacgaggaaaaguaauuucgucgcaaaucuuagcuuuuuugcgaggaaaguuaauuccg	chr4:22381814..22381906:+	24	osa
scaffold25_1585880	1.20719	1.11046	1.12053	0.352334	4.4	11	11	0	0	yes	cre-miR1171_MIMAT0005430_Chlamydomonas_reinhardtii_miR1171	aggaguggguuccugucuggaugg	gucuaagcagcagaccauuuuag	aggaguggguuccugucuggaugggagcaaacucccaucaagcucccgucuaagcagcagaccauuuuag	scaffold25:39189..39259:+	24	cre
scaffold33_2098804	1.20719	1.11046	1.12053	0.352334	4.4	11	11	0	0	yes	cre-miR1171_MIMAT0005430_Chlamydomonas_reinhardtii_miR1171	aggaguggguuccugucuggaugg	gucuaagcagcagaccauuuuag	aggaguggguuccugucuggaugggagcaaacucccaucaagcucccgucuaagcagcagaccauuuuag	scaffold33:85703..85773:+	24	cre
chr6_2396956	1.15715	0.737217	0.745716	0.221547	3.9	11	11	0	0	yes	ath-miR166a-5p_MIMAT0031880_Arabidopsis_thaliana_miR166a-5p	cgacuguuuuuaucaucugaaagc	uuucagauaggcaguuguu	cgacuguuuuuaucaucugaaagcauuaacaagaagagguaggcaagaagaagccaauuguguuauuuucagauaggcaguuguu	chr6:34184044..34184129:+	24	ath
chr1_2086408	1.08727	-0.336553	0.464658	-0.0684558	3.6	11	11	0	0	yes	aly-miR161-3p.1_MIMAT0017443_Arabidopsis_lyrata_miR161-3p.1	acgguuuauuauucuuagaacauu	uguucauaaaauguaccgauc	uguucauaaaauguaccgaucguauucggggacucacuuuugaguccuacacgagugauucgaacgguuuauuauucuuagaacauu	chr1:50442999..50443086:-	24	aly
chr8_1267837	0.996152	2.43894	2.8625	0.759684	3.2	11	11	0	0	yes	mtr-miR5207_MIMAT0021138_Medicago_truncatula_miR5207	aauuaauggucuugauuucaucuc	gauaaaaucuaaacuauuaauuac	aauuaauggucuugauuucaucucggcccucauagaucugaguugucuauugccgagauaaaaucuaaacuauuaauuac	chr8:1192221..1192301:-	24	mtr
chr1_1957009	0.688107	1.47424	-0.247394	0.0358032	3.2	11	11	0	0	yes	mtr-miR5753_MIMAT0023135_Medicago_truncatula_miR5753	cuuuugaucuaaacuguucacuuu	acgaacgguucagauagcaaacg	acgaacgguucagauagcaaacggagauuuuaaaggguugaggcaaaugcacuaaaaucuccacuuuugaucuaaacuguucacuuu	chr1:47614396..47614483:+	24	mtr
chr3_703870	0.67616	0.196261	0.483052	0.000891406	4.7	11	11	0	0	yes	cpa-miR8151_MIMAT0031848_Carica_papaya_miR8151	uggauaccccggauugaaaguacc	auauuuuaauccgggcuguccauu	uggauaccccggauugaaaguaccggauguauuuaaaaaaagaaaaaagaaaaauauauuuuaauccgggcuguccauu	chr3:10354622..10354701:+	24	cpa
chr1_2042403	0.480937	-0.362643	0.820636	-0.10802	5.1	11	11	0	0	yes	bdi-miR5174e-3p.2_MIMAT0030070_Brachypodium_distachyon_miR5174e-3p.2	auuauggacggcccagauucaggg	cucaaaucugggcuuuccaaaacau	auuauggacggcccagauucaggggguaaauuugccuccaaaaauugcaaaaaugccacccucaaaucugggcuuuccaaaacau	chr1:30889693..30889778:-	24	bdi
chr12_249792	-0.2248	0.647233	1.38726	3.73286	3.6	11	11	0	0	yes	eun-miR10214a-5p_MIMAT0041104_Eugenia_uniflora_miR10214a-5p	ucguaaauuuuauaggggugugua	cacacccaaauaggggaugcguau	ucguaaauuuuauagggguguguauuagguguguauaauacacacccaaauaggggaugcguau	chr12:8223402..8223466:+	24	eun
chr1_1846862	-1.28556	-1.10045	-1.09459	2.79958	4.9	11	11	0	0	yes	mtr-miR5286b_MIMAT0021352_Medicago_truncatula_miR5286b	acaaacugggcagagcucgagugc	gcucaagaccccuugagcucagugacugg	acaaacugggcagagcucgagugcucaaacagaggguuugagcgcucaagaccccuugagcucagugacugg	chr1:829703..829775:+	24	mtr
chr5_1693407	-1.28556	-1.10045	-1.09459	2.79958	5	11	11	0	0	yes	rgl-miR7797b_MIMAT0032260_Rehmannia_glutinosa_miR7797b	auugauuuuuguacucuacuu	guggagugcgaaaaucaaucc	guggagugcgaaaaucaaucccuauaugcaauugauuuuuguacucuacuu	chr5:45761839..45761890:+	21	rgl
chr6_2418316	-1.28556	-1.10045	-1.09459	2.79958	4.1	11	11	0	0	yes	ptc-miR6426a_MIMAT0025221_Populus_trichocarpa_miR6426a	guggagaccauuauacagcgug	uguugaauaauggucuccaaug	guggagaccauuauacagcguggguauaaaagguguugaauaauggucuccaaug	chr6:42610144..42610199:+	22	ptc

## Sheet: miRNA targets
Supplementary Table 6. mRNA targets of microRNA in the primary genome
miRNA	Target	Expectation	UPE.	miRNA_start	miRNA_end	Target_start	Target_end	miRNA_aligned_fragment	alignment	Target_aligned_fragment	Inhibition	Multiplicity
chr10_2117775	VaDar_g17364	0	-1	1	21	1338	1358	UGCCUGGCUCCCUGUAUGCCA	::::::::::::::::::::	AGGCAUACAGGGAGCCAGGCA	Cleavage	1
chr10_2117776	VaDar_g17364	0	-1	1	21	1338	1358	UGCCUGGCUCCCUGUAUGCCA	::::::::::::::::::::	AGGCAUACAGGGAGCCAGGCA	Cleavage	1
chr10_2208602	VaDar_g3231	0	-1	1	21	2594	2614	UCGGACCAGGCUUCAUUCCCC	:::::::::::::::::::	CAGGAAUGAAGCCUGGUCCGA	Cleavage	2
chr12_435380	VaDar_g3231	0	-1	1	21	2594	2614	UCGGACCAGGCUUCAUUCCCC	:::::::::::::::::::	CAGGAAUGAAGCCUGGUCCGA	Cleavage	2
chr12_436452	VaDar_g42291	0	-1	1	21	6323	6343	UGAAGCUGCCAGCAUGAUCUA	:::::::::::::::::::::	UAGAUCAUGCUGGCAGCUUCA	Cleavage	1
chr12_436460	VaDar_g42291	0	-1	1	21	6323	6343	UGAAGCUGCCAGCAUGAUCUA	:::::::::::::::::::::	UAGAUCAUGCUGGCAGCUUCA	Cleavage	1
chr1_1865264	VaDar_g42291	0	-1	1	22	6322	6343	UGAAGCUGCCAGCAUGAUCUGA	:.::::::::::::::::::::	UUAGAUCAUGCUGGCAGCUUCA	Cleavage	1
chr1_1990384	VaDar_g3231	0	-1	1	21	2594	2614	UCGGACCAGGCUUCAUUCCCC	:::::::::::::::::::	CAGGAAUGAAGCCUGGUCCGA	Cleavage	2
chr5_1763089	VaDar_g14932	0	-1	1	24	1067	1090	UUUGGUGGUAGGAGCAGAAGGCGU	::::::::::::::::::::::::	ACGCCUUCUGCUCCUACCACCAAA	Cleavage	1
chr6_2416669	VaDar_g3231	0	-1	1	21	2594	2614	UCGGACCAGGCUUCAUUCCCC	:::::::::::::::::::	CAGGAAUGAAGCCUGGUCCGA	Cleavage	2
chr10_2117775	VaDar_g44529	0.5	-1	1	21	1302	1322	UGCCUGGCUCCCUGUAUGCCA	::::::.::::::::::::::	UGGCAUGCAGGGAGCCAGGCA	Cleavage	1
chr10_2117775	VaDar_g32374	0.5	-1	1	21	1362	1382	UGCCUGGCUCCCUGUAUGCCA	::::::.::::::::::::::	UGGCAUGCAGGGAGCCAGGCA	Cleavage	1
chr10_2117775	VaDar_g41487	0.5	-1	1	21	1218	1238	UGCCUGGCUCCCUGUAUGCCA	::.:::::::::::::::::	AGGUAUACAGGGAGCCAGGCA	Cleavage	1
chr10_2117776	VaDar_g44529	0.5	-1	1	21	1302	1322	UGCCUGGCUCCCUGUAUGCCA	::::::.::::::::::::::	UGGCAUGCAGGGAGCCAGGCA	Cleavage	1
chr10_2117776	VaDar_g32374	0.5	-1	1	21	1362	1382	UGCCUGGCUCCCUGUAUGCCA	::::::.::::::::::::::	UGGCAUGCAGGGAGCCAGGCA	Cleavage	1
chr10_2117776	VaDar_g41487	0.5	-1	1	21	1218	1238	UGCCUGGCUCCCUGUAUGCCA	::.:::::::::::::::::	AGGUAUACAGGGAGCCAGGCA	Cleavage	1
chr10_2208602	VaDar_g3231	0.5	-1	1	21	551	571	UCGGACCAGGCUUCAUUCCCC	::::::::::::::::::.	CUGGAAUGAAGCCUGGUCCGG	Cleavage	2
chr10_2298341	VaDar_g25519	0.5	-1	1	21	962	982	CUGACAGAAGAGAGUGAGCAC	::::::.::::::::::::::	GUGCUCGCUCUCUUCUGUCAG	Cleavage	1
chr11_1045431	VaDar_g19877	0.5	-1	1	21	853	873	UGACAGAAGAGAGUGAGCACA	::::::.:::::::::::::	CGUGCUCGCUCUCUUCUGUCA	Cleavage	1
chr11_1045431	VaDar_g25519	0.5	-1	1	21	961	981	UGACAGAAGAGAGUGAGCACA	::::::.:::::::::::::	AGUGCUCGCUCUCUUCUGUCA	Cleavage	1
chr12_435380	VaDar_g3231	0.5	-1	1	21	551	571	UCGGACCAGGCUUCAUUCCCC	::::::::::::::::::.	CUGGAAUGAAGCCUGGUCCGG	Cleavage	2
chr12_442007	VaDar_g8014	0.5	-1	1	21	722	742	UGGAGAAGCAGGGCACGUGCA	::::::::::::.:::::::	AGCACGUGCCCUGUUUCUCCA	Cleavage	1
chr12_442007	VaDar_g21587	0.5	-1	1	21	623	643	UGGAGAAGCAGGGCACGUGCA	: ::::::.::::::::::::	UUCACGUGUCCUGCUUCUCCA	Cleavage	1
chr1_1990384	VaDar_g3231	0.5	-1	1	21	551	571	UCGGACCAGGCUUCAUUCCCC	::::::::::::::::::.	CUGGAAUGAAGCCUGGUCCGG	Cleavage	2
chr5_1756336	VaDar_g19877	0.5	-1	1	21	853	873	UGACAGAAGAGAGUGAGCACA	::::::.:::::::::::::	CGUGCUCGCUCUCUUCUGUCA	Cleavage	1
chr5_1756336	VaDar_g25519	0.5	-1	1	21	961	981	UGACAGAAGAGAGUGAGCACA	::::::.:::::::::::::	AGUGCUCGCUCUCUUCUGUCA	Cleavage	1
chr5_1756381	VaDar_g19877	0.5	-1	1	21	853	873	UGACAGAAGAGAGUGAGCACA	::::::.:::::::::::::	CGUGCUCGCUCUCUUCUGUCA	Cleavage	1
chr5_1756381	VaDar_g25519	0.5	-1	1	21	961	981	UGACAGAAGAGAGUGAGCACA	::::::.:::::::::::::	AGUGCUCGCUCUCUUCUGUCA	Cleavage	1
chr5_1763089	VaDar_g31806	0.5	-1	1	24	1067	1090	UUUGGUGGUAGGAGCAGAAGGCGU	::::::::::.:::::::::::::	ACGCCUUCUGUUCCUACCACCAAA	Cleavage	1
chr5_1763089	VaDar_g31160	0.5	-1	1	24	1067	1090	UUUGGUGGUAGGAGCAGAAGGCGU	::::::::::.:::::::::::::	ACGCCUUCUGUUCCUACCACCAAA	Cleavage	1
chr5_1763089	VaDar_g10995	0.5	-1	1	24	1067	1090	UUUGGUGGUAGGAGCAGAAGGCGU	::::::::::.:::::::::::::	ACGCCUUCUGUUCCUACCACCAAA	Cleavage	1
chr5_1763089	VaDar_g24887	0.5	-1	1	24	854	877	UUUGGUGGUAGGAGCAGAAGGCGU	::::::::::.:::::::::::::	ACGCCUUCUGUUCCUACCACCAAA	Cleavage	1
chr5_1763089	VaDar_g28796	0.5	-1	1	24	995	1018	UUUGGUGGUAGGAGCAGAAGGCGU	::::::::::.:::::::::::::	ACGCCUUCUGUUCCUACCACCAAA	Cleavage	1
chr5_1763089	VaDar_g42912	0.5	-1	1	24	1331	1354	UUUGGUGGUAGGAGCAGAAGGCGU	::::::::::.:::::::::::::	ACGCCUUCUGUUCCUACCACCAAA	Cleavage	1
chr5_1763089	VaDar_g39199	0.5	-1	1	24	827	850	UUUGGUGGUAGGAGCAGAAGGCGU	:.::::::::.:::::::::::::	AUGCCUUCUGUUCCUACCACCAAA	Cleavage	1
chr6_2416669	VaDar_g3231	0.5	-1	1	21	551	571	UCGGACCAGGCUUCAUUCCCC	::::::::::::::::::.	CUGGAAUGAAGCCUGGUCCGG	Cleavage	2
chr6_2528979	VaDar_g8014	0.5	-1	1	21	722	742	UGGAGAAGCAGGGCACGUGCA	::::::::::::.:::::::	AGCACGUGCCCUGUUUCUCCA	Cleavage	1
chr6_2528979	VaDar_g21587	0.5	-1	1	21	623	643	UGGAGAAGCAGGGCACGUGCA	: ::::::.::::::::::::	UUCACGUGUCCUGCUUCUCCA	Cleavage	1
chr9_121497	VaDar_g8014	0.5	-1	1	21	722	742	UGGAGAAGCAGGGCACGUGCA	::::::::::::.:::::::	AGCACGUGCCCUGUUUCUCCA	Cleavage	1
chr9_121497	VaDar_g21587	0.5	-1	1	21	623	643	UGGAGAAGCAGGGCACGUGCA	: ::::::.::::::::::::	UUCACGUGUCCUGCUUCUCCA	Cleavage	1
chr10_2131329	VaDar_g19343	1	-1	1	24	111	134	GUCCUUAGGAGAUCAUGAUUGUGU	: : :::::::::::::::.:::.	AAAGAAUCAUGAUCUCCUAGGGAU	Cleavage	1
chr10_2131329	VaDar_g34755	1	-1	1	24	270	293	GUCCUUAGGAGAUCAUGAUUGUGU	: : :::::::::::::::.:::.	AAAGAAUCAUGAUCUCCUAGGGAU	Cleavage	1
chr10_2181812	VaDar_g41237	1	-1	1	24	601	624	GUUUUUAAGCACUGCAAUUUUGGC	..::::::::::::::.:.::	GAAGGAAUUGCAGUGCUUAGAGAC	Cleavage	1
chr10_2208602	VaDar_g6161	1	-1	1	21	566	586	UCGGACCAGGCUUCAUUCCCC	::.:::::::::::::::.	CUGGGAUGAAGCCUGGUCCGG	Cleavage	1
chr10_2208602	VaDar_g37392	1	-1	1	21	563	583	UCGGACCAGGCUUCAUUCCCC	::.:::::::::::::::.	UUGGGAUGAAGCCUGGUCCGG	Cleavage	1
chr10_2208602	VaDar_g41490	1	-1	1	21	560	580	UCGGACCAGGCUUCAUUCCCC	::.:::::::::::::::.	CUGGGAUGAAGCCUGGUCCGG	Cleavage	1
chr10_2288629	VaDar_g41237	1	-1	1	24	601	624	GUUUUUAAGCACUGCAAUUUUGGC	..::::::::::::::.:.::	GAAGGAAUUGCAGUGCUUAGAGAC	Cleavage	1
chr10_2298341	VaDar_g25521	1	-1	1	21	935	955	CUGACAGAAGAGAGUGAGCAC	:::::: ::::::::::::::	GUGCUCUCUCUCUUCUGUCAG	Cleavage	1
chr11_1045431	VaDar_g13318	1	-1	1	21	649	669	UGACAGAAGAGAGUGAGCACA	::::::: :::::::::::::	UGUGCUCUCUCUCUUCUGUCA	Cleavage	1
chr11_1045431	VaDar_g33319	1	-1	1	21	715	735	UGACAGAAGAGAGUGAGCACA	::::::: :::::::::::::	UGUGCUCUCUCUCUUCUGUCA	Cleavage	1
chr11_1045431	VaDar_g2766	1	-1	1	21	829	849	UGACAGAAGAGAGUGAGCACA	::::::: :::::::::::::	UGUGCUCUCUCUCUUCUGUCA	Cleavage	1
chr11_1045431	VaDar_g19101	1	-1	1	21	748	768	UGACAGAAGAGAGUGAGCACA	::::::: :::::::::::::	UGUGCUCUCUCUCUUCUGUCA	Cleavage	1
chr11_1045431	VaDar_g4158	1	-1	1	21	850	870	UGACAGAAGAGAGUGAGCACA	:::::: :::::::::::::	CGUGCUCUCUCUCUUCUGUCA	Cleavage	1
chr11_1045431	VaDar_g25521	1	-1	1	21	934	954	UGACAGAAGAGAGUGAGCACA	:::::: :::::::::::::	AGUGCUCUCUCUCUUCUGUCA	Cleavage	1
chr11_1045431	VaDar_g45725	1	-1	1	21	979	999	UGACAGAAGAGAGUGAGCACA	:::::: :::::::::::::	AGUGCUCUCUCUCUUCUGUCA	Cleavage	1
chr11_1045431	VaDar_g45143	1	-1	1	21	1102	1122	UGACAGAAGAGAGUGAGCACA	:::::: :::::::::::::	CGUGCUCUCUCUCUUCUGUCA	Cleavage	1
chr11_1045431	VaDar_g14185	1	-1	1	21	1111	1131	UGACAGAAGAGAGUGAGCACA	:::::: :::::::::::::	CGUGCUCUCUCUCUUCUGUCA	Cleavage	1
chr12_435380	VaDar_g6161	1	-1	1	21	566	586	UCGGACCAGGCUUCAUUCCCC	::.:::::::::::::::.	CUGGGAUGAAGCCUGGUCCGG	Cleavage	1
chr12_435380	VaDar_g37392	1	-1	1	21	563	583	UCGGACCAGGCUUCAUUCCCC	::.:::::::::::::::.	UUGGGAUGAAGCCUGGUCCGG	Cleavage	1
chr12_435380	VaDar_g41490	1	-1	1	21	560	580	UCGGACCAGGCUUCAUUCCCC	::.:::::::::::::::.	CUGGGAUGAAGCCUGGUCCGG	Cleavage	1
chr12_442007	VaDar_g34463	1	-1	1	21	680	700	UGGAGAAGCAGGGCACGUGCA	:::::::.::::.:::::::	AGCACGUGUCCUGUUUCUCCA	Cleavage	1
chr12_442007	VaDar_g7406	1	-1	1	21	629	649	UGGAGAAGCAGGGCACGUGCA	::: ::::::::::::::::	AGCAAGUGCCCUGCUUCUCCA	Cleavage	1
chr12_442007	VaDar_g34905	1	-1	1	21	608	628	UGGAGAAGCAGGGCACGUGCA	::: ::::::::::::::::	AGCAAGUGCCCUGCUUCUCCA	Cleavage	1
chr1_1990384	VaDar_g6161	1	-1	1	21	566	586	UCGGACCAGGCUUCAUUCCCC	::.:::::::::::::::.	CUGGGAUGAAGCCUGGUCCGG	Cleavage	1
chr1_1990384	VaDar_g37392	1	-1	1	21	563	583	UCGGACCAGGCUUCAUUCCCC	::.:::::::::::::::.	UUGGGAUGAAGCCUGGUCCGG	Cleavage	1
chr1_1990384	VaDar_g41490	1	-1	1	21	560	580	UCGGACCAGGCUUCAUUCCCC	::.:::::::::::::::.	CUGGGAUGAAGCCUGGUCCGG	Cleavage	1
chr2_2560564	VaDar_g41237	1	-1	1	24	601	624	GUUUUUAAGCACUGCAAUUUUGGC	..::::::::::::::.:.::	GAAGGAAUUGCAGUGCUUAGAGAC	Cleavage	1
chr2_2715813	VaDar_g26949	1	-1	1	24	481	504	GGAAGUUGAUGUAGAACCCAGACG	:::::::.::::::::::.	AGCGCGGGUUCUGCAUCAACUUCU	Cleavage	1
chr5_1756336	VaDar_g13318	1	-1	1	21	649	669	UGACAGAAGAGAGUGAGCACA	::::::: :::::::::::::	UGUGCUCUCUCUCUUCUGUCA	Cleavage	1
chr5_1756336	VaDar_g33319	1	-1	1	21	715	735	UGACAGAAGAGAGUGAGCACA	::::::: :::::::::::::	UGUGCUCUCUCUCUUCUGUCA	Cleavage	1
chr5_1756336	VaDar_g2766	1	-1	1	21	829	849	UGACAGAAGAGAGUGAGCACA	::::::: :::::::::::::	UGUGCUCUCUCUCUUCUGUCA	Cleavage	1
chr5_1756336	VaDar_g19101	1	-1	1	21	748	768	UGACAGAAGAGAGUGAGCACA	::::::: :::::::::::::	UGUGCUCUCUCUCUUCUGUCA	Cleavage	1
chr5_1756336	VaDar_g4158	1	-1	1	21	850	870	UGACAGAAGAGAGUGAGCACA	:::::: :::::::::::::	CGUGCUCUCUCUCUUCUGUCA	Cleavage	1
chr5_1756336	VaDar_g25521	1	-1	1	21	934	954	UGACAGAAGAGAGUGAGCACA	:::::: :::::::::::::	AGUGCUCUCUCUCUUCUGUCA	Cleavage	1
chr5_1756336	VaDar_g45725	1	-1	1	21	979	999	UGACAGAAGAGAGUGAGCACA	:::::: :::::::::::::	AGUGCUCUCUCUCUUCUGUCA	Cleavage	1
chr5_1756336	VaDar_g45143	1	-1	1	21	1102	1122	UGACAGAAGAGAGUGAGCACA	:::::: :::::::::::::	CGUGCUCUCUCUCUUCUGUCA	Cleavage	1
chr5_1756336	VaDar_g14185	1	-1	1	21	1111	1131	UGACAGAAGAGAGUGAGCACA	:::::: :::::::::::::	CGUGCUCUCUCUCUUCUGUCA	Cleavage	1
chr5_1756381	VaDar_g13318	1	-1	1	21	649	669	UGACAGAAGAGAGUGAGCACA	::::::: :::::::::::::	UGUGCUCUCUCUCUUCUGUCA	Cleavage	1
chr5_1756381	VaDar_g33319	1	-1	1	21	715	735	UGACAGAAGAGAGUGAGCACA	::::::: :::::::::::::	UGUGCUCUCUCUCUUCUGUCA	Cleavage	1
chr5_1756381	VaDar_g2766	1	-1	1	21	829	849	UGACAGAAGAGAGUGAGCACA	::::::: :::::::::::::	UGUGCUCUCUCUCUUCUGUCA	Cleavage	1
chr5_1756381	VaDar_g19101	1	-1	1	21	748	768	UGACAGAAGAGAGUGAGCACA	::::::: :::::::::::::	UGUGCUCUCUCUCUUCUGUCA	Cleavage	1
chr5_1756381	VaDar_g4158	1	-1	1	21	850	870	UGACAGAAGAGAGUGAGCACA	:::::: :::::::::::::	CGUGCUCUCUCUCUUCUGUCA	Cleavage	1
chr5_1756381	VaDar_g25521	1	-1	1	21	934	954	UGACAGAAGAGAGUGAGCACA	:::::: :::::::::::::	AGUGCUCUCUCUCUUCUGUCA	Cleavage	1
chr5_1756381	VaDar_g45725	1	-1	1	21	979	999	UGACAGAAGAGAGUGAGCACA	:::::: :::::::::::::	AGUGCUCUCUCUCUUCUGUCA	Cleavage	1
chr5_1756381	VaDar_g45143	1	-1	1	21	1102	1122	UGACAGAAGAGAGUGAGCACA	:::::: :::::::::::::	CGUGCUCUCUCUCUUCUGUCA	Cleavage	1
chr5_1756381	VaDar_g14185	1	-1	1	21	1111	1131	UGACAGAAGAGAGUGAGCACA	:::::: :::::::::::::	CGUGCUCUCUCUCUUCUGUCA	Cleavage	1
chr5_1810716	VaDar_g10117	1	-1	1	24	2344	2367	UUUCUUAACAUCCCCCCUCACGUG	:: :::::::::::::::::	GGUUUGUGGGGGGAUGUUAAGAAA	Cleavage	1
chr6_2416669	VaDar_g6161	1	-1	1	21	566	586	UCGGACCAGGCUUCAUUCCCC	::.:::::::::::::::.	CUGGGAUGAAGCCUGGUCCGG	Cleavage	1
chr6_2416669	VaDar_g37392	1	-1	1	21	563	583	UCGGACCAGGCUUCAUUCCCC	::.:::::::::::::::.	UUGGGAUGAAGCCUGGUCCGG	Cleavage	1
chr6_2416669	VaDar_g41490	1	-1	1	21	560	580	UCGGACCAGGCUUCAUUCCCC	::.:::::::::::::::.	CUGGGAUGAAGCCUGGUCCGG	Cleavage	1
chr6_2484843	VaDar_g44529	1	-1	1	21	1302	1322	UGCCUGGCUCCCUGAAUGCCA	:::::: ::::::::::::::	UGGCAUGCAGGGAGCCAGGCA	Cleavage	1
chr6_2484843	VaDar_g32374	1	-1	1	21	1362	1382	UGCCUGGCUCCCUGAAUGCCA	:::::: ::::::::::::::	UGGCAUGCAGGGAGCCAGGCA	Cleavage	1
chr6_2484843	VaDar_g17364	1	-1	1	21	1338	1358	UGCCUGGCUCCCUGAAUGCCA	::::: ::::::::::::::	AGGCAUACAGGGAGCCAGGCA	Cleavage	1
chr6_2528979	VaDar_g34463	1	-1	1	21	680	700	UGGAGAAGCAGGGCACGUGCA	:::::::.::::.:::::::	AGCACGUGUCCUGUUUCUCCA	Cleavage	1
chr6_2528979	VaDar_g7406	1	-1	1	21	629	649	UGGAGAAGCAGGGCACGUGCA	::: ::::::::::::::::	AGCAAGUGCCCUGCUUCUCCA	Cleavage	1
chr6_2528979	VaDar_g34905	1	-1	1	21	608	628	UGGAGAAGCAGGGCACGUGCA	::: ::::::::::::::::	AGCAAGUGCCCUGCUUCUCCA	Cleavage	1
chr8_1304557	VaDar_g47047	1	-1	1	21	974	994	CAACGGUCCUGAUUUCAUCUC	:: ::::::::::::::::	CCGACGAAAUCAGGACCGUUG	Cleavage	1
chr9_121497	VaDar_g34463	1	-1	1	21	680	700	UGGAGAAGCAGGGCACGUGCA	:::::::.::::.:::::::	AGCACGUGUCCUGUUUCUCCA	Cleavage	1
chr9_121497	VaDar_g7406	1	-1	1	21	629	649	UGGAGAAGCAGGGCACGUGCA	::: ::::::::::::::::	AGCAAGUGCCCUGCUUCUCCA	Cleavage	1
chr9_121497	VaDar_g34905	1	-1	1	21	608	628	UGGAGAAGCAGGGCACGUGCA	::: ::::::::::::::::	AGCAAGUGCCCUGCUUCUCCA	Cleavage	1
chr10_2131329	VaDar_g19344	1.5	-1	1	24	513	536	GUCCUUAGGAGAUCAUGAUUGUGU	: : :::::::::::::::.:::	AAAGAAUCAUGAUCUCCUAGGGAA	Cleavage	1
chr10_2132507	VaDar_g28890	1.5	-1	1	24	197	220	UUUUUAAAACUGUUUGGAUCAAGC	: ::::.:.::::::::::.:	GACUUAUCCGAGCAGUUUUAAAGA	Cleavage	1
chr10_2138935	VaDar_g20244.1	1.5	-1	1	22	2042	2063	UUACCGACUCCACCCAUACCUA	:.:: ::::::::.::::::::	UGGGAAUGGGUGGGGUCGGUAA	Cleavage	1
chr10_2163636	VaDar_g35812	1.5	-1	1	24	1090	1113	AAUUGACGGUCCAGAUUGAAAGUG	.:: : :.:::::::::::::::	UACGAUGAGUCUGGACCGUCAAUU	Cleavage	1
chr10_2163636	VaDar_g35813	1.5	-1	1	24	1090	1113	AAUUGACGGUCCAGAUUGAAAGUG	.:: : :.:::::::::::::::	UACGAUGAGUCUGGACCGUCAAUU	Cleavage	1
chr10_2180756	VaDar_g38638	1.5	-1	1	24	1078	1101	GUCCGGUCCGGUUUUUAAAACACU	:: ::::::.:::::::::	GGCACUUCAAAAACUGGACCGGAC	Cleavage	1
chr10_2298341	VaDar_g19877	1.5	-1	1	21	854	874	CUGACAGAAGAGAGUGAGCAC	::::::.:::::::::::::	GUGCUCGCUCUCUUCUGUCAU	Cleavage	1
chr11_1138237	VaDar_g26389	1.5	-1	1	24	802	825	AUCAAUGGUCUGGAUUAAAUGAAA	: ::: ::::::::.::::::	AAACUUUUCAUCCAGACUAUUGAU	Cleavage	1
chr12_274562	VaDar_g15351	1.5	-1	1	21	575	595	CGGUUCGGUCCGGUUCAGGGA	:..:::::.::::.:::::::	UUUCUGAAUCGGAUCGAACCG	Cleavage	1
chr1_1882557	VaDar_g30739	1.5	-1	1	24	190	213	ACCGGUACCGUUUCGGAUUUAGCG	::::.: :::::::::::::	UCUGAAAUUCCAAACGGUACCGGU	Cleavage	1
chr1_1889372	VaDar_g11684	1.5	-1	1	21	313	333	CUGAAGUGUUUGGGGGAACUC	:::::::.::::::::::::	GAGUUCCUCCAAACACUUCAU	Cleavage	1
chr1_1889372	VaDar_g19427	1.5	-1	1	21	97	117	CUGAAGUGUUUGGGGGAACUC	:::::.:::::::::::::	AAGUUCUCCCAAACACUUCAA	Cleavage	1
chr1_1889430	VaDar_g11684	1.5	-1	1	21	313	333	CUGAAGUGUUUGGGGGAACUC	:::::::.::::::::::::	GAGUUCCUCCAAACACUUCAU	Cleavage	1
chr1_1889430	VaDar_g19427	1.5	-1	1	21	97	117	CUGAAGUGUUUGGGGGAACUC	:::::.:::::::::::::	AAGUUCUCCCAAACACUUCAA	Cleavage	1
chr1_1923334	VaDar_g37657	1.5	-1	1	24	2336	2359	GUGGCAUAUGAUUGUCGGGCGGGU	.::::::::.::.::::::	UUAUAUCCGACAAUUAUGUGCCAC	Cleavage	1
chr1_2009891	VaDar_g38638	1.5	-1	1	24	1078	1101	GUCCGGUCCGGUUUUUAAAACAUU	:: ::::::.:::::::::	GGCACUUCAAAAACUGGACCGGAC	Cleavage	1
chr3_777643	VaDar_g19673	1.5	-1	1	24	1857	1880	GUUUUGGACGGCUCAGAUUUGAUG	: :::::::::.::.:::::.:::	CCUCAAAUCUGGGCUGUCCAGAAC	Cleavage	1
chr3_802013	VaDar_g38470	1.5	-1	1	24	2704	2727	AGAAUGUGUUUUCACUCUGGCGUG	.: :.:::::::.::::::::.:	GGCACUAGAGUGAGAACACAUUUU	Cleavage	1
chr3_867718	VaDar_g13366.1	1.5	-1	1	21	546	566	UGUAUGUGGAGCCGAAUCAAG	:::::::: ::::::::::::	CUUGAUUCAGCUCCACAUACA	Cleavage	1
chr3_895272	VaDar_g41200	1.5	-1	1	23	1024	1046	ACGACGUAGUUUUGAGUGUUUUA	.: ::::::::::::.:::::	GCGAUCACUCAAAACUAUGUCGU	Cleavage	1
chr3_906929	VaDar_g35927	1.5	-1	1	24	421	444	UCUCAAGAGACUUUGCAUGGACAA	:: ::::: ::::::::::::.::	UUAUCCAUCCAAAGUCUCUUGGGA	Cleavage	1
chr5_1705678	VaDar_g38638	1.5	-1	1	24	1078	1101	GUCCGGUCCGGUUUUUAAAACACU	:: ::::::.:::::::::	GGCACUUCAAAAACUGGACCGGAC	Cleavage	1
chr5_1763089	VaDar_g34168	1.5	-1	1	24	157	180	UUUGGUGGUAGGAGCAGAAGGCGU	.: .: :::::::::.:::::::	UUGGUUGCUGCUCCUAUCACCAAA	Cleavage	1
chr5_1763089	VaDar_g34166	1.5	-1	1	24	157	180	UUUGGUGGUAGGAGCAGAAGGCGU	.: .: :::::::::.:::::::	UUGGUUGCUGCUCCUAUCACCAAA	Cleavage	1
chr5_1763089	VaDar_g30545	1.5	-1	1	24	157	180	UUUGGUGGUAGGAGCAGAAGGCGU	.: .: :::::::::.:::::::	UUGGUUGCUGCUCCUAUCACCAAA	Cleavage	1
chr5_1797673	VaDar_g33319	1.5	-1	1	21	716	736	UUGACAGAAGAUAGAGAGCAC	::::::::: :::::::::::	GUGCUCUCUCUCUUCUGUCAA	Cleavage	1
chr5_1797673	VaDar_g19101	1.5	-1	1	21	749	769	UUGACAGAAGAUAGAGAGCAC	::::::::: :::::::::::	GUGCUCUCUCUCUUCUGUCAA	Cleavage	1
chr5_1797673	VaDar_g45725	1.5	-1	1	21	980	1000	UUGACAGAAGAUAGAGAGCAC	::::::::: :::::::::::	GUGCUCUCUCUCUUCUGUCAA	Cleavage	1
chr5_1797673	VaDar_g45143	1.5	-1	1	21	1103	1123	UUGACAGAAGAUAGAGAGCAC	::::::::: :::::::::::	GUGCUCUCUCUCUUCUGUCAA	Cleavage	1
chr5_1821821	VaDar_g33319	1.5	-1	1	21	716	736	UUGACAGAAGAUAGAGAGCAC	::::::::: :::::::::::	GUGCUCUCUCUCUUCUGUCAA	Cleavage	1
chr5_1821821	VaDar_g19101	1.5	-1	1	21	749	769	UUGACAGAAGAUAGAGAGCAC	::::::::: :::::::::::	GUGCUCUCUCUCUUCUGUCAA	Cleavage	1
chr5_1821821	VaDar_g45725	1.5	-1	1	21	980	1000	UUGACAGAAGAUAGAGAGCAC	::::::::: :::::::::::	GUGCUCUCUCUCUUCUGUCAA	Cleavage	1
chr5_1821821	VaDar_g45143	1.5	-1	1	21	1103	1123	UUGACAGAAGAUAGAGAGCAC	::::::::: :::::::::::	GUGCUCUCUCUCUUCUGUCAA	Cleavage	1
chr6_2329208	VaDar_g31079	1.5	-1	1	24	1016	1039	GAACCGGACUCAUAUAUAUAUAUA	:::.:::.::.:::::::::	CUGUUAUGUAUGUGGGUCCGGUUC	Cleavage	1
chr6_2355790	VaDar_g37657	1.5	-1	1	24	2336	2359	GUGGCAUAUGAUUGUCGGGCGGGU	.::::::::.::.::::::	UUAUAUCCGACAAUUAUGUGCCAC	Cleavage	1
chr6_2484843	VaDar_g41487	1.5	-1	1	21	1218	1238	UGCCUGGCUCCCUGAAUGCCA	::.:: ::::::::::::::	AGGUAUACAGGGAGCCAGGCA	Cleavage	1
chr6_2516899	VaDar_g38638	1.5	-1	1	24	1078	1101	GUCCGGUCCGGUUUUUAAAACACU	:: ::::::.:::::::::	GGCACUUCAAAAACUGGACCGGAC	Cleavage	1
chr7_1397207	VaDar_g33507	1.5	-1	1	24	187	210	AUCCGAAUUGAACUCGAAUGAGCC	:::::.::::.::::::.:	CUGGGAUUCGGGUUCGAUUCGGGU	Cleavage	1
chr7_1534526	VaDar_g42043	1.5	-1	1	23	916	938	UUUAAUUUCGUCGCCAAAUGGGU	:::::::::.:::.::.::	UGUGAUUUGGCGAUGAAGUUGAA	Cleavage	1
chr7_1557272	VaDar_g19673	1.5	-1	1	24	1855	1878	UUUGGACGGCCUAGAUUUGUUGGG	::: :::::::.:::.:::::.:	CCCCUCAAAUCUGGGCUGUCCAGA	Cleavage	1
chr7_1570269	VaDar_g15437	1.5	-1	1	24	626	649	UUUUAACGGUCCUGAUUUCAUCUC	.::.::::::::::::::::	CCAGUGGAAUCAGGACCGUUAAAU	Cleavage	1
chr8_1235039	VaDar_g12278	1.5	-1	1	24	2128	2151	CAGAUUUGUGGGUUCUCCAGUAGC	:.::::::::.:::::::::	GAAAUUGGAGAACUCACAAAUCUA	Cleavage	2
chr8_1349307	VaDar_g15923	1.5	-1	1	24	2057	2080	UUUUCCGUUUGAUUUUAGCAACUC	::::::.::::.:::::.:	CUAAGGCUAAAGUCAAGCGGAAGA	Cleavage	1
chr8_1369622	VaDar_g19382	1.5	-1	1	21	60	80	UUUGGAGAGAGAAACAUGAGA	:::: ::::::::::.:::	CAUCAUCUUUCUCUCUCUAAA	Cleavage	4
chr9_203439	VaDar_g38638	1.5	-1	1	24	1078	1101	GUCCGGUCCGGUUUUUAAAACAUU	:: ::::::.:::::::::	GGCACUUCAAAAACUGGACCGGAC	Cleavage	1
scaffold1_1841253	VaDar_g22279	1.5	-1	1	24	411	434	AGUGUGUUGGAGACUUUUGUUGUA	:.::.:::::::::::.::	ACUGUCGAAGGUCUCCAACACGCU	Cleavage	1
chr10_2102158	VaDar_g38416	2	-1	1	24	696	719	CAUUUGAGGUCUGUCACGUGUGGC	... .: :::::::::::::.::	CUUGAGCUUGACAGACCUCAAGUG	Cleavage	1
chr10_2102158	VaDar_g38412	2	-1	1	24	696	719	CAUUUGAGGUCUGUCACGUGUGGC	... .: :::::::::::::.::	CUUGAGCUUGACAGACCUCAAGUG	Cleavage	1
chr10_2102158	VaDar_g38398	2	-1	1	24	1032	1055	CAUUUGAGGUCUGUCACGUGUGGC	... .: :::::::::::::.::	CUUGAGCUUGACAGACCUCAAGUG	Cleavage	1
chr10_2117209	VaDar_g10916	2	-1	1	24	799	822	AAUCAACGGCUCGGAUUUCAUCUU	::: ::.:.:::::::::::::	UCGAUCAAGUUCGAGCCGUUGAUU	Cleavage	1
chr10_2117209	VaDar_g24655	2	-1	1	24	841	864	AAUCAACGGCUCGGAUUUCAUCUU	:::::: :::::::::.::	GGCGAGAAAUCAGAGCCGUUGGUU	Cleavage	1
chr10_2131329	VaDar_g46161	2	-1	1	24	585	608	GUCCUUAGGAGAUCAUGAUUGUGU	: :: ::::::::.:.:::::	UGUCUAUGAUGAUCUCUUGAGGAC	Cleavage	1
chr10_2132341	VaDar_g25890	2	-1	1	21	833	853	UUAGUUUAGUUUUGAUGAUGU	::: :::::.:::::.:::	GGAUCCUCAAAGCUAAAUUAA	Cleavage	1
chr10_2152158	VaDar_g1146	2	-1	1	21	854	874	AUUGAUUUGAAGAGUGACUGG	::::::.:::::.::::::	ACAGUCAUUCUUCGAAUCAAG	Cleavage	2
chr10_2177931	VaDar_g44381	2	-1	1	24	705	728	AAGGUCAAUAUUGUAAAUUCAUGU	: .::::::::::: ::::.::::	AGGUGAAUUUACAAAAUUGGCCUU	Translation	1
chr10_2181310	VaDar_g23061.1	2	-1	1	21	4699	4719	UUGACGAGGGCUUGAAAAUCA	:::::.:::.:.:.:::::	GCAUUUUUAAGUCUUUGUCAA	Cleavage	1
chr10_2208602	VaDar_g1650	2	-1	1	21	420	440	UCGGACCAGGCUUCAUUCCCC	:::::: ::::::::::::	UGGGAAUAAAGCCUGGUCCGU	Cleavage	1
chr10_2208602	VaDar_g41429	2	-1	1	21	339	359	UCGGACCAGGCUUCAUUCCCC	:::::: ::::::::::::	UGGGAAUAAAGCCUGGUCCGU	Cleavage	1
chr10_2208602	VaDar_g28539	2	-1	1	21	420	440	UCGGACCAGGCUUCAUUCCCC	:::::: ::::::::::::	UGGGAAUAAAGCCUGGUCCGU	Cleavage	1
chr10_2216919	VaDar_g44115	2	-1	1	24	38	61	CUAUUGUAUGGUCCAGAUUGUGCC	:.:::: :::::::::::.:	UUUCCGAUCUUGACCAUACAAUGG	Cleavage	1
chr10_2218986	VaDar_g27173	2	-1	1	24	1030	1053	GAAAAUCGGCUUGUUUGUAGAAGC	:: :::::::::: ::::::::.	CCUGCUACAAACAAUCCGAUUUUU	Translation	1
chr10_2235962	VaDar_g34011	2	-1	1	23	15	37	GAGUGAUUGAGAGGGUGUGUACC	::: ::.:.::::::::::::	ACUACUCAUCUUCUCAAUCACUC	Cleavage	2
chr10_2235962	VaDar_g2094	2	-1	1	23	112	134	GAGUGAUUGAGAGGGUGUGUACC	: ::::.:::::.:::.:.::	UUUUCACAUCCUCUUAAUUAUUC	Cleavage	1
chr10_2235962	VaDar_g36536	2	-1	1	23	73	95	GAGUGAUUGAGAGGGUGUGUACC	.:::: ::.::::::::::	AAACUACACACUUUCAAUCACUC	Cleavage	1
chr10_2288593	VaDar_g23061.1	2	-1	1	21	4699	4719	UUGACGAGGGCUUGAAAAUCA	:::::.:::.:.:.:::::	GCAUUUUUAAGUCUUUGUCAA	Cleavage	1
chr10_2291332	VaDar_g14348	2	-1	1	24	1307	1330	AACUGUCACUGAAUACUUUUUAGC	: :::::: :::::::::::::	ACGAAAAAGAAUUCAGUGACAGUG	Cleavage	1
chr10_2298341	VaDar_g13318	2	-1	1	21	650	670	CUGACAGAAGAGAGUGAGCAC	:::::: :::::::::::::	GUGCUCUCUCUCUUCUGUCAU	Cleavage	1
chr10_2298341	VaDar_g33319	2	-1	1	21	716	736	CUGACAGAAGAGAGUGAGCAC	:::::: :::::::::::::	GUGCUCUCUCUCUUCUGUCAA	Cleavage	1
chr10_2298341	VaDar_g2766	2	-1	1	21	830	850	CUGACAGAAGAGAGUGAGCAC	:::::: :::::::::::::	GUGCUCUCUCUCUUCUGUCAU	Cleavage	1
chr10_2298341	VaDar_g19101	2	-1	1	21	749	769	CUGACAGAAGAGAGUGAGCAC	:::::: :::::::::::::	GUGCUCUCUCUCUUCUGUCAA	Cleavage	1
chr10_2298341	VaDar_g4158	2	-1	1	21	851	871	CUGACAGAAGAGAGUGAGCAC	:::::: :::::::::::::	GUGCUCUCUCUCUUCUGUCAU	Cleavage	1
chr10_2298341	VaDar_g45725	2	-1	1	21	980	1000	CUGACAGAAGAGAGUGAGCAC	:::::: :::::::::::::	GUGCUCUCUCUCUUCUGUCAA	Cleavage	1
chr10_2298341	VaDar_g45143	2	-1	1	21	1103	1123	CUGACAGAAGAGAGUGAGCAC	:::::: :::::::::::::	GUGCUCUCUCUCUUCUGUCAA	Cleavage	1
chr10_2298341	VaDar_g14185	2	-1	1	21	1112	1132	CUGACAGAAGAGAGUGAGCAC	:::::: :::::::::::::	GUGCUCUCUCUCUUCUGUCAU	Cleavage	1
chr11_1007610	VaDar_g33968	2	-1	1	24	526	549	GAGGGGGUUGUAAAUGGUUGGAGC	::::: :::::::.:.:::	GCCAAAACCAAUUACAACUCUCUC	Cleavage	1
chr11_1022492	VaDar_g29367	2	-1	1	24	2742	2765	UCUUCAAUGAGCUCUAAAUACAAG	::.:::: ::.::::::::::	UCAGUGUUUAAAGUUCAUUGAAGA	Cleavage	1
chr11_1053884	VaDar_g26769	2	-1	1	24	398	421	GUGUAUUGGUUAGGUUUUGGUUCU	:::::.::::...::::::	UUCUGCAAAAUCUAAUUGAUACAC	Cleavage	1
chr11_1053884	VaDar_g26761	2	-1	1	24	758	781	GUGUAUUGGUUAGGUUUUGGUUCU	:::::.::.:.:.::::::	UUAUGCAAAAUCUGAUCGAUACAC	Cleavage	1
chr11_1053884	VaDar_g26765	2	-1	1	24	734	757	GUGUAUUGGUUAGGUUUUGGUUCU	:::::.::::...::::::	UUUUGCAAAAUCUAAUUGAUACAC	Cleavage	1
chr11_1057968	VaDar_g10092.1	2	-1	1	23	769	791	UUAUGCUGCAUCAAUUCUUGAGG	.: :..::::::::::::::	AAAUAUGGGUUGAUGCAGCAUAA	Cleavage	1
chr11_1081431	VaDar_g10916	2	-1	1	24	799	822	AAUCAACGGCUCGGAUUUCAUCUC	::: ::.:.:::::::::::::	UCGAUCAAGUUCGAGCCGUUGAUU	Cleavage	1
chr11_1081431	VaDar_g24655	2	-1	1	24	841	864	AAUCAACGGCUCGGAUUUCAUCUC	:. . :::::: :::::::::.::	GGCGAGAAAUCAGAGCCGUUGGUU	Cleavage	1
chr11_1110997	VaDar_g44115	2	-1	1	24	38	61	CUAUUGUAUGGUCCAGAUUGUGCC	:.:::: :::::::::::.:	UUUCCGAUCUUGACCAUACAAUGG	Cleavage	1
chr11_1138543	VaDar_g29367	2	-1	1	24	2742	2765	UCUUCAAUGAGCUCUAAAUACAAG	::.:::: ::.::::::::::	UCAGUGUUUAAAGUUCAUUGAAGA	Cleavage	1
chr11_925812	VaDar_g8061	2	-1	1	24	630	653	UUCCGAAAUAGUUCAGAAAAGAGU	::: ::::::::::.::.:	UAGGGUUUAUGAACUAUUUUGGGA	Cleavage	1
chr11_931174	VaDar_g7567	2	-1	1	24	1571	1594	AAUCAACGGCUUGGAUUUUAUCUC	: ::.::::::::.::::::	CUCAAAAGAUCCAAGCUGUUGAUG	Cleavage	1
chr12_242197	VaDar_g24065	2	-1	1	21	1072	1092	ACUGUUUGGAUGAAGCCCUUC	.:: ::::::.::::::::	CUGGGACUUCAUUCAAACAGU	Cleavage	2
chr12_257499	VaDar_g33999	2	-1	1	24	332	355	CCUGUUUGGAGAGUUAAUUUUGGG	::::..::::::::::::	CCGCCAAUUGGCUCUCCAAACAGU	Cleavage	1
chr12_258136	VaDar_g32654	2	-1	1	24	551	574	UUUCCAUUUUUUCCCCCUUCCACC	.: :::::::.::::::::	AAUCUGAUGGGGAAAGAAUGGAAA	Cleavage	1
chr12_276437	VaDar_g23511	2	-1	1	23	1902	1924	CUUUUGUGCACUGGAGUUUUGAC	:::::::::: :::.::::	GGAUAAACUCCAGUUCACGAAAG	Cleavage	1
chr12_277362	VaDar_g28722	2	-1	1	24	567	590	AAAAAUACACGGCUCAGAUCAAAU	: :::::: .:::::::::::	GGAUAAUCUGAAUCGUGUAUUUUU	Cleavage	1
chr12_296761	VaDar_g1966.1	2	-1	1	24	619	642	GUGGGUCCGGGCAUAAAUAACACC	: : ::::::::::::::::	GCGCUGAAUUAUGCCCGGACCCAC	Cleavage	1
chr12_307983	VaDar_g37731.1	2	-1	1	23	6206	6228	AAAUAGAGAGUGUGUAUUGUAGC	:::::.:::::::::: ::	UGAUCAAUAUACACUCUCUAAUU	Cleavage	1
chr12_328244	VaDar_g39284	2	-1	1	23	85	107	CGUAGGAUUUUAGGCUCUUUAGG	: .:.::::.::.:::::::.:	ACAGAGGAGCUUAGAAUCCUAUG	Cleavage	1
chr12_343330	VaDar_g24102	2	-1	1	24	219	242	CUAUCAUUUUCGGACGGAGGGAGU	.:: :::::::::::::::	UAGGUCUGCGUCCGAAAAUGAUAU	Cleavage	1
chr12_429352	VaDar_g36510	2	-1	1	24	466	489	AGAUAAAAUCCGAGCUGUUGAUGC	::..:.:.:::::::::::	UUCAAAAUGGUUUGGAUUUUAUCU	Cleavage	1
chr12_435380	VaDar_g1650	2	-1	1	21	420	440	UCGGACCAGGCUUCAUUCCCC	:::::: ::::::::::::	UGGGAAUAAAGCCUGGUCCGU	Cleavage	1
chr12_435380	VaDar_g41429	2	-1	1	21	339	359	UCGGACCAGGCUUCAUUCCCC	:::::: ::::::::::::	UGGGAAUAAAGCCUGGUCCGU	Cleavage	1
chr12_435380	VaDar_g28539	2	-1	1	21	420	440	UCGGACCAGGCUUCAUUCCCC	:::::: ::::::::::::	UGGGAAUAAAGCCUGGUCCGU	Cleavage	1
chr12_442007	VaDar_g29624	2	-1	1	21	680	700	UGGAGAAGCAGGGCACGUGCA	:::::: :::::::::::.	CUCACGUGACCUGCUUCUCCG	Cleavage	1
chr12_442007	VaDar_g20189	2	-1	1	21	650	670	UGGAGAAGCAGGGCACGUGCA	:::::: :::::::::::.	GUCACGUGACCUGCUUCUCCG	Cleavage	1
chr12_442917	VaDar_g15201	2	-1	1	24	955	978	UUUUAACGCCUCGGAUUUUAUCUC	::.:::.::::::::..::	CAUUCAAGAUCUGAGGCGUUGGAA	Cleavage	1
chr1_1861316	VaDar_g2241	2	-1	1	24	840	863	ACCGAUCCGUCUGUUUACUCACCC	:.:: :.:::::::::::::	GACCGGGUCAGCAGACGGAUCGGU	Cleavage	1
chr1_1861316	VaDar_g15966	2	-1	1	24	282	305	ACCGAUCCGUCUGUUUACUCACCC	:::: : :::::::::::::	CCAGGAGUUAUCAGACGGAUCGGU	Cleavage	1
chr1_1864035	VaDar_g41540	2	-1	1	24	545	568	GAUGAGGAGAUGAAUGGACAGAUG	::::::::: :::.::::::	GUAAUGUCCAUUCUUCUUCUCAUC	Translation	1
chr1_1882557	VaDar_g33723	2	-1	1	24	201	224	ACCGGUACCGUUUCGGAUUUAGCG	:::::::::.::::::::::: ::	CGCUAAAUCUGAAACGGUACCUGU	Cleavage	1
chr1_1889372	VaDar_g36299	2	-1	1	21	389	409	CUGAAGUGUUUGGGGGAACUC	:::::::::.:::.:.::.::	GAGUUCCCCUAAAUAUUUUAG	Cleavage	1
chr1_1889430	VaDar_g36299	2	-1	1	21	389	409	CUGAAGUGUUUGGGGGAACUC	:::::::::.:::.:.::.::	GAGUUCCCCUAAAUAUUUUAG	Cleavage	1
chr1_1908986	VaDar_g28744	2	-1	1	24	1132	1155	UUUGAAAAUCAAUGGCCCAGAUUC	.:::::::::: :::::::.	CUCCUUGGGCCAUUGCUUUUCAAG	Cleavage	1
chr1_1957009	VaDar_g4194	2	-1	1	24	1278	1301	CUUUUGAUCUAAACUGUUCACUUU	::: :::::.:::::::.:	UAGCAGAAGAGUUUGGAUCAAAGG	Cleavage	1
chr1_1979634	VaDar_g21645	2	-1	1	24	54	77	UCCAAAUCUGAACCAUUCAAAAAC	::::::::..::::::::	GAAAGAGAAUGGUUUGGAUUUGGA	Cleavage	1
chr1_1987782	VaDar_g11052	2	-1	1	24	1338	1361	AAACCGUGGUUGAAUUUUGAAGAC	:::::::. ::::::::::	AGACCCAAAAUUUCACCACGGUUU	Translation	1
chr1_1990384	VaDar_g1650	2	-1	1	21	420	440	UCGGACCAGGCUUCAUUCCCC	:::::: ::::::::::::	UGGGAAUAAAGCCUGGUCCGU	Cleavage	1
chr1_1990384	VaDar_g41429	2	-1	1	21	339	359	UCGGACCAGGCUUCAUUCCCC	:::::: ::::::::::::	UGGGAAUAAAGCCUGGUCCGU	Cleavage	1
chr1_1990384	VaDar_g28539	2	-1	1	21	420	440	UCGGACCAGGCUUCAUUCCCC	:::::: ::::::::::::	UGGGAAUAAAGCCUGGUCCGU	Cleavage	1
chr1_2019604	VaDar_g367	2	-1	1	24	2413	2436	AAAUUUGGGCCGUCUAAAACACUU	::::: :.:::.:::::::	GUGCUUUUUACAUGGCUCAAAUUU	Cleavage	1
chr1_2031631	VaDar_g19113.1	2	-1	1	24	735	758	CUACGACUAGGGUACCCCAUGAAA	: :::: :::::::::::::::	AUCCAUGCAGUACCCUAGUCGUAG	Cleavage	1
chr1_2054459	VaDar_g44115	2	-1	1	22	40	61	CUAUUGUAUGGUCCAGAUUGUG	:.:::: :::::::::::.:	UCCGAUCUUGACCAUACAAUGG	Cleavage	1
chr1_2059028	VaDar_g11012	2	-1	1	24	432	455	CUAACUUUAUGGGACAGAGGGAGU	:..:::::.:.::::::::.:	GUGCUUUCUGUUCUAUAAAGUUGG	Cleavage	1
chr1_2059028	VaDar_g11001	2	-1	1	24	693	716	CUAACUUUAUGGGACAGAGGGAGU	: :.:::::.:.::::::::.:	GGUGCUUCUGUUCUAUAAAGUUGG	Cleavage	1
chr1_2069692	VaDar_g20086	2	-1	1	24	661	684	AUAUGUUGGCUCGAGCUCGGCUCG	.:::::.:::::.:.::::	UUCUAUGAGCUUGAGCCGAUAUAU	Cleavage	1
chr1_2069692	VaDar_g20084	2	-1	1	24	661	684	AUAUGUUGGCUCGAGCUCGGCUCG	::::::::::::: .::::	UUCUACGAGCUCGAGCCAUUAUAU	Cleavage	1
chr1_2077895	VaDar_g46532	2	-1	1	24	3224	3247	AUAAUUUCUGAUGCUCUUUACAAG	.:::::: :::::::::::	ACAAAGAAGAGCUUCAGAAAUUAU	Cleavage	1
chr1_2084974	VaDar_g21494	2	-1	1	24	1183	1206	AGGUGAUUCAACGGCUGAAAAAUC	:::::: :::::.::::::	GGGGAUUCAGCAGUUGAGUCACCU	Cleavage	1
chr2_2579250	VaDar_g1146	2	-1	1	21	854	874	AUUGAUUUGAAGAGUGACUGG	::::::.:::::.::::::	ACAGUCAUUCUUCGAAUCAAG	Cleavage	2
chr2_2614954	VaDar_g18466	2	-1	1	24	117	140	UGAAAAUGACUUGGGCUUGAAGCU	:: :::::::::.::::.:	ACACACAUGCCCAAGUCGUUUUUA	Cleavage	1
chr2_2624274	VaDar_g47087	2	-1	1	24	2633	2656	UAUGUGCUGUGAGAUUCGAUGAGA	.:: : ::::::::::::::	GAGAGUCUACUCUCACAGCACAUA	Cleavage	1
chr2_2684794	VaDar_g10916	2	-1	1	24	799	822	AAUCAACGGCUCGGAUUUUAUCUC	::: ::.:.:::::::::::::	UCGAUCAAGUUCGAGCCGUUGAUU	Cleavage	1
chr2_2703730	VaDar_g27654	2	-1	1	24	433	456	UAUGAGAAUUUAACUGGAGGUACC	: :::.::::..::::::::.	UUGAGCUCUAGUUGGAUUCUCAUG	Cleavage	1
chr2_2715813	VaDar_g30161	2	-1	1	24	37	60	GGAAGUUGAUGUAGAACCCAGACG	::::::.::::::::::.	GAAAAUGGUUCUGCAUCAACUUCU	Cleavage	1
chr2_2776367	VaDar_g15852	2	-1	1	24	604	627	GGAAUUGGGGAUCCUGUAGUGCGG	: :: :::::::::.:.:::::	GAGGACGACAGGAUCCUCGAUUCC	Cleavage	1
chr2_2802881	VaDar_g29871	2	-1	1	23	485	507	AAAAUUAUCUUGAUCGGACAUCA	::.:::::.::::..::::	GUUCGUUCGAUCGAGAUGGUUUU	Cleavage	1
chr3_681648	VaDar_g24231	2	-1	1	21	1798	1818	AAUUCCGUUUGACAAAACACA	:::::::: :::.:::::::	GGUGUUUUGGCAAGCGGAAUU	Cleavage	1
chr3_702710	VaDar_g24070	2	-1	1	21	3798	3818	UUAUUUGCGACGGGAACAUGU	: :::::.:.::.:.::::::	AGAUGUUUCUGUUGUAAAUAA	Cleavage	1
chr3_702710	VaDar_g33964	2	-1	1	21	240	260	UUAUUUGCGACGGGAACAUGU	: ::::..:::::::::::	CGAAGUUCUUGUCGCAAAUAA	Cleavage	1
chr3_760790	VaDar_g10916	2	-1	1	24	799	822	AAUCAACGGCUCGGAUUUCAUCUC	::: ::.:.:::::::::::::	UCGAUCAAGUUCGAGCCGUUGAUU	Cleavage	1
chr3_760790	VaDar_g24655	2	-1	1	24	841	864	AAUCAACGGCUCGGAUUUCAUCUC	:. . :::::: :::::::::.::	GGCGAGAAAUCAGAGCCGUUGGUU	Cleavage	1
chr3_777344	VaDar_g40776	2	-1	1	24	385	408	UUUCCAUUUUUGGACCGGACUAGC	::.:::.::.:::::::.:	UCAUCUCUGGUUCAGAAAUGGAGA	Cleavage	1
chr3_777344	VaDar_g25700	2	-1	1	24	1234	1257	UUUCCAUUUUUGGACCGGACUAGC	: ::.:: :::::.:::::::	AGAAAUCUGGCCCAAAGAUGGAAA	Cleavage	1
chr3_792795	VaDar_g1966.1	2	-1	1	24	619	642	GUGGGUCCGGGCAUAAAUAAGACC	:: : ::::::::::::::::	GCGCUGAAUUAUGCCCGGACCCAC	Cleavage	1
chr3_802013	VaDar_g43452	2	-1	1	24	3439	3462	AGAAUGUGUUUUCACUCUGGCGUG	:..:.:::.:::::::::::	UUAUCUGGGGUGGAAACACAUUCU	Cleavage	1
chr3_808266	VaDar_g10916	2	-1	1	24	799	822	AAUCAACGGCUCGGAUUUCAUCUU	::: ::.:.:::::::::::::	UCGAUCAAGUUCGAGCCGUUGAUU	Cleavage	1
chr3_808266	VaDar_g24655	2	-1	1	24	841	864	AAUCAACGGCUCGGAUUUCAUCUU	:::::: :::::::::.::	GGCGAGAAAUCAGAGCCGUUGGUU	Cleavage	1
chr3_827359	VaDar_g20086	2	-1	1	24	661	684	AUAUGUUGGCUCGAGCUCGGCUCG	.:::::.:::::.:.::::	UUCUAUGAGCUUGAGCCGAUAUAU	Cleavage	1
chr3_827359	VaDar_g20084	2	-1	1	24	661	684	AUAUGUUGGCUCGAGCUCGGCUCG	::::::::::::: .::::	UUCUACGAGCUCGAGCCAUUAUAU	Cleavage	1
chr3_863379	VaDar_g38992	2	-1	1	24	863	886	GUUUUGGACAGUUCAAAUUUGAGG	.::::::.:.:::::.:::.	AAGAGAAUUUGGAUUGUCCGAAAU	Cleavage	1
chr3_867718	VaDar_g13367	2	-1	1	21	405	425	UGUAUGUGGAGCCGAAUCAAG	::::::: :::.::::::::	AUUGAUUCAGCUUCACAUACA	Cleavage	1
chr3_887908	VaDar_g22520	2	-1	1	23	722	744	UUCAGGAAAGAGAAAUGGAUGGC	:. ::::: :.:::::.:::::	CCUCUCCAUAUUUCUUUUCUGAA	Cleavage	1
chr3_895272	VaDar_g16982	2	-1	1	23	240	262	ACGACGUAGUUUUGAGUGUUUUA	: :::::::::::: :.:::::	GAUAACACUCAAAACAAUGUCGU	Cleavage	1
chr3_900737	VaDar_g10916	2	-1	1	24	799	822	AAUCAACGGCUCGGAUUUCAUCUU	::: ::.:.:::::::::::::	UCGAUCAAGUUCGAGCCGUUGAUU	Cleavage	1
chr3_900737	VaDar_g24655	2	-1	1	24	841	864	AAUCAACGGCUCGGAUUUCAUCUU	:::::: :::::::::.::	GGCGAGAAAUCAGAGCCGUUGGUU	Cleavage	1
chr3_902156	VaDar_g37379	2	-1	1	21	444	464	UGAGGUCCGGAUUUAAGCUCC	.::::.:::::::.::::.	AUGGCUUGAAUCCGGGCCUCG	Cleavage	1
chr4_466900	VaDar_g44484	2	-1	1	24	163	186	AUCCAACGGCUCUGAUAAAAGAGG	:::. :.::::::::::::	UUGUAUUUGGCGGAGCCGUUGGAU	Cleavage	1
chr4_500985	VaDar_g10916	2	-1	1	24	799	822	AAUCAACGGCUCGGAUUUCAUCUU	::: ::.:.:::::::::::::	UCGAUCAAGUUCGAGCCGUUGAUU	Cleavage	1
chr4_500985	VaDar_g24655	2	-1	1	24	841	864	AAUCAACGGCUCGGAUUUCAUCUU	:::::: :::::::::.::	GGCGAGAAAUCAGAGCCGUUGGUU	Cleavage	1
chr4_505247	VaDar_g25007	2	-1	1	24	742	765	UUGAUCCGGAUCCGAUAAGUUUGG	:. ::::::::::::.:::::: :	CUUAACUUAUCGGAUUCGGAUCUA	Cleavage	1
chr4_505802	VaDar_g18130	2	-1	1	24	660	683	UUUGAUCGUGCAUGGUUUGGAGUG	.: : ::::.: ::::::::::::	UAGUGCAAAUCUUGCACGAUCAAA	Cleavage	1
chr4_505802	VaDar_g18133	2	-1	1	24	686	709	UUUGAUCGUGCAUGGUUUGGAGUG	.: : ::::.: ::::::::::::	UAGUGCAAAUCUUGCACGAUCAAA	Cleavage	1
chr4_505802	VaDar_g18146	2	-1	1	24	713	736	UUUGAUCGUGCAUGGUUUGGAGUG	.: : ::::.: ::::::::::::	UAGUGCAAAUCUUGCACGAUCAAA	Cleavage	1
chr4_530492	VaDar_g36287.1	2	-1	1	21	974	994	CAUGUGAGAGAGGGUGUGGCU	:::::.:::::.::.:.::	UUCCACAUCCUCUUUCGCGUG	Cleavage	1
chr4_547251	VaDar_g13459	2	-1	1	24	23	46	AAUCAACGAUGACUGCUUUAAACU	:::::::: :::.:::::::	UGCCUAAAGCAGACAUUGUUGAUU	Cleavage	1
chr4_558782	VaDar_g10916	2	-1	1	24	799	822	AAUCAACGGCUCGGAUUUCAUCUC	::: ::.:.:::::::::::::	UCGAUCAAGUUCGAGCCGUUGAUU	Cleavage	1
chr4_558782	VaDar_g24655	2	-1	1	24	841	864	AAUCAACGGCUCGGAUUUCAUCUC	:. . :::::: :::::::::.::	GGCGAGAAAUCAGAGCCGUUGGUU	Cleavage	1
chr4_562965	VaDar_g37637	2	-1	1	24	305	328	AGGAGAUCGGUACAUUUUCUGUGC	..::::..:::::.:.::::::	UAGUAGAAGGUGUACUGGUCUCCU	Cleavage	1
chr4_562965	VaDar_g2291	2	-1	1	24	305	328	AGGAGAUCGGUACAUUUUCUGUGC	..::::..:::::.:.::::::	UAGUAGAAGGUGUACUGGUCUCCU	Cleavage	1
chr4_562965	VaDar_g42485	2	-1	1	24	311	334	AGGAGAUCGGUACAUUUUCUGUGC	..::::..:::::.:.::::::	UAGUAGAAGGUGUACUGGUCUCCU	Cleavage	1
chr4_562965	VaDar_g14089	2	-1	1	24	427	450	AGGAGAUCGGUACAUUUUCUGUGC	::::.::::: ::::::::	AAUAUGAAAGUGUACGGAUCUCCU	Cleavage	1
chr4_562965	VaDar_g14101	2	-1	1	24	904	927	AGGAGAUCGGUACAUUUUCUGUGC	::::.::::: ::::::::	AAUAUGAAAGUGUACGGAUCUCCU	Cleavage	1
chr4_562965	VaDar_g14067	2	-1	1	24	1627	1650	AGGAGAUCGGUACAUUUUCUGUGC	::::.::::: ::::::::	AAUAUGAAAGUGUACGGAUCUCCU	Cleavage	1
chr4_570245	VaDar_g24017	2	-1	1	24	132	155	UGCAUUUGUAUUAGAACUUGUUCU	:::::.:::: ::::::::	CUUUGAAGUUUUAAUUCAAAUGCA	Cleavage	1
chr4_583197	VaDar_g44484	2	-1	1	24	163	186	AUCCAACGGCUCUGAUAAAAGAGG	:::. :.::::::::::::	UUGUAUUUGGCGGAGCCGUUGGAU	Cleavage	1
chr4_593485	VaDar_g19673	2	-1	1	24	1857	1880	GUUUUGGACAGCUCAAAUUUGAUG	: :::::: ::.::::::::.:::	CCUCAAAUCUGGGCUGUCCAGAAC	Cleavage	1
chr4_604295	VaDar_g33723	2	-1	1	24	191	214	UUUCCGAUUUAGCGGUACUACCUA	::::.:::::::::: ::::	CAAAUAGUGCCGCUAAAUCUGAAA	Cleavage	1
chr4_650054	VaDar_g22091	2	-1	1	24	525	548	GACGGUCCGGAUUUUAAAUGAAUU	::: ::.:.::::::::::::	GGGUCAGUUGAGAUCCGGACCGUC	Cleavage	1
chr4_665754	VaDar_g35813	2	-1	1	24	1090	1113	AAUUGACGGUCCGGAUUAAAACAC	: :.::.::::::::::::	UACGAUGAGUCUGGACCGUCAAUU	Cleavage	1
chr4_665754	VaDar_g35812	2	-1	1	24	1090	1113	AAUUGACGGUCCGGAUUAAAACAC	: :.::.::::::::::::	UACGAUGAGUCUGGACCGUCAAUU	Cleavage	1
chr4_674411	VaDar_g29383.1	2	-1	1	24	9560	9583	AAUCUCCCCCUUUGGCACUUCCAU	: ::::::::::::::::	UCUUCAUUGCCAAAGGGGGAGAUA	Cleavage	1
chr5_1611782	VaDar_g41565	2	-1	1	24	217	240	UGGUCUUGCCUUAGAACUUAGAGG	:: ..:::.:::::::::.:::	ACUGAGGGUUUUAAGGCAAGGCCA	Cleavage	1
chr5_1637237	VaDar_g9313	2	-1	1	21	1	21	UUUCUCUUCCAUGAUGCCCCG	:::.:::: ::::::::::	AUGGGUAUCAAGGAAGAGAAA	Translation	1
chr5_1637237	VaDar_g18082	2	-1	1	24	979	1002	UUUCUCUUCCAUGAUGCCCCGUGC	:.. :: : ::::::::::::::	GUGGUGGACUUCAUGGAAGAGAAA	Cleavage	1
chr5_1670450	VaDar_g47101	2	-1	1	24	545	568	GCAUGGGUUUUAAGGAUUUUGUGG	..: : :::::::.::.::::::	GUGCCACAUCCUUAGAAUCCAUGC	Cleavage	2
chr5_1670450	VaDar_g47096	2	-1	1	24	548	571	GCAUGGGUUUUAAGGAUUUUGUGG	..: : :::::::.::.::::::	GUGCCACAUCCUUAGAAUCCAUGC	Cleavage	2
chr5_1670450	VaDar_g47105	2	-1	1	24	551	574	GCAUGGGUUUUAAGGAUUUUGUGG	..: : :::::::.::.::::::	GUGCCACAUCCUUAGAAUCCAUGC	Cleavage	2
chr5_1678678	VaDar_g16099	2	-1	1	24	124	147	GGGGUGGCCGUAGUGAUCUAAGUC	:: : ::::::.::::.:::::	CACCCACAUCACUGCGGCUACCCC	Cleavage	1
chr5_1686418	VaDar_g22144	2	-1	1	24	362	385	AGAGAUGGUGUGGCUGAGAGUGGC	:.:::: :::.::::::.:::	AUGAUUCUCCGCCGCACCAUUUCU	Cleavage	1
chr5_1688194	VaDar_g7239	2	-1	1	24	63	86	AUGUGUUUGGACAAGAUGUGAUCC	::: :::::::::.:::.::::	AGAUGCCAUCUUGUCUAAAUACAU	Cleavage	1
chr5_1688194	VaDar_g36627	2	-1	1	24	674	697	AUGUGUUUGGACAAGAUGUGAUCC	: :::: : :::::::::::::	AUACCACAGCAUGUCCAAACACAU	Cleavage	1
chr5_1693407	VaDar_g30075	2	-1	1	21	129	149	AUUGAUUUUUGUACUCUACUU	.: :.::::::::.:::::::	GAAUGGAGUACAAGAAUCAAU	Cleavage	2
chr5_1694830	VaDar_g25925	2	-1	1	24	491	514	UCAAUGGUCUGAAUUUGUUGAAGC	:.::: :.:::::.:::::::	UGGUUAACCAGUUCAGGCCAUUGA	Cleavage	2
chr5_1694830	VaDar_g30075	2	-1	1	24	1149	1172	UCAAUGGUCUGAAUUUGUUGAAGC	:: ::::::::..::::::	GGUAGAAGAAAUUCAGGUCAUUGA	Cleavage	1
chr5_1737420	VaDar_g3511	2	-1	1	24	974	997	AGGCAACCGAGUCGAGUUUGAACG	:::.::::.:::::::..:	GGGCAAAAUUCGAUUCGGUUGUUU	Cleavage	1
chr5_1758202	VaDar_g10916	2	-1	1	24	799	822	AAUCAACGGCUCGGAUUUCAUCUC	::: ::.:.:::::::::::::	UCGAUCAAGUUCGAGCCGUUGAUU	Cleavage	1
chr5_1758202	VaDar_g24655	2	-1	1	24	841	864	AAUCAACGGCUCGGAUUUCAUCUC	:. . :::::: :::::::::.::	GGCGAGAAAUCAGAGCCGUUGGUU	Cleavage	1
chr5_1763089	VaDar_g21265	2	-1	1	24	1775	1798	UUUGGUGGUAGGAGCAGAAGGCGU	::::::::::. ::::::::::::	ACGCCUUCUGUGCCUACCACCAAA	Cleavage	1
chr5_1767754	VaDar_g35260	2	-1	1	24	1505	1528	UAGGAUUUGAGGAAUGAAAAGCCC	:: ::::::::.::.::::.:.	AUGCAUUUCAUUCUUCGAAUCUUG	Cleavage	1
chr5_1797673	VaDar_g25521	2	-1	1	21	935	955	UUGACAGAAGAUAGAGAGCAC	::::::::: ::::::::::.	GUGCUCUCUCUCUUCUGUCAG	Cleavage	1
chr5_1797673	VaDar_g45294	2	-1	1	21	1078	1098	UUGACAGAAGAUAGAGAGCAC	: :.:::::.:.::.::::::	GGGUUCUCUGUUUUUUGUCAA	Cleavage	1
chr5_1797673	VaDar_g19289	2	-1	1	21	1209	1229	UUGACAGAAGAUAGAGAGCAC	: :.::: ::::::.::::::	GAGUUCUGUAUCUUUUGUCAA	Cleavage	1
chr5_1797673	VaDar_g18974	2	-1	1	21	1284	1304	UUGACAGAAGAUAGAGAGCAC	: :.::: ::::::.::::::	GAGUUCUGUAUCUUUUGUCAA	Cleavage	1
chr5_1810716	VaDar_g30896	2	-1	1	24	1222	1245	UUUCUUAACAUCCCCCCUCACGUG	::. ::::::::::::::.:	UUAUUGGAGGGGGAUGUUAAGAGA	Cleavage	1
chr5_1821821	VaDar_g25521	2	-1	1	21	935	955	UUGACAGAAGAUAGAGAGCAC	::::::::: ::::::::::.	GUGCUCUCUCUCUUCUGUCAG	Cleavage	1
chr5_1821821	VaDar_g45294	2	-1	1	21	1078	1098	UUGACAGAAGAUAGAGAGCAC	: :.:::::.:.::.::::::	GGGUUCUCUGUUUUUUGUCAA	Cleavage	1
chr5_1821821	VaDar_g19289	2	-1	1	21	1209	1229	UUGACAGAAGAUAGAGAGCAC	: :.::: ::::::.::::::	GAGUUCUGUAUCUUUUGUCAA	Cleavage	1
chr5_1821821	VaDar_g18974	2	-1	1	21	1284	1304	UUGACAGAAGAUAGAGAGCAC	: :.::: ::::::.::::::	GAGUUCUGUAUCUUUUGUCAA	Cleavage	1
chr6_2328824	VaDar_g10916	2	-1	1	24	799	822	AAUCAACGGCUCGGAUUUCAUCUU	::: ::.:.:::::::::::::	UCGAUCAAGUUCGAGCCGUUGAUU	Cleavage	1
chr6_2328824	VaDar_g24655	2	-1	1	24	841	864	AAUCAACGGCUCGGAUUUCAUCUU	:::::: :::::::::.::	GGCGAGAAAUCAGAGCCGUUGGUU	Cleavage	1
chr6_2329208	VaDar_g10961	2	-1	1	24	1199	1222	GAACCGGACUCAUAUAUAUAUAUA	:::::::::::..:::::	UGGCGUUAUAUAUGAGUUUGGUUC	Cleavage	1
chr6_2343739	VaDar_g26827	2	-1	1	22	191	212	GGAAGGGCUUGAUCCAAGUAGU	.::::::::::::::::.	UCAUUUUGGAUCAAGCCCUUCU	Cleavage	1
chr6_2357112	VaDar_g39890	2	-1	1	24	286	309	AUGAGGUGGCACAAUCUGGACUAU	:: : .::: :::::::.::::::	AUUGAUCAGUUUGUGCCGCCUCAU	Cleavage	1
chr6_2357112	VaDar_g40638	2	-1	1	24	522	545	AUGAGGUGGCACAAUCUGGACUAU	.: :::::::::.::::::	GCCUCUCCGAUUGUGCCGCCUCAU	Cleavage	1
chr6_2360635	VaDar_g36287.1	2	-1	1	21	974	994	CAUGUGAGAGAGGGUGUGGCU	:::::.:::::.::.:.::	UUCCACAUCCUCUUUCGCGUG	Cleavage	1
chr6_2375528	VaDar_g10916	2	-1	1	24	799	822	AAUCAACGGCUCGGAUUUCAUCUU	::: ::.:.:::::::::::::	UCGAUCAAGUUCGAGCCGUUGAUU	Cleavage	1
chr6_2375528	VaDar_g24655	2	-1	1	24	841	864	AAUCAACGGCUCGGAUUUCAUCUU	:::::: :::::::::.::	GGCGAGAAAUCAGAGCCGUUGGUU	Cleavage	1
chr6_2410388	VaDar_g37197	2	-1	1	21	362	382	UGACAAAGAGAGAGAGCACGC	::::::.:::.:::::::	UUUUGCUCUUUCUUUUUGUCA	Cleavage	1
chr6_2410388	VaDar_g238	2	-1	1	21	374	394	UGACAAAGAGAGAGAGCACGC	: : ::::::::::::::::	ACAUCCUCUCUCUCUUUGUCA	Cleavage	1
chr6_2412346	VaDar_g16141	2	-1	1	24	1388	1411	AACCGAACUGAACCGAACCGAACC	:::.:::::::::.::::	AUCGGUGUUUGGUUCAGUUUGGUU	Cleavage	1
chr6_2414330	VaDar_g41751	2	-1	1	21	102	122	AGGAGGAUGUCAACAAGCUUG	:.::.:::::::::: :::::	CGAGUUUGUUGACAUACUCCU	Cleavage	1
chr6_2416669	VaDar_g1650	2	-1	1	21	420	440	UCGGACCAGGCUUCAUUCCCC	:::::: ::::::::::::	UGGGAAUAAAGCCUGGUCCGU	Cleavage	1
chr6_2416669	VaDar_g41429	2	-1	1	21	339	359	UCGGACCAGGCUUCAUUCCCC	:::::: ::::::::::::	UGGGAAUAAAGCCUGGUCCGU	Cleavage	1
chr6_2416669	VaDar_g28539	2	-1	1	21	420	440	UCGGACCAGGCUUCAUUCCCC	:::::: ::::::::::::	UGGGAAUAAAGCCUGGUCCGU	Cleavage	1
chr6_2423076	VaDar_g38412	2	-1	1	24	696	719	CAUUUGAGGUCUGUCACGUGUGAC	:.. .: :::::::::::::.::	CUUGAGCUUGACAGACCUCAAGUG	Cleavage	1
chr6_2423076	VaDar_g38416	2	-1	1	24	696	719	CAUUUGAGGUCUGUCACGUGUGAC	:.. .: :::::::::::::.::	CUUGAGCUUGACAGACCUCAAGUG	Cleavage	1
chr6_2423076	VaDar_g38398	2	-1	1	24	1032	1055	CAUUUGAGGUCUGUCACGUGUGAC	:.. .: :::::::::::::.::	CUUGAGCUUGACAGACCUCAAGUG	Cleavage	1
chr6_2461751	VaDar_g26769	2	-1	1	24	398	421	GUGUAUUGGUUAGGUUUUGGUUCU	:::::.::::...::::::	UUCUGCAAAAUCUAAUUGAUACAC	Cleavage	1
chr6_2461751	VaDar_g26761	2	-1	1	24	758	781	GUGUAUUGGUUAGGUUUUGGUUCU	:::::.::.:.:.::::::	UUAUGCAAAAUCUGAUCGAUACAC	Cleavage	1
chr6_2461751	VaDar_g26765	2	-1	1	24	734	757	GUGUAUUGGUUAGGUUUUGGUUCU	:::::.::::...::::::	UUUUGCAAAAUCUAAUUGAUACAC	Cleavage	1
chr6_2492129	VaDar_g45541	2	-1	1	24	752	775	GAUGUGUCUCAAUUGUAUUAAUAG	:.:::::::::::::::: :	GCCAUGAUACAAUUGAGACACAGC	Cleavage	1
chr6_2528979	VaDar_g29624	2	-1	1	21	680	700	UGGAGAAGCAGGGCACGUGCA	:::::: :::::::::::.	CUCACGUGACCUGCUUCUCCG	Cleavage	1
chr6_2528979	VaDar_g20189	2	-1	1	21	650	670	UGGAGAAGCAGGGCACGUGCA	:::::: :::::::::::.	GUCACGUGACCUGCUUCUCCG	Cleavage	1
chr7_1401656	VaDar_g19096	2	-1	1	23	801	823	UGCUUGGAUCAAGCUCUUCCCAG	::::::::::::.: ::::	GACUGAAGAGCUUGAUUCUAGCA	Cleavage	1
chr7_1401656	VaDar_g14293	2	-1	1	23	441	463	UGCUUGGAUCAAGCUCUUCCCAG	::::::::::::....:::	ACUUGAAGAGCUUGAUUUGGGCA	Cleavage	1
chr7_1435118	VaDar_g45773	2	-1	1	24	897	920	UUUGGAUGGUCUGGAUUUGAAACC	::::: ::::::::..:::	CAACACAAAUGCAGACCAUUUAAA	Cleavage	1
chr7_1456020	VaDar_g38412	2	-1	1	24	696	719	CAUUUGAGGUCUGUCACGUGUGAC	:.. .: :::::::::::::.::	CUUGAGCUUGACAGACCUCAAGUG	Cleavage	1
chr7_1456020	VaDar_g38416	2	-1	1	24	696	719	CAUUUGAGGUCUGUCACGUGUGAC	:.. .: :::::::::::::.::	CUUGAGCUUGACAGACCUCAAGUG	Cleavage	1
chr7_1456020	VaDar_g38398	2	-1	1	24	1032	1055	CAUUUGAGGUCUGUCACGUGUGAC	:.. .: :::::::::::::.::	CUUGAGCUUGACAGACCUCAAGUG	Cleavage	1
chr7_1457516	VaDar_g26428	2	-1	1	24	85	108	GGGGACGUGAUUCUUGAUUGAAUA	.:.::::::::.::::.::.	CCGCUAGUCAAGAAUUACGUUCCU	Cleavage	1
chr7_1457516	VaDar_g26431	2	-1	1	24	88	111	GGGGACGUGAUUCUUGAUUGAAUA	.:.::::::::.::::.::.	CCGCUAGUCAAGAAUUACGUUCCU	Cleavage	1
chr7_1457891	VaDar_g11396	2	-1	1	24	31	54	GAGAUUUGAAGGUUCUGGACCGGC	: :: :::::::::::::.::: :	GACGAUCCAGAACCUUCAGAUCCC	Cleavage	1
chr7_1472280	VaDar_g45816	2	-1	1	24	1374	1397	AGAGAAUUCUGACCUGAACAUGAG	:::: :: ..::::::::::::::	CUCAGGUCUGGGUCAGAAUUCUCU	Cleavage	1
chr7_1473945	VaDar_g15419	2	-1	1	23	603	625	CAAUGAACGGCUCGGAUCAUUUG	: ::::.::::::::.::::	AUCAGGAUCUGAGCCGUUUAUUG	Cleavage	3
chr7_1495506	VaDar_g33015	2	-1	1	24	1604	1627	AGAAUAAUCCGGGCCGUUGAUUGG	:::.:::::::::::::.	GGUUACAAUGGCCCGGAUUAUUUC	Cleavage	1
chr7_1534526	VaDar_g41232	2	-1	1	23	1859	1881	UUUAAUUUCGUCGCCAAAUGGGU	:: .:::::::::.::..::.::	ACAUAUUUGGCGAUGAGGUUGAA	Cleavage	1
chr7_1534526	VaDar_g28333	2	-1	1	23	398	420	UUUAAUUUCGUCGCCAAAUGGGU	:::::.::::::.:::::	CUGUUUUUGGUGACGAAGUUAAA	Cleavage	1
chr7_1550256	VaDar_g46041.1	2	-1	1	21	1942	1962	CCCGUUGGAUGCAUUUUCUGG	::::.::::::::::: ::	GGAGAAGAUGCAUCCAACUGG	Cleavage	1
chr7_1567290	VaDar_g28744	2	-1	1	24	1132	1155	UUUGAAAAUCAAUGGCCCAGAUUC	.:::::::::: :::::::.	CUCCUUGGGCCAUUGCUUUUCAAG	Cleavage	1
chr7_1570269	VaDar_g46812.1	2	-1	1	24	353	375	UUUUAACGGUCCUGAUUUCAUCUC	::::::: :::::::::::::	UUUAUGAAAU-AGGACCGUUAAAA	Cleavage	1
chr7_1570269	VaDar_g46811	2	-1	1	24	353	375	UUUUAACGGUCCUGAUUUCAUCUC	::::::: :::::::::::::	UUUAUGAAAU-AGGACCGUUAAAA	Cleavage	1
chr8_1159124	VaDar_g45527	2	-1	1	24	1189	1212	GAUUGAGUCUAAGCUGUGUGAAAC	::::..:.:::::::::::::.	UCUUCAUGCGGCUUAGACUCAAUU	Cleavage	1
chr8_1159124	VaDar_g32293	2	-1	1	24	1189	1212	GAUUGAGUCUAAGCUGUGUGAAAC	::::..:.:::::::::::::.	UCUUCAUGCGGCUUAGACUCAAUU	Cleavage	1
chr8_1235039	VaDar_g29748	2	-1	1	24	406	429	CAGAUUUGUGGGUUCUCCAGUAGC	:.::::::::.:::.:::::	GAAAUUGGAGAACUCACGAAUCUU	Cleavage	1
chr8_1235039	VaDar_g29745	2	-1	1	24	760	783	CAGAUUUGUGGGUUCUCCAGUAGC	:.::::::::.:::.:::::	GAAAUUGGAGAACUCACGAAUCUU	Cleavage	1
chr8_1235039	VaDar_g29749	2	-1	1	24	310	333	CAGAUUUGUGGGUUCUCCAGUAGC	:.::::::::.:::.:::::	GAAAUUGGAGAACUCACGAAUCUU	Cleavage	1
chr8_1235039	VaDar_g29742	2	-1	1	24	589	612	CAGAUUUGUGGGUUCUCCAGUAGC	:.::::::::.:.:::::::	GAAAUUGGAGAACUCGCAAAUCUU	Cleavage	1
chr8_1235039	VaDar_g46543	2	-1	1	24	358	381	CAGAUUUGUGGGUUCUCCAGUAGC	:.::::::::.:::.:::::	GAAAUUGGAGAACUCACGAAUCUU	Cleavage	1
chr8_1235039	VaDar_g46347	2	-1	1	24	940	963	CAGAUUUGUGGGUUCUCCAGUAGC	:.::::::::.:::.:::::	GAAAUUGGAGAACUCACGAAUCUU	Cleavage	1
chr8_1235039	VaDar_g46350	2	-1	1	24	1573	1596	CAGAUUUGUGGGUUCUCCAGUAGC	:.::::::::.:::.:::::	GAAAUUGGAGAACUCACGAAUCUU	Cleavage	1
chr8_1235039	VaDar_g30335	2	-1	1	24	1597	1620	CAGAUUUGUGGGUUCUCCAGUAGC	:.::::::::.:::.:::::	AAAAUUGGAGAACUCACGAAUCUU	Cleavage	1
chr8_1235039	VaDar_g46336	2	-1	1	24	1894	1917	CAGAUUUGUGGGUUCUCCAGUAGC	:.::::::::.:::.:::::	GAAAUUGGAGAACUCACGAAUCUU	Cleavage	1
chr8_1235039	VaDar_g46096	2	-1	1	24	1981	2004	CAGAUUUGUGGGUUCUCCAGUAGC	:.::::::::.:::.:::::	GGAAUUGGAGAACUCACGAAUCUU	Cleavage	1
chr8_1235039	VaDar_g33847	2	-1	1	24	616	639	CAGAUUUGUGGGUUCUCCAGUAGC	:.:::.::::.::..::::::	UGGAUUGGGGAACUCAUGAAUCUG	Cleavage	1
chr8_1235039	VaDar_g33840	2	-1	1	24	907	930	CAGAUUUGUGGGUUCUCCAGUAGC	:.:::.::::.::..::::::	UGGAUUGGGGAACUCAUGAAUCUG	Cleavage	1
chr8_1235039	VaDar_g33855	2	-1	1	24	1258	1281	CAGAUUUGUGGGUUCUCCAGUAGC	:.:::.::::.::..::::::	UGGAUUGGGGAACUCAUGAAUCUG	Cleavage	1
chr8_1267837	VaDar_g42151	2	-1	1	24	212	235	AAUUAAUGGUCUUGAUUUCAUCUC	:::.:::::::: :::::::	AAAUUGAGAUCAAGACAAUUAAUU	Cleavage	1
chr8_1270796	VaDar_g21401.1	2	-1	1	24	3046	3069	GAUGUGAGUGUUUGUGUAAGUGUG	:... :::::::.::..::::.::	CGUGAUUACACAGACGUUCACGUC	Cleavage	1
chr8_1279091	VaDar_g36287.1	2	-1	1	21	974	994	CAUGUGAGAGAGGGUGUGGCU	:::::.:::::.::.:.::	UUCCACAUCCUCUUUCGCGUG	Cleavage	1
chr8_1282834	VaDar_g36364	2	-1	1	24	329	352	UGAAAUCCGAACUGUUAAAAACAC	:::..:::::.:::::::.	AGGCAUUUGGCAGUUUGGAUUUCG	Cleavage	2
chr8_1285829	VaDar_g5381	2	-1	1	24	486	509	GUUUUGGACGACUUAGAUUUGAGG	: :::::::.::::.::::	GUUAUAUUCUAAGUUGUCCGAAAC	Cleavage	1
chr8_1304557	VaDar_g47044	2	-1	1	21	968	988	CAACGGUCCUGAUUUCAUCUC	: : ::::::::::::::::	UAAACGAAAUCAGGACCGUUG	Cleavage	1
chr8_1304557	VaDar_g47046	2	-1	1	21	974	994	CAACGGUCCUGAUUUCAUCUC	: ::::::::::::::::	UUAACGAAAUCAGGACCGUUG	Cleavage	1
chr8_1339925	VaDar_g19908	2	-1	1	24	549	572	AAGAGAUUUUGGACCGUUGGAUCA	.:::.: :.:::::::::::	UUCAUCAAUGUUUCAAAAUCUCUU	Cleavage	1
chr8_1339925	VaDar_g20022	2	-1	1	24	549	572	AAGAGAUUUUGGACCGUUGGAUCA	.:::.: :.:::::::::::	UUCAUCAAUGUUUCAAAAUCUCUU	Cleavage	1
chr8_1339925	VaDar_g20018	2	-1	1	24	597	620	AAGAGAUUUUGGACCGUUGGAUCA	.:::.: :.:::::::::::	UUCAUCAAUGUUUCAAAAUCUCUU	Cleavage	1
chr8_1339925	VaDar_g7011	2	-1	1	24	55	78	AAGAGAUUUUGGACCGUUGGAUCA	:::: :::::::::::::	CCAAGCAACUGUCCAAAAUCUCUC	Cleavage	1
chr8_1344897	VaDar_g9666	2	-1	1	21	806	826	UGGCAACUUGCAUUCGUGGGC	: :.::::::::::::::.:	UCACGCGAAUGCAAGUUGCUA	Cleavage	1
chr8_1349010	VaDar_g3246	2	-1	1	21	2975	2995	CUUUUGAACACAUUGGACGGU	.: ::::::::::::.:::	CAUGCCCAAUGUGUUCAGAAG	Cleavage	1
chr8_1349307	VaDar_g1104	2	-1	1	24	1442	1465	UUUUCCGUUUGAUUUUAGCAACUC	.::: ::::..::::::::::::	AGGUUCCUAAGGUCAAACGGAAAA	Cleavage	1
chr8_1349307	VaDar_g18435	2	-1	1	24	841	864	UUUUCCGUUUGAUUUUAGCAACUC	: :::::::::..:.:::.::	ACCUGGCUAAAAUCGGAUGGAGAA	Cleavage	1
chr8_1369622	VaDar_g24684	2	-1	1	21	586	606	UUUGGAGAGAGAAACAUGAGA	::..:::::::.::::.:::	GCUUGUGUUUCUUUCUCUAAA	Cleavage	1
chr8_1369622	VaDar_g21000	2	-1	1	21	178	198	UUUGGAGAGAGAAACAUGAGA	:::: :: :::::::::::::	UCUCUUGCUUCUCUCUCCAAA	Cleavage	1
chr8_1369622	VaDar_g10694	2	-1	1	21	54	74	UUUGGAGAGAGAAACAUGAGA	:::: :::::::::..:::	CAUCAUCUUUCUCUCUUUAAA	Cleavage	3
chr9_109809	VaDar_g12213	2	-1	1	24	928	951	ACUAAACGAUCCCAAAACUUGAGC	:::.:::::::::: :::::.::	ACUCGAGUUUUGGGAACGUUUGGU	Cleavage	1
chr9_109870	VaDar_g24655	2	-1	1	24	841	864	AAUCAACGGCUCAGAUUUCAUCUC	:. . :::::: :::::::::.::	GGCGAGAAAUCAGAGCCGUUGGUU	Cleavage	1
chr9_109870	VaDar_g309	2	-1	1	24	788	810	AAUCAACGGCUCAGAUUUCAUCUC	::: ::: ::::::::::::::	UAGA-GAAUGCUGAGCCGUUGAUU	Cleavage	1
chr9_121497	VaDar_g29624	2	-1	1	21	680	700	UGGAGAAGCAGGGCACGUGCA	:::::: :::::::::::.	CUCACGUGACCUGCUUCUCCG	Cleavage	1
chr9_121497	VaDar_g20189	2	-1	1	21	650	670	UGGAGAAGCAGGGCACGUGCA	:::::: :::::::::::.	GUCACGUGACCUGCUUCUCCG	Cleavage	1
chr9_181872	VaDar_g10916	2	-1	1	24	799	822	AAUCAACGGCUCGGAUUUCAUCUU	::: ::.:.:::::::::::::	UCGAUCAAGUUCGAGCCGUUGAUU	Cleavage	1
chr9_181872	VaDar_g24655	2	-1	1	24	841	864	AAUCAACGGCUCGGAUUUCAUCUU	:::::: :::::::::.::	GGCGAGAAAUCAGAGCCGUUGGUU	Cleavage	1
chr9_21292	VaDar_g44115	2	-1	1	24	38	61	CUAUUGUAUGGUCCAGAUUGUGCC	:.:::: :::::::::::.:	UUUCCGAUCUUGACCAUACAAUGG	Cleavage	1
chr9_25688	VaDar_g39824	2	-1	1	21	361	381	CAUGUGAGUGGGGUUGUGGUU	.:::::::::..:.:.:::::	GACCACAACCUUAUUUACAUG	Cleavage	1
chr9_36328	VaDar_g10916	2	-1	1	24	799	822	AAUCAACGGCUCGGAUUUCAUCUU	::: ::.:.:::::::::::::	UCGAUCAAGUUCGAGCCGUUGAUU	Cleavage	1
chr9_36328	VaDar_g24655	2	-1	1	24	841	864	AAUCAACGGCUCGGAUUUCAUCUU	:::::: :::::::::.::	GGCGAGAAAUCAGAGCCGUUGGUU	Cleavage	1
chr9_37514	VaDar_g19908	2	-1	1	24	549	572	AAGAGAUUUUGGACCGUUGGAUCA	.:::.: :.:::::::::::	UUCAUCAAUGUUUCAAAAUCUCUU	Cleavage	1
chr9_37514	VaDar_g20022	2	-1	1	24	549	572	AAGAGAUUUUGGACCGUUGGAUCA	.:::.: :.:::::::::::	UUCAUCAAUGUUUCAAAAUCUCUU	Cleavage	1
chr9_37514	VaDar_g20018	2	-1	1	24	597	620	AAGAGAUUUUGGACCGUUGGAUCA	.:::.: :.:::::::::::	UUCAUCAAUGUUUCAAAAUCUCUU	Cleavage	1
chr9_37514	VaDar_g7011	2	-1	1	24	55	78	AAGAGAUUUUGGACCGUUGGAUCA	:::: :::::::::::::	CCAAGCAACUGUCCAAAAUCUCUC	Cleavage	1
chr9_44590	VaDar_g35392	2	-1	1	24	29	52	GUUUUGGAUCUUUGGCUGAGUGGC	:::::::::::: :.:::::	UAACCUCAGCCAAAGACCUAAAAC	Cleavage	1
chr9_64562	VaDar_g38937	2	-1	1	24	1055	1078	AGACGUCUGCGUAGUCCAUCAGCA	:: :::::::::::.::.:	GCACAAUUGACUACGCAGAUGUUU	Cleavage	1
chr9_6469	VaDar_g28698	2	-1	1	24	1053	1076	GAUGUGACAGAUAAGAAGAAGCCC	.::.: ::::::::::::.::	UAUUUUUUACUUAUCUGUCACGUC	Cleavage	1
chr9_6469	VaDar_g2358	2	-1	1	24	228	251	GAUGUGACAGAUAAGAAGAAGCCC	.:: : :::::::::::::::	UAUUUUGUACUUAUCUGUCACAUC	Cleavage	1
chr9_6470	VaDar_g28698	2	-1	1	24	1053	1076	GAUGUGACAGAUAAGAAGAAGCCC	.::.: ::::::::::::.::	UAUUUUUUACUUAUCUGUCACGUC	Cleavage	1
chr9_6470	VaDar_g2358	2	-1	1	24	228	251	GAUGUGACAGAUAAGAAGAAGCCC	.:: : :::::::::::::::	UAUUUUGUACUUAUCUGUCACAUC	Cleavage	1
chr9_7193	VaDar_g12824	2	-1	1	21	4622	4642	AUGUGUUCAGAAGGUGUUUUC	: :::.:: ::::::::::::	GUAAAUACGUUCUGAACACAU	Cleavage	1
chr9_89130	VaDar_g5304	2	-1	1	24	1396	1419	UUUUAACGGCUUGGAUUUCAUCUC	:. ::::::::::.: ::::::	CUGGAGAAAUCCAAGUCUUUAAAA	Cleavage	1
chr9_95711	VaDar_g10916	2	-1	1	24	799	822	AAUCAACGGCUCGGAUUUUAUCUU	::: ::.:.:::::::::::::	UCGAUCAAGUUCGAGCCGUUGAUU	Cleavage	1
scaffold11_1898	VaDar_g17910	2	-1	1	24	1346	1369	UCGGCUGCCGACUAGCAAUUUGUA	::::::: ::::::::.::	UUGUUAUUGCUAAUCGGCAGCUGA	Cleavage	1
scaffold30_1839053	VaDar_g28744	2	-1	1	24	1132	1155	UUUGAAAAUCAAUGGCCCAGAUUC	.:::::::::: :::::::.	CUCCUUGGGCCAUUGCUUUUCAAG	Cleavage	1
chr10_2102158	VaDar_g37736	2.5	-1	1	24	1359	1382	CAUUUGAGGUCUGUCACGUGUGGC	: ..::::::::.:::::::	GAAAAGUGUGACAGAUCUCAAAUC	Cleavage	1
chr10_2106483	VaDar_g10092.1	2.5	-1	1	24	2720	2743	AAUCAACGGUCUGGAUUAUCUUAC	:.: :::::.:.:::.::::::	AUGACAUAAUUCGGACUGUUGAUG	Cleavage	1
chr10_2106483	VaDar_g18995	2.5	-1	1	24	716	739	AAUCAACGGUCUGGAUUAUCUUAC	:: : ..::::::.::::::::	ACAAAACGGUCCAGAUCGUUGAUU	Cleavage	1
chr10_2117209	VaDar_g309	2.5	-1	1	24	788	810	AAUCAACGGCUCGGAUUUCAUCUU	::: ::: :.::::::::::::	UAGA-GAAUGCUGAGCCGUUGAUU	Cleavage	1
chr10_2119716	VaDar_g42297	2.5	-1	1	24	2047	2070	AUAAUGACCUGUAUGAUACGAUAC	: :. ::: ::::::::::::.:	AUCUUAUAUGAUACAGGUCAUUGU	Cleavage	1
chr10_2122434	VaDar_g41931	2.5	-1	1	24	142	165	AGGAUCCAACGGCCCACAACUGUU	::::: ::::::::::::	AAGGAGUGUGGCCCGUUGGAUCCU	Cleavage	1
chr10_2132507	VaDar_g43178	2.5	-1	1	24	305	328	UUUUUAAAACUGUUUGGAUCAAGC	:::::.:::::::.:::.	AAGAUUUCCAAGCAGUUUUGAAAG	Cleavage	1
chr10_2132507	VaDar_g18208	2.5	-1	1	24	320	343	UUUUUAAAACUGUUUGGAUCAAGC	.:.:::.:::::::.:::.	CAACAGUUCAAGCAGUUUUGAAAG	Cleavage	1
chr10_2132507	VaDar_g21295	2.5	-1	1	24	366	389	UUUUUAAAACUGUUUGGAUCAAGC	:::.:..:::::::.::.:	UGGAAAUCUAGGCAGUUUUGAAGA	Cleavage	1
chr10_2132507	VaDar_g4183	2.5	-1	1	24	2475	2498	UUUUUAAAACUGUUUGGAUCAAGC	:::.:::..:::::.::.:	CGCAAAUCUAAAUGGUUUUGAAGA	Cleavage	1
chr10_2132507	VaDar_g5053	2.5	-1	1	24	1148	1171	UUUUUAAAACUGUUUGGAUCAAGC	::. ::::::::::.:::.	CUGCAAUUGAAACAGUUUUGAAAG	Cleavage	1
chr10_2138935	VaDar_g46721	2.5	-1	1	22	527	548	UUACCGACUCCACCCAUACCUA	: :: :::::::::::::: ::	UCGGAAUGGGUGGAGUCGGAAA	Cleavage	1
chr10_2152158	VaDar_g35816	2.5	-1	1	21	333	353	AUUGAUUUGAAGAGUGACUGG	::::: :::: ::::::::	UGAGUCAAUCUUGAAAUCAAU	Cleavage	1
chr10_2152158	VaDar_g7799	2.5	-1	1	21	423	443	AUUGAUUUGAAGAGUGACUGG	:::: ::.:::::.::.::	AGAGUCUCUUUUCAAGUCGAU	Cleavage	1
chr10_2154080	VaDar_g10064	2.5	-1	1	24	575	598	CAGCGGCGUUCCUCACCUGGACAG	:: ::: ::::::.:::::::	CCAUCGAGGAGAGGAAUGCCGCUG	Cleavage	1
chr10_2163636	VaDar_g6291	2.5	-1	1	24	1090	1113	AAUUGACGGUCCAGAUUGAAAGUG	.:. : ::::::::::::: :::	UAUGAUGAAUCUGGACCGUCCAUU	Cleavage	1
chr10_2163636	VaDar_g8196	2.5	-1	1	24	2260	2283	AAUUGACGGUCCAGAUUGAAAGUG	:::: ::::::: ::::::	GUGGAUCAAGCUGGACCAUCAAUU	Cleavage	1
chr10_2169777	VaDar_g15969	2.5	-1	1	21	687	707	UGUUUCGUGUGGAUAAUCUCG	.::::::.:.:..::::::.:	UGAGAUUGUUCGUACGAAAUA	Cleavage	1
chr10_2169777	VaDar_g22594	2.5	-1	1	21	2313	2333	UGUUUCGUGUGGAUAAUCUCG	::::: ::.::::::::::	GGAGAUACUCUACACGAAACA	Cleavage	1
chr10_2177931	VaDar_g9256	2.5	-1	1	24	468	491	AAGGUCAAUAUUGUAAAUUCAUGU	: :: :: ::.::::::::.:.::	AAAUAAAAUUGCAAUAUUGGCUUU	Cleavage	1
chr10_2177931	VaDar_g12824	2.5	-1	1	24	4978	5001	AAGGUCAAUAUUGUAAAUUCAUGU	::: ::..::.::::::::	AGUACAAUAUAUGAUGUUGACCUU	Cleavage	1
chr10_2181310	VaDar_g29179	2.5	-1	1	21	371	391	UUGACGAGGGCUUGAAAAUCA	:::::::::.:::.::...	AAAUUUUCAAGUCCUUGUUGG	Cleavage	1
chr10_2181310	VaDar_g31917	2.5	-1	1	21	422	442	UUGACGAGGGCUUGAAAAUCA	:: ::: ::::::::::::	AUAUCUUCCAGCCCUCGUCAA	Cleavage	1
chr10_2181812	VaDar_g20774	2.5	-1	1	24	758	781	GUUUUUAAGCACUGCAAUUUUGGC	:. ::::::::::::: :::..	UACGUAAUUGCAGUGCUUCAAAGU	Cleavage	1
chr10_2215609	VaDar_g6060	2.5	-1	1	23	118	140	AGGCCAAGUGGGAGAAUGUAAGA	: ::::: :::::::: ::::	AAUGACAUUGUCCCACUUCGCCU	Cleavage	1
chr10_2216919	VaDar_g7561	2.5	-1	1	24	551	574	CUAUUGUAUGGUCCAGAUUGUGCC	: :::::: :::::: ::::::	CUCCCAAUCUUGACCAUCCAAUAG	Cleavage	1
chr10_2216919	VaDar_g11490	2.5	-1	1	24	725	748	CUAUUGUAUGGUCCAGAUUGUGCC	: :::::: :::::: ::::::	CUCCCAAUCUUGACCAUCCAAUAG	Cleavage	1
chr10_2218437	VaDar_g22370	2.5	-1	1	24	4036	4059	UCUGAUACUGUUAGGGUGCCCUAC	::..::::::::::.:::	GGGAAACAUUCUAACAGUAUUAGA	Cleavage	1
chr10_2218986	VaDar_g47054	2.5	-1	1	24	343	366	GAAAAUCGGCUUGUUUGUAGAAGC	:: ::::..::::.:::::	UCGGAUAAAAACGGGCCGGUUUUC	Cleavage	1
chr10_2230191	VaDar_g15907	2.5	-1	1	23	388	410	AAAAUGGGCAGUAAAACAAAAAG	: ::::::.:::::..::::	UGCUCUGUUUUGCUGCCUGUUUU	Cleavage	1
chr10_2230191	VaDar_g7934	2.5	-1	1	23	1325	1347	AAAAUGGGCAGUAAAACAAAAAG	: ::: :::.::::::::::	UCUAUUGGUUUGCUGCCCAUUUA	Cleavage	1
chr10_2230191	VaDar_g39046.1	2.5	-1	1	23	1367	1389	AAAAUGGGCAGUAAAACAAAAAG	: ::: :::.::::::::::	UCUAUUGGUUUGCUGCCCAUUUA	Cleavage	1
chr10_2235962	VaDar_g33103	2.5	-1	1	23	46	68	GAGUGAUUGAGAGGGUGUGUACC	:.:: :.:::::::::.:::	UUGAUACCCUCUCUCAAUCGCUC	Cleavage	1
chr10_2236794	VaDar_g24120	2.5	-1	1	24	511	534	GUGUGUUGGAGCCAUAUUGGAGAC	:: :..:: :::::::::::::.	CUCGCUGAUCUGGCUCCAACACAU	Cleavage	1
chr10_2236794	VaDar_g6509	2.5	-1	1	24	150	173	GUGUGUUGGAGCCAUAUUGGAGAC	:::: :::::::::..::.	UGCAGCAAUUUGGCUCCAAUGCAU	Cleavage	1
chr10_2241784	VaDar_g19700	2.5	-1	1	21	653	673	ACGGUCCGGAUUUUAAAUAAA	: :::::...:::.::::.::	UGUAUUUGGGAUCUGGACUGU	Cleavage	1
chr10_2251377	VaDar_g2654	2.5	-1	1	24	188	211	AAGUGAUUGAUCUGAGAACCCCCA	:::::.::::::.:::.:	ACCCAGUUCUUAGAUCAGUCAUUG	Cleavage	1
chr10_2251744	VaDar_g11113	2.5	-1	1	24	1036	1059	AAGUGUGUGACUCCUACAAAAAUG	: :: ::.:::::::::::	CCUGGUCGUUGGGGUCACACACUU	Cleavage	1
chr10_2257078	VaDar_g35132	2.5	-1	1	24	2114	2137	AACCUUCCCCGUUCGUAACCUGGC	:::::.::::::::.:: ::	AGAUGGUUAUGAACGGGGGAGAUU	Cleavage	1
chr10_2257078	VaDar_g25	2.5	-1	1	24	2111	2134	AACCUUCCCCGUUCGUAACCUGGC	:::::.::::::::.:: ::	AGAUGGUUAUGAACGGGGGAGAUU	Cleavage	1
chr10_2288593	VaDar_g29179	2.5	-1	1	21	371	391	UUGACGAGGGCUUGAAAAUCA	:::::::::.:::.::...	AAAUUUUCAAGUCCUUGUUGG	Cleavage	1
chr10_2288593	VaDar_g31917	2.5	-1	1	21	422	442	UUGACGAGGGCUUGAAAAUCA	:: ::: ::::::::::::	AUAUCUUCCAGCCCUCGUCAA	Cleavage	1
chr10_2288629	VaDar_g20774	2.5	-1	1	24	758	781	GUUUUUAAGCACUGCAAUUUUGGC	:. ::::::::::::: :::..	UACGUAAUUGCAGUGCUUCAAAGU	Cleavage	1
chr10_2291332	VaDar_g7186	2.5	-1	1	24	343	366	AACUGUCACUGAAUACUUUUUAGC	::.:::::::: ::.:::::	AUACAAGAGUAUUCAUUGGCAGUU	Cleavage	1
chr10_2296766	VaDar_g7835	2.5	-1	1	24	674	699	AUCCGUGUCUGGACCAUGAG--UCAC	:::. .:::::::.::::::: :.:	GUGGAUUUCAUGGUUCAGACACUGGU	Cleavage	1
chr10_2296766	VaDar_g32198	2.5	-1	1	24	362	385	AUCCGUGUCUGGACCAUGAGUCAC	:: ::::::.:..::::::	AAUCGUCCUGGUCCGGGUACGGAU	Cleavage	1
chr10_2298875	VaDar_g19556	2.5	-1	1	24	1213	1236	UUCGGAAACUGAGUUGAUAAAAUC	:.:.:::::.::::.:::.	GUGGCUGUUAACUCGGUUUUCGAG	Cleavage	1
chr10_2298875	VaDar_g23731	2.5	-1	1	24	22	45	UUCGGAAACUGAGUUGAUAAAAUC	: ::::::::: :::::::	GAAGAUCUCAACUCAGAUUCCGAA	Cleavage	1
chr10_2298875	VaDar_g11070.1	2.5	-1	1	24	2254	2277	UUCGGAAACUGAGUUGAUAAAAUC	: ::::.:.::::::.:::	ACAAAUCUCAAUUUAGUUUCUGAA	Cleavage	1
chr10_2304161	VaDar_g6378	2.5	-1	1	24	1116	1139	UCUGAUAUCGGUAAACUCUCCAUC	:: .::::::.:::.:.::::.	UUUGUGGAGUUUGCCGGUGUCAGG	Cleavage	1
chr10_2304161	VaDar_g17376	2.5	-1	1	24	1483	1506	UCUGAUAUCGGUAAACUCUCCAUC	.:.:::::.::::.::.::	CGCACGGGGUUUAUCGAUGUCGGA	Cleavage	1
chr11_1005409	VaDar_g40302	2.5	-1	1	24	330	353	UUAACGAACUCGCUAAAGCUCAGC	::. ::.:.:::::::::::	CAAAAGUGUUGGUGAGUUCGUUAA	Cleavage	1
chr11_1007610	VaDar_g40954	2.5	-1	1	24	2011	2034	GAGGGGGUUGUAAAUGGUUGGAGC	: :::..::::.::::..:::	GAGCGAACUGUUUAUAACCUUCUC	Cleavage	1
chr11_1011384	VaDar_g28638	2.5	-1	1	23	618	640	UUAACGGCUCAGAUUUCAUCUUG	: :::::.:::::::::..	CUUUACGAAAUUUGAGCCGUUGG	Cleavage	1
chr11_1022492	VaDar_g27605.1	2.5	-1	1	24	780	803	UCUUCAAUGAGCUCUAAAUACAAG	::::::::. .::::::::	UAUCGAUUUAGAGUGUAUUGAAGA	Translation	2
chr11_1022492	VaDar_g27592	2.5	-1	1	24	780	803	UCUUCAAUGAGCUCUAAAUACAAG	::::::::. .::::::::	UAUCGAUUUAGAGUGUAUUGAAGA	Translation	2
chr11_1022492	VaDar_g41287	2.5	-1	1	24	3476	3499	UCUUCAAUGAGCUCUAAAUACAAG	.::: :::::::::::::	UUGACGUUUUCAGCUCAUUGAAGA	Cleavage	1
chr11_1031833	VaDar_g47269	2.5	-1	1	21	531	551	UGUGUUCUCAGGUCACCCCUU	:: ::::::.::.:::.:::	UAGAGGUGACUUGGGAAUACA	Cleavage	1
chr11_1031833	VaDar_g35540	2.5	-1	1	21	513	533	UGUGUUCUCAGGUCACCCCUU	..:: ::::..::.:::::::	GGGGAGUGAUUUGGGAACACA	Cleavage	1
chr11_1033300	VaDar_g13195	2.5	-1	1	24	108	131	CGUUUUGGAGAUCUGUUUGGAGAC	::::::::..:::::::.::::	UUCUCCAAAUGGAUCUCCGAAACU	Cleavage	1
chr11_1033300	VaDar_g5060	2.5	-1	1	24	887	911	CGUUUUGGAGAUCUGUUUGG-AGAC	:::: ::: ..::::::.:::::::	GUCUGCCACGUAGAUCUUCAAAACG	Cleavage	1
chr11_1039875	VaDar_g39340	2.5	-1	1	24	607	630	AAGGAGUGCCAAUAGAGAAAAGUG	: :: : :: ::::::::.:::::	CUCUCUCCUAUAUUGGCAUUCCUU	Cleavage	1
chr11_1040565	VaDar_g39340	2.5	-1	1	24	607	630	AAGGAGUGCCAAUAGAGAAAAGUG	: :: : :: ::::::::.:::::	CUCUCUCCUAUAUUGGCAUUCCUU	Cleavage	1
chr11_1042206	VaDar_g9618	2.5	-1	1	24	1683	1707	CUAAAAUCAUUUGAAAAACU-CAGC	::: :::::: :::: ::::::::	ACUGCAGUUUUCCAAAAGAUUUUAG	Cleavage	1
chr11_1050237	VaDar_g47290	2.5	-1	1	24	653	676	CACUUAAAAAGGGACGGAGGGAGU	::::::: ::::::::::: :	UACCCCUCCGCCCCUUUUUAAGCG	Cleavage	1
chr11_1053884	VaDar_g25135	2.5	-1	1	24	684	707	GUGUAUUGGUUAGGUUUUGGUUCU	::.. ...::::::::::.::.::	AGGGGUGGAACCUAACCAGUAUAC	Cleavage	1
chr11_1054273	VaDar_g42981	2.5	-1	1	23	1942	1964	AGUGUUCUAAAAGAAGGUCUAGA	:.:.:.:::::::: ::::::	CAUGGGCUUUCUUUUAAAACACU	Cleavage	1
chr11_1064927	VaDar_g47018	2.5	-1	1	24	81	104	GUUAAAGUGGAGAGGCUGAUGAGG	:: :::: ::::::::.:::::	ACUGAUCAACCUCUCCAUUUUAAA	Cleavage	1
chr11_1081431	VaDar_g309	2.5	-1	1	24	788	810	AAUCAACGGCUCGGAUUUCAUCUC	::: ::: :.::::::::::::	UAGA-GAAUGCUGAGCCGUUGAUU	Cleavage	1
chr11_1110997	VaDar_g7561	2.5	-1	1	24	551	574	CUAUUGUAUGGUCCAGAUUGUGCC	: :::::: :::::: ::::::	CUCCCAAUCUUGACCAUCCAAUAG	Cleavage	1
chr11_1110997	VaDar_g11490	2.5	-1	1	24	725	748	CUAUUGUAUGGUCCAGAUUGUGCC	: :::::: :::::: ::::::	CUCCCAAUCUUGACCAUCCAAUAG	Cleavage	1
chr11_1124900	VaDar_g35141	2.5	-1	1	24	1175	1198	GAAAUGAUCCAGGAAAGAGAAAUG	.: : :::::::.:::::.:: ::	UACUGCUCUUUCUUGGAUUAUCUC	Cleavage	1
chr11_1124900	VaDar_g4035	2.5	-1	1	24	900	923	GAAAUGAUCCAGGAAAGAGAAAUG	::::::::::: ::::::	AACAACUCUUUCCUGGUUCAUUUA	Cleavage	1
chr11_1124900	VaDar_g4028	2.5	-1	1	24	900	923	GAAAUGAUCCAGGAAAGAGAAAUG	::::::::::: ::::::	AGCGACUCUUUCCUGGUUCAUUUA	Cleavage	1
chr11_1124900	VaDar_g4030	2.5	-1	1	24	900	923	GAAAUGAUCCAGGAAAGAGAAAUG	::::::::::: ::::::	AACGACUCUUUCCUGGUUCAUUUA	Cleavage	1
chr11_1124900	VaDar_g34805	2.5	-1	1	24	10744	10767	GAAAUGAUCCAGGAAAGAGAAAUG	.:::::::::::: .::::	AUUAAUUCUUUCCUGGAUGGUUUC	Cleavage	1
chr11_1128020	VaDar_g5034	2.5	-1	1	24	1144	1167	ACCGAUCCGGACCGUGAGCACCCC	: ::::..:::::.:::::::	UUGAUGCUUGCGGUCUGGAUCGGC	Cleavage	1
chr11_1128020	VaDar_g5043	2.5	-1	1	24	1144	1167	ACCGAUCCGGACCGUGAGCACCCC	: ::::..:::::.:::::::	UUGAUGCUUGCGGUCUGGAUCGGC	Cleavage	1
chr11_1137308	VaDar_g16654	2.5	-1	1	24	324	347	AAUGGACUUAGGGCACAUCACGUG	..: : :::::..:.::::::::	GGUGGGCUGUGCUUUGAGUCCAUU	Cleavage	1
chr11_1137945	VaDar_g2555	2.5	-1	1	21	603	623	AAAAGUGUAUUGGACGGCUCG	:::: :::::.::::::::	AGAGCAGUCCAGUACACUUUC	Cleavage	1
chr11_1137945	VaDar_g41116	2.5	-1	1	21	522	542	AAAAGUGUAUUGGACGGCUCG	: ::.:::...::.:::::::	CAAGUCGUUUGAUGCACUUUU	Cleavage	1
chr11_1138237	VaDar_g3493	2.5	-1	1	24	186	209	AUCAAUGGUCUGGAUUAAAUGAAA	.: ::: :::::.::::::::	AACUACUUAUUCCAGGCCAUUGAU	Cleavage	1
chr11_1138237	VaDar_g21894	2.5	-1	1	24	211	234	AUCAAUGGUCUGGAUUAAAUGAAA	.: ::: :::::.::::::::	AACUACUUAUUCCAGGCCAUUGAU	Cleavage	1
chr11_1138543	VaDar_g27605.1	2.5	-1	1	24	780	803	UCUUCAAUGAGCUCUAAAUACAAG	::::::::. .::::::::	UAUCGAUUUAGAGUGUAUUGAAGA	Translation	2
chr11_1138543	VaDar_g27592	2.5	-1	1	24	780	803	UCUUCAAUGAGCUCUAAAUACAAG	::::::::. .::::::::	UAUCGAUUUAGAGUGUAUUGAAGA	Translation	2
chr11_1138543	VaDar_g41287	2.5	-1	1	24	3476	3499	UCUUCAAUGAGCUCUAAAUACAAG	.::: :::::::::::::	UUGACGUUUUCAGCUCAUUGAAGA	Cleavage	1
chr11_925812	VaDar_g32997	2.5	-1	1	24	180	203	UUCCGAAAUAGUUCAGAAAAGAGU	:::::::::: .::::::.:	GAAAUUUUCUGAACAGUUUCGGGA	Translation	1
chr11_927762	VaDar_g38584	2.5	-1	1	24	987	1010	GGUGUGUUGUUCCGACUUUUGAAG	:::::.:::::::::..:	CAGGCAAAGUUGGAACAACAUGCA	Cleavage	1
chr11_931174	VaDar_g10916	2.5	-1	1	24	799	822	AAUCAACGGCUUGGAUUUUAUCUC	::: ::.:.:.:::::::::::	UCGAUCAAGUUCGAGCCGUUGAUU	Cleavage	1
chr11_931174	VaDar_g35234	2.5	-1	1	24	392	415	AAUCAACGGCUUGGAUUUUAUCUC	:::: :::: :::::::::::	CUUAUAAUAUCCCAGCCGUUGAUU	Cleavage	1
chr11_931174	VaDar_g44962	2.5	-1	1	24	442	465	AAUCAACGGCUUGGAUUUUAUCUC	:: :.:::.::::::: :::::	AAGCAAGAAUUCAAGCCGGUGAUU	Cleavage	1
chr11_947854	VaDar_g41549	2.5	-1	1	24	200	223	CGAAACGGUCUAGGAAAGUGAAAU	: :.:::::::::::: ::.:	CCAUAAUUUUCCUAGACCGGUUUG	Cleavage	1
chr11_959792	VaDar_g41621	2.5	-1	1	24	600	623	UUAUUAAACGAGCCUAAAAUUGAG	...::::.::.:.::::.::.:	UGUGGUUUUGGGUUUGUUUGAUGA	Cleavage	1
chr11_960819	VaDar_g7684	2.5	-1	1	23	1323	1345	UUAAAUGACUGAGAUUAAAGCUU	:::::::::::..:::.:	CCAACUUAAUCUCAGUUGUUUGA	Cleavage	1
chr11_967510	VaDar_g40431	2.5	-1	1	24	689	712	AUCCGUGUCCGAUCCAAAAGUCUC	.:..: ::::::.::::.:::.:	CGGGUUCUUGGAUUGGACGCGGGU	Cleavage	1
chr11_970186	VaDar_g4125	2.5	-1	1	24	314	337	CAAUUCCACUCACAUGCGGCAUGG	:: .:: :::::.:::::.:::	GCAGCUCGAAUGUGGGUGGAGUUG	Cleavage	1
chr11_973368	VaDar_g45241	2.5	-1	1	24	1533	1556	AGGACCUCCUAAUUUUGAAAUUGG	.:: :::::::::.::: :::.:	UCACCUUCAAAAUUGGGAAGUCUU	Cleavage	1
chr11_995853	VaDar_g3966	2.5	-1	1	24	1233	1256	CUACCGAUUCUAGAUAAACCUUGA	:: :::::.:::.::.:.:::.:	UCUUGGUUUGUCUGGAGUUGGUGG	Cleavage	1
chr11_996195	VaDar_g19700	2.5	-1	1	21	653	673	ACGGUCCGGAUUUUAAAUAAA	: :::::...:::.::::.::	UGUAUUUGGGAUCUGGACUGU	Cleavage	1
chr11_999236	VaDar_g20075	2.5	-1	1	23	750	772	UCUUGAUCUUGACCUUAGUCUCA	:: :. :::::::::.:::::.	GGAUAUGAAGGUCAAGGUCAAGG	Cleavage	1
chr11_999236	VaDar_g38522	2.5	-1	1	23	75	97	UCUUGAUCUUGACCUUAGUCUCA	::::.:::.:::: :::::	ACCUACUAGGGUUAAGAACAAGA	Cleavage	1
chr11_999236	VaDar_g14627	2.5	-1	1	23	4278	4300	UCUUGAUCUUGACCUUAGUCUCA	:: ::::::.::.:::::.	ACUCACAAAGGUCGAGGUCAAGG	Cleavage	1
chr12_237521	VaDar_g12125	2.5	-1	1	24	430	453	UGGACGGCCGAGAUCUAAACCCUC	::: :::.:.::.::::::	AACACUUUCGAUUUUGGUCGUCCA	Cleavage	1
chr12_243413	VaDar_g7628	2.5	-1	1	23	849	871	CGGUGAUGAAAGCUACUCGACGU	: :::::.:.::::: :::::	UGGACGAGUGGUUUUCAACACCG	Cleavage	1
chr12_243413	VaDar_g32814	2.5	-1	1	23	66	88	CGGUGAUGAAAGCUACUCGACGU	.:.::::.::::::..:::	GCAGUGGGUAGUUUUCAUUGCCG	Cleavage	1
chr12_257499	VaDar_g44687	2.5	-1	1	24	743	766	CCUGUUUGGAGAGUUAAUUUUGGG	: ::. ::: :::::::::::::	ACGAAGCUUACCUCUCCAAACAGG	Cleavage	1
chr12_257499	VaDar_g16665	2.5	-1	1	24	607	630	CCUGUUUGGAGAGUUAAUUUUGGG	.::: ::::::::.::.::	GUUCUGAUUUACUCUCCAGACGGG	Cleavage	1
chr12_258136	VaDar_g40453	2.5	-1	1	24	531	554	UUUCCAUUUUUUCCCCCUUCCACC	:::: .::: ::::::.:::::.:	GGUGAGAGGUGGAAAAGAUGGAGA	Cleavage	1
chr12_258136	VaDar_g44370	2.5	-1	1	24	1621	1644	UUUCCAUUUUUUCCCCCUUCCACC	::::::::::::..: :::::	AAAGGAAGGGGGAAAGGAAGGAAA	Cleavage	1
chr12_258136	VaDar_g6795	2.5	-1	1	24	101	124	UUUCCAUUUUUUCCCCCUUCCACC	:::.::::::..::::::::	UCCGGAGGGGGGAGGAAAUGGAAU	Cleavage	1
chr12_258136	VaDar_g25492	2.5	-1	1	24	509	532	UUUCCAUUUUUUCCCCCUUCCACC	::::::::::::: ::::..:	GCAGGAAGGGGGAAAACAUGGGGA	Cleavage	1
chr12_258136	VaDar_g692	2.5	-1	1	24	3654	3677	UUUCCAUUUUUUCCCCCUUCCACC	: :: :.::::::::.::::::.	GUUGAAGGGGGGAAAGAAUGGAGC	Cleavage	1
chr12_258136	VaDar_g36289.2	2.5	-1	1	24	857	880	UUUCCAUUUUUUCCCCCUUCCACC	:::: ::::.::..::::::	AAAAGAAGAGGGAGAAGGUGGAAA	Cleavage	1
chr12_258136	VaDar_g24669	2.5	-1	1	24	551	574	UUUCCAUUUUUUCCCCCUUCCACC	:::: ::::..::::::.::	UAGUGAAGAGGGAGGAAAUGGGAA	Cleavage	1
chr12_258136	VaDar_g37093	2.5	-1	1	24	287	310	UUUCCAUUUUUUCCCCCUUCCACC	:::: ::::.:::.::::.:	AAGAGAAGAGGGAGAAAGUGGAGA	Cleavage	1
chr12_258136	VaDar_g23923.1	2.5	-1	1	24	1601	1624	UUUCCAUUUUUUCCCCCUUCCACC	: : ::::: ::::::::::::.	GAUUGAAGGUUGAAAAAAUGGAAG	Cleavage	1
chr12_258136	VaDar_g43134	2.5	-1	1	24	87	110	UUUCCAUUUUUUCCCCCUUCCACC	::::::: .::.:::::::	CCAACAAGGGGGCGAAGAUGGAAA	Cleavage	1
chr12_258136	VaDar_g32368	2.5	-1	1	24	907	930	UUUCCAUUUUUUCCCCCUUCCACC	: : : : :::::::::::::::.	GCUCGCAAGGGGAAAAAAUGGAAG	Cleavage	1
chr12_258136	VaDar_g38888	2.5	-1	1	24	709	732	UUUCCAUUUUUUCCCCCUUCCACC	: : : : :::::::::::::::.	GCUCGCAAGGGGAAAAAAUGGAAG	Cleavage	1
chr12_258136	VaDar_g32365	2.5	-1	1	24	709	732	UUUCCAUUUUUUCCCCCUUCCACC	: : : : :::::::::::::::.	GCUCGCAAGGGGAAAAAAUGGAAG	Cleavage	1
chr12_258136	VaDar_g38914	2.5	-1	1	24	646	669	UUUCCAUUUUUUCCCCCUUCCACC	: : : : :::::::::::::::.	GCUCGCAAGGGGAAAAAAUGGAAG	Cleavage	1
chr12_258136	VaDar_g11204	2.5	-1	1	24	613	636	UUUCCAUUUUUUCCCCCUUCCACC	: : : : :::::::::::::::.	GCUCGCAAGGGGAAAAAAUGGAAG	Cleavage	1
chr12_258136	VaDar_g38976	2.5	-1	1	24	280	303	UUUCCAUUUUUUCCCCCUUCCACC	: : : : :::::::::::::::.	GCUCGCAAGGGGAAAAAAUGGAAG	Cleavage	1
chr12_258136	VaDar_g31015	2.5	-1	1	24	842	865	UUUCCAUUUUUUCCCCCUUCCACC	::::: :::::.:::::::	CUACGAAGGAAGAAAAGAUGGAAA	Cleavage	1
chr12_260497	VaDar_g7092	2.5	-1	1	24	207	230	GUGUGUUGAAGAUUUGUUGGAGAC	:: :::::.::: :::::::::.	GUGGCCAACGAAUGUUCAACACAU	Translation	1
chr12_260497	VaDar_g7095	2.5	-1	1	24	207	230	GUGUGUUGAAGAUUUGUUGGAGAC	:: :::::.::: :::::::::.	GUGGCCAACGAAUGUUCAACACAU	Translation	1
chr12_267589	VaDar_g10916	2.5	-1	1	24	799	822	AAUCAACGGCUUGGAUUUCAUCUC	::: ::.:.:.:::::::::::	UCGAUCAAGUUCGAGCCGUUGAUU	Cleavage	1
chr12_267589	VaDar_g24655	2.5	-1	1	24	841	864	AAUCAACGGCUUGGAUUUCAUCUC	:. . :::::: .::::::::.::	GGCGAGAAAUCAGAGCCGUUGGUU	Cleavage	1
chr12_272336	VaDar_g19556	2.5	-1	1	24	1213	1236	UUCGGAAACUGAGUUGAUAAAAUC	:.:.:::::.::::.:::.	GUGGCUGUUAACUCGGUUUUCGAG	Cleavage	1
chr12_272336	VaDar_g23731	2.5	-1	1	24	22	45	UUCGGAAACUGAGUUGAUAAAAUC	: ::::::::: :::::::	GAAGAUCUCAACUCAGAUUCCGAA	Cleavage	1
chr12_272336	VaDar_g11070.1	2.5	-1	1	24	2254	2277	UUCGGAAACUGAGUUGAUAAAAUC	: ::::.:.::::::.:::	ACAAAUCUCAAUUUAGUUUCUGAA	Cleavage	1
chr12_274562	VaDar_g1937	2.5	-1	1	21	238	258	CGGUUCGGUCCGGUUCAGGGA	:.:. : ::::::::::::::	UUCUCGUACCGGACCGAACCG	Cleavage	1
chr12_276437	VaDar_g25202	2.5	-1	1	23	934	956	CUUUUGUGCACUGGAGUUUUGAC	.::.::::::: :.::::::	GAAGAAGCUCCAGUUCGCAAAAG	Cleavage	1
chr12_276437	VaDar_g19435	2.5	-1	1	23	652	674	CUUUUGUGCACUGGAGUUUUGAC	..:::::::::: :::.:::	GGAGGAACUCCAGUGAACAGAAG	Cleavage	1
chr12_283427	VaDar_g42320	2.5	-1	1	21	2575	2595	ACUGUUUGGAUCAAGCCCUUC	:::::.: ::::::.:::::	AAAGGGUUGGAUCCAGACAGU	Cleavage	1
chr12_283427	VaDar_g43120	2.5	-1	1	21	595	615	ACUGUUUGGAUCAAGCCCUUC	.::::.::: :::::.::::	AGAGGGUUUGUUCCAAGCAGU	Translation	1
chr12_283427	VaDar_g4559	2.5	-1	1	21	886	906	ACUGUUUGGAUCAAGCCCUUC	.::::.::: :::::.::::	AGAGGGUUUGUUCCAAGCAGU	Translation	1
chr12_296761	VaDar_g23302	2.5	-1	1	24	223	246	GUGGGUCCGGGCAUAAAUAACACC	::: : ::::::::::.::	GGCCGUAUCUUUGCCCGGACCUAC	Cleavage	1
chr12_315481	VaDar_g35503	2.5	-1	1	24	212	235	AAUCAACGGCUCAGAUUCCAUCUC	::::: ::::: :::::::::::	CAGAUGCAAUCUCAGCCGUUGAUU	Cleavage	1
chr12_316529	VaDar_g19700	2.5	-1	1	21	653	673	ACGGUCCGGAUUUUAAAUAAA	: :::::...:::.::::.::	UGUAUUUGGGAUCUGGACUGU	Cleavage	1
chr12_318142	VaDar_g35282	2.5	-1	1	23	343	365	AUAGGGUACUCUAGGAUUUUAGG	:: :::::.:::::::::: .:	CCACAAAUCUUAGAGUACCCGGU	Cleavage	1
chr12_319241	VaDar_g40602.1	2.5	-1	1	21	610	630	GUGCUCCCUAUCGUCGUCAUA	:::::::::::. ::::.::	GAUGACGACGAUGAGGAGUAC	Cleavage	1
chr12_323473	VaDar_g33469	2.5	-1	1	21	735	756	AAUAUUGGAGUGUG-GUUAUCA	::::: .:::::::::::::	GAAUAACGUACACUCCAAUAUU	Cleavage	1
chr12_326388	VaDar_g31685	2.5	-1	1	24	10	33	AAUCAACGACUCGGAUGCCAUCUC	: :::::.:.::.:::::::	AAAUUAGCAUCUGGGUUGUUGAUU	Cleavage	1
chr12_326388	VaDar_g34965	2.5	-1	1	24	10	33	AAUCAACGACUCGGAUGCCAUCUC	: :::::.:.::.:::::::	AAAUUAGCAUCUGGGUUGUUGAUU	Cleavage	1
chr12_326388	VaDar_g27205	2.5	-1	1	24	1192	1215	AAUCAACGACUCGGAUGCCAUCUC	:::::.:::::::::::	AGUACUGCAUCUGAGUCGUUGAUC	Cleavage	1
chr12_328244	VaDar_g2612	2.5	-1	1	23	57	79	CGUAGGAUUUUAGGCUCUUUAGG	:::::: .::::::::::.:.::	CCUAAACGGCCUAAAAUCUUGCG	Cleavage	1
chr12_328244	VaDar_g46535	2.5	-1	1	23	496	518	CGUAGGAUUUUAGGCUCUUUAGG	:.:.:::.: ::.:::::::.::	CUUGAAGGGACUGAAAUCCUGCG	Cleavage	1
chr12_328244	VaDar_g45469	2.5	-1	1	23	69	91	CGUAGGAUUUUAGGCUCUUUAGG	:: :::: ::: :::::::::::	CCCAAAGCGCCCAAAAUCCUACG	Cleavage	1
chr12_338629	VaDar_g1149	2.5	-1	1	24	724	747	AGACUGAGUGGGAAUCUGAUCCCU	:::::: ::::::..::::	AUCUCUCAGAUGCCCACUUGGUCU	Cleavage	1
chr12_338629	VaDar_g6981	2.5	-1	1	24	1327	1350	AGACUGAGUGGGAAUCUGAUCCCU	::: . :::::::::::::	CAAACUCACGGUCCCACUCAGUCU	Cleavage	1
chr12_343330	VaDar_g3409	2.5	-1	1	24	657	680	CUAUCAUUUUCGGACGGAGGGAGU	::..:::: ::::::.::::::	UCUUUCUCCAUCCGAAGAUGAUAA	Cleavage	1
chr12_343330	VaDar_g26532	2.5	-1	1	24	147	170	CUAUCAUUUUCGGACGGAGGGAGU	.::..:::.:::::::.:.:	CAAAUCUUUGUCUGAAAAUGGUGG	Cleavage	1
chr12_360052	VaDar_g26926	2.5	-1	1	24	1592	1615	CGACUGUUUGAAUUAAAUCCGAGC	: ::::::.::.: :::::::	AUGCCGAUUUAGUUUACACAGUCG	Cleavage	1
chr12_360052	VaDar_g30091	2.5	-1	1	24	2513	2536	CGACUGUUUGAAUUAAAUCCGAGC	::::: :::: ::::::::	UUGAAGAUUUCAUUCCAACAGUCG	Cleavage	1
chr12_382330	VaDar_g46046	2.5	-1	1	24	923	946	AAGGUGAUGUGGCAGACAAGGAGA	::::::::::..:: ::::	AGCUGUUGUCUGCCAUGUCCCCUU	Cleavage	1
chr12_387494	VaDar_g36779	2.5	-1	1	24	1284	1307	AUCUCUUCCUCAUUUGAUAAAAUC	:::: ::::..:::::::::::.	GAUUAUAUCGGAUGAGGAAGAGGA	Cleavage	1
chr12_387494	VaDar_g26814	2.5	-1	1	24	435	458	AUCUCUUCCUCAUUUGAUAAAAUC	:::.:::::::::::::	UUCGGAUUCAGAUGAGGAAGAGAU	Cleavage	2
chr12_387494	VaDar_g26848	2.5	-1	1	24	441	464	AUCUCUUCCUCAUUUGAUAAAAUC	:::.:::::::::::::	UUCGGAUUCAGAUGAGGAAGAGAU	Cleavage	2
chr12_387494	VaDar_g14182.1	2.5	-1	1	24	35	58	AUCUCUUCCUCAUUUGAUAAAAUC	:.::::.::::::::.::	GCAAAUGUCAAGUGAGGAAGGGAA	Cleavage	1
chr12_387494	VaDar_g22196	2.5	-1	1	24	402	425	AUCUCUUCCUCAUUUGAUAAAAUC	: :. :.::::::::.:::::	AGGUGUGGCGAAUGAGGAGGAGAU	Cleavage	1
chr12_387494	VaDar_g34048	2.5	-1	1	24	2354	2377	AUCUCUUCCUCAUUUGAUAAAAUC	: ::::::.:::::::::	AGCUCGAACAAAUGGGGAAGAGAU	Cleavage	1
chr12_391118	VaDar_g42320	2.5	-1	1	21	2575	2595	ACUGUUUGGAUCAAGCCCUUC	:::::.: ::::::.:::::	AAAGGGUUGGAUCCAGACAGU	Cleavage	1
chr12_391118	VaDar_g43120	2.5	-1	1	21	595	615	ACUGUUUGGAUCAAGCCCUUC	.::::.::: :::::.::::	AGAGGGUUUGUUCCAAGCAGU	Translation	1
chr12_391118	VaDar_g4559	2.5	-1	1	21	886	906	ACUGUUUGGAUCAAGCCCUUC	.::::.::: :::::.::::	AGAGGGUUUGUUCCAAGCAGU	Translation	1
chr12_419049	VaDar_g25818	2.5	-1	1	24	1583	1606	GUGAAGUGUCGCUAUUGUAUUGAU	: .::::: :::.::.:.:::::	CUGGAUACAUUAGUGAUAUUUCAC	Cleavage	1
chr12_423538	VaDar_g28865	2.5	-1	1	24	140	163	AGGAACCGUGGUUUGAACCGAACC	::::::.:. :::::::::	UUGCAGGUUCAGAUAACGGUUCCU	Translation	1
chr12_423538	VaDar_g44857	2.5	-1	1	24	1090	1113	AGGAACCGUGGUUUGAACCGAACC	:: :: :::::::..::::.::	AGUGGGGAUCAAACCGUGGUUUCU	Cleavage	1
chr12_429352	VaDar_g31972	2.5	-1	1	24	2237	2260	AGAUAAAAUCCGAGCUGUUGAUGC	:: :: ::::::::::::::.	ACAGGAAAAGCUCGGAUUUUAUUA	Cleavage	1
chr12_429555	VaDar_g30553	2.5	-1	1	24	606	629	UUGGAGACAGACCUAACCUUUGGC	..::::::::::: :.::.::	GAAGGAGGUUAGGUCUAUUUCUAA	Cleavage	1
chr12_429555	VaDar_g34189	2.5	-1	1	24	606	629	UUGGAGACAGACCUAACCUUUGGC	..::::::::::: :.::.::	GAAGGAGGUUAGGUCUAUUUCUAA	Cleavage	1
chr12_430776	VaDar_g30498	2.5	-1	1	21	1613	1633	CAGAGUGUGCUGAGGCUUUUC	:: ::.::::::.:.::::	UCAAUGCUUCAGCAUAUUCUG	Cleavage	1
chr12_430776	VaDar_g30504	2.5	-1	1	21	2231	2251	CAGAGUGUGCUGAGGCUUUUC	:: ::.::::::.:.::::	UCAAUGCUUCAGCAUAUUCUG	Cleavage	1
chr12_442007	VaDar_g35824	2.5	-1	1	21	292	312	UGGAGAAGCAGGGCACGUGCA	..: ::.::::::::::::	CUUGCUUGUCCUGCUUCUCCA	Cleavage	1
chr12_442917	VaDar_g13863	2.5	-1	1	24	1453	1476	UUUUAACGCCUCGGAUUUUAUCUC	.:..:::::::::: ::::::	GUUGUGGAAUCCGAGGCAUUAAAA	Cleavage	1
chr12_442917	VaDar_g37378	2.5	-1	1	24	494	516	UUUUAACGCCUCGGAUUUUAUCUC	:::: :.:::::::::.:::..:.	GAGA-AGAAUCCGAGGUGUUGGAG	Cleavage	1
chr12_442917	VaDar_g3726	2.5	-1	1	24	701	723	UUUUAACGCCUCGGAUUUUAUCUC	::: :.:::::::::: ::::.:	AAGA-AGAAUCCGAGGCAUUAAGA	Cleavage	1
chr12_442917	VaDar_g38025	2.5	-1	1	24	914	936	UUUUAACGCCUCGGAUUUUAUCUC	::: :::::::::::: ::::..	AAGA-AAAAUCCGAGGCAUUAAGG	Cleavage	1
chr12_442917	VaDar_g11152	2.5	-1	1	24	970	993	UUUUAACGCCUCGGAUUUUAUCUC	::.:::.::::.:::..::	CAUUCAAGAUCUGAGGUGUUGGAA	Cleavage	1
chr1_1850696	VaDar_g40936	2.5	-1	1	24	199	222	GAUCCCCGUUCCCCAUUUGGAGUG	:::: ::::.::::::.:.	AGUGGCAAAAGGGGGACGGGGGUU	Cleavage	1
chr1_1851085	VaDar_g34544.1	2.5	-1	1	24	1920	1943	UUGCCAAAGGUUAGGUCUGUCUCC	:: ::::::.:.::::::: :::	GGCCACAGACUUGACCUUUGCCAA	Cleavage	1
chr1_1851085	VaDar_g17816	2.5	-1	1	24	726	749	UUGCCAAAGGUUAGGUCUGUCUCC	:: :.:::.:.::.:::::.::	UGAACCGGACUUGACUUUUGGUAA	Cleavage	1
chr1_1864035	VaDar_g23778	2.5	-1	1	24	30	53	GAUGAGGAGAUGAAUGGACAGAUG	: ::...:::::::.:::::.	UCCCAGUUUGUUCAUCUUCUCAUU	Cleavage	1
chr1_1864035	VaDar_g20245	2.5	-1	1	24	15	38	GAUGAGGAGAUGAAUGGACAGAUG	:.:: :::::::::::::	CUGUGAUUCACUCAUCUCCUCAUC	Cleavage	1
chr1_1864035	VaDar_g37440	2.5	-1	1	24	356	379	GAUGAGGAGAUGAAUGGACAGAUG	::: ::::::::.:::::	AUGAGUUCCUUUCAUCUCUUCAUC	Cleavage	1
chr1_1864035	VaDar_g12721	2.5	-1	1	24	1379	1402	GAUGAGGAGAUGAAUGGACAGAUG	:::: :::: :::::::::	GCGAAGUCCUUUCAACUCCUCAUC	Translation	2
chr1_1879339	VaDar_g30553	2.5	-1	1	24	606	629	UUGGAGACAGACCUAACCUUUGGC	..::::::::::: :.::.::	GAAGGAGGUUAGGUCUAUUUCUAA	Cleavage	1
chr1_1879339	VaDar_g34189	2.5	-1	1	24	606	629	UUGGAGACAGACCUAACCUUUGGC	..::::::::::: :.::.::	GAAGGAGGUUAGGUCUAUUUCUAA	Cleavage	1
chr1_1884276	VaDar_g27955	2.5	-1	1	24	660	683	AUUAACCGCUCGGAUUUCAUCUCG	:: :::::: :::::::::: ::	GGAUAUGAAAACCGAGCGGUUCAU	Cleavage	1
chr1_1909575	VaDar_g33327	2.5	-1	1	24	803	826	GAGUGUGUUGGAGCCAUGUUGAAG	::.:::.: ::::::::::	UGAUCACGUGGUUACAACACACUC	Translation	1
chr1_1909575	VaDar_g29367	2.5	-1	1	24	6029	6052	GAGUGUGUUGGAGCCAUGUUGAAG	..::: :::.::.:::::::	UGAAGGCAUUGCUUCAGCACACUC	Cleavage	1
chr1_1921608	VaDar_g36274	2.5	-1	1	24	60	83	AGGGAAUCGAACACCUGACCAAAG	::.:::::::::::.:.:	UCGGAUUCGGGUGUUCGAUUUCUU	Cleavage	1
chr1_1923334	VaDar_g22261	2.5	-1	1	24	1685	1708	GUGGCAUAUGAUUGUCGGGCGGGU	.: ::::::.::.::::::	UUGUAUCGGACAAUUAUGUGCCAC	Cleavage	1
chr1_1923334	VaDar_g42682	2.5	-1	1	24	2435	2457	GUGGCAUAUGAUUGUCGGGCGGGU	::.:: :::::::::::::	UAGAUCCUGA-AAUCAUAUGCCAC	Cleavage	1
chr1_1924737	VaDar_g20890	2.5	-1	1	24	493	516	GAAAACAGUUGUGGGCCGUUGGAU	: :::..::..::.::::::::::	AGCCAGUGGUUCAUAACUGUUUUC	Cleavage	1
chr1_1924737	VaDar_g20342	2.5	-1	1	24	742	765	GAAAACAGUUGUGGGCCGUUGGAU	: :::..::..::.::::::::::	AGCCAGUGGUUCAUAACUGUUUUC	Cleavage	1
chr1_1924737	VaDar_g47274	2.5	-1	1	24	520	543	GAAAACAGUUGUGGGCCGUUGGAU	:.:::::::.:: :::::::	ACUGAGCGGCCCAUAAAUGUUUUC	Cleavage	1
chr1_1925251	VaDar_g24120	2.5	-1	1	24	511	534	AUGUGUUGGAGUCAUGUUAGAGAC	:: ::.:. ::.:::::::::::	CUCGCUGAUCUGGCUCCAACACAU	Cleavage	1
chr1_1925251	VaDar_g20420	2.5	-1	1	24	557	580	AUGUGUUGGAGUCAUGUUAGAGAC	::: ::::::.::::::::	AUGGCUACAAUGACUUCAACACAU	Cleavage	1
chr1_1943059	VaDar_g31234	2.5	-1	1	24	1957	1980	GAACGUGUGCUAGGUUCUGUGAGG	:.:..::::::. ::::::.::::	CUUUGCAGAACUGAGCACAUGUUC	Cleavage	1
chr1_1956119	VaDar_g24018	2.5	-1	1	24	567	590	GUAUUGUGGCCGGUUGUUAUGUAC	:::.:::.:::::..:::.	UGGUUUAAUAACUGGCCAUGAUAU	Cleavage	1
chr1_1956119	VaDar_g22431	2.5	-1	1	24	741	764	GUAUUGUGGCCGGUUGUUAUGUAC	: : ::: ..:::::::.:::::	UUUCUUAAAGGCCGGCCAUAAUAC	Cleavage	1
chr1_1957009	VaDar_g4402	2.5	-1	1	24	1225	1248	CUUUUGAUCUAAACUGUUCACUUU	:: :::..::::.::::..:::	GUAGGGAAUGGUUUGGAUCGGAAG	Cleavage	1
chr1_1961949	VaDar_g42320	2.5	-1	1	21	2575	2595	ACUGUUUGGAUCAAGCCCUUC	:::::.: ::::::.:::::	AAAGGGUUGGAUCCAGACAGU	Cleavage	1
chr1_1961949	VaDar_g43120	2.5	-1	1	21	595	615	ACUGUUUGGAUCAAGCCCUUC	.::::.::: :::::.::::	AGAGGGUUUGUUCCAAGCAGU	Translation	1
chr1_1961949	VaDar_g4559	2.5	-1	1	21	886	906	ACUGUUUGGAUCAAGCCCUUC	.::::.::: :::::.::::	AGAGGGUUUGUUCCAAGCAGU	Translation	1
chr1_1971099	VaDar_g4603	2.5	-1	1	24	1337	1360	CAUUUGAGGGCUGUCACGUGUGAC	:: .:::: :::::..::::.:::	GUAGCACGGGACAGUUCUCAGAUG	Cleavage	1
chr1_1979634	VaDar_g11492	2.5	-1	1	24	774	797	UCCAAAUCUGAACCAUUCAAAAAC	::..:::::.::::::::	CGUAGUGGGUGGUUUAGAUUUGGU	Cleavage	1
chr1_1979634	VaDar_g14631	2.5	-1	1	24	597	620	UCCAAAUCUGAACCAUUCAAAAAC	: : ::::. :::::::::::::	GGUAUUGAGGUGUUCAGAUUUGGA	Cleavage	1
chr1_1979634	VaDar_g12508	2.5	-1	1	24	426	449	UCCAAAUCUGAACCAUUCAAAAAC	::: :::::.::::::::	UGGAGAGAAAGGUUCGGAUUUGGA	Cleavage	1
chr1_1986445	VaDar_g34457	2.5	-1	1	24	4222	4245	AAGUGGACUGUAUAUAUAUAUAUA	:: : : .:::.::::::.:::::	UACAGAGGUAUGUACAGUUCACUU	Cleavage	1
chr1_1987782	VaDar_g264	2.5	-1	1	24	912	935	AAACCGUGGUUGAAUUUUGAAGAC	::::::: ::::..:.::::::	ACCUUCAAAUUUCAGUCGCGGUUU	Cleavage	1
chr1_1987782	VaDar_g40127	2.5	-1	1	24	483	506	AAACCGUGGUUGAAUUUUGAAGAC	:.:::::.:::::: ::::	AAACCCGAAAUUUAACCACAGUUU	Cleavage	1
chr1_1992678	VaDar_g8927	2.5	-1	1	24	216	239	GUAACGGCGACUGCGAGGAUUCGC	::: :::: ::::::::::	GUCUCUCCACGCACUCGCCGUUAC	Translation	2
chr1_2019604	VaDar_g4514	2.5	-1	1	24	729	752	AAAUUUGGGCCGUCUAAAACACUU	:::: : :.:::::::::::	AGCAGUUUCAUAUGGCCCAAAUUU	Cleavage	1
chr1_2027723	VaDar_g20772	2.5	-1	1	21	51	71	UCCGGAUGCAUGACAAAGGCA	:: :: ::::::::.::::	AUCCAUUUUCAUGCAUUCGGA	Cleavage	1
chr1_2027723	VaDar_g20129	2.5	-1	1	21	36	56	UCCGGAUGCAUGACAAAGGCA	:: :: ::::::::.::::	AUCCAUUUUCAUGCAUUCGGA	Cleavage	1
chr1_2030516	VaDar_g36717	2.5	-1	1	24	2	25	GAAUGGAUAAAAUCAAGGCUUGAU	:::.:::.::::.:.::::.	UGUUAGCUUUGGUUUUGUUCAUUU	Cleavage	1
chr1_2031814	VaDar_g31956	2.5	-1	1	24	450	473	AGUGUGUUUUUAUUGGGCGGACCA	::: :.:::::::..:::::..::	UGGCCUGCCCAAUGGAAACAUGCU	Cleavage	1
chr1_2031814	VaDar_g5994	2.5	-1	1	24	546	569	AGUGUGUUUUUAUUGGGCGGACCA	::: :.:::::::..:::::..::	UGGCCUGCCCAAUGGAAACAUGCU	Cleavage	1
chr1_2031814	VaDar_g40617	2.5	-1	1	24	546	569	AGUGUGUUUUUAUUGGGCGGACCA	::: :.:::::::..:::::..::	UGGCCUGCCCAAUGGAAACAUGCU	Cleavage	1
chr1_2031814	VaDar_g13129	2.5	-1	1	24	546	569	AGUGUGUUUUUAUUGGGCGGACCA	::: :.:::::::..:::::..::	UGGCCUGCCCAAUGGAAACAUGCU	Cleavage	1
chr1_2031814	VaDar_g28179	2.5	-1	1	24	546	569	AGUGUGUUUUUAUUGGGCGGACCA	::: :.:::::::..:::::..::	UGGCCUGCCCAAUGGAAACAUGCU	Cleavage	1
chr1_2031814	VaDar_g24979	2.5	-1	1	24	546	569	AGUGUGUUUUUAUUGGGCGGACCA	::: :.:::::::..:::::..::	UGGCCUGCCCAAUGGAAACAUGCU	Cleavage	1
chr1_2031814	VaDar_g40616	2.5	-1	1	24	546	569	AGUGUGUUUUUAUUGGGCGGACCA	::: :.:::::::..:::::..::	UGGCCUGCCCAAUGGAAACAUGCU	Cleavage	1
chr1_2031814	VaDar_g17482	2.5	-1	1	24	546	569	AGUGUGUUUUUAUUGGGCGGACCA	::: :.:::::::..:::::..::	UGGCCUGCCCAAUGGAAACAUGCU	Cleavage	1
chr1_2031814	VaDar_g30530	2.5	-1	1	24	546	569	AGUGUGUUUUUAUUGGGCGGACCA	::: :.:::::::..:::::..::	UGGCCUGCCCAAUGGAAACAUGCU	Cleavage	1
chr1_2042403	VaDar_g11424.2	2.5	-1	1	24	1300	1323	AUUAUGGACGGCCCAGAUUCAGGG	:::.:::::.::..::.::	GGGCAAAUUUGGGCUGUUUAUGAU	Cleavage	1
chr1_2043368	VaDar_g45125	2.5	-1	1	21	428	448	CGCUAUCCAUCCUGAGUUUCA	:::.::.::::::::::: :	CGAAGCUUAGGAUGGAUAGGG	Cleavage	1
chr1_2043368	VaDar_g36745	2.5	-1	1	21	587	607	CGCUAUCCAUCCUGAGUUUCA	::.::.::::::::::: :	CAAAGCUUAGGAUGGAUAGGG	Cleavage	1
chr1_2045689	VaDar_g10147	2.5	-1	1	24	347	370	GUUUAACGGCUCGGAUUUCAUCUC	: :.::: ::.::::..:::::::	GUGGUGAUAUUCGAGUUGUUAAAC	Cleavage	1
chr1_2049856	VaDar_g46330	2.5	-1	1	24	68	91	CCGGAUCUUCAAGCUUAAGGCUCC	.: :: ::::::::.:::..::	AAGGGCUCAAGCUUGAGGAUUUGG	Cleavage	1
chr1_2049856	VaDar_g9958	2.5	-1	1	24	2261	2284	CCGGAUCUUCAAGCUUAAGGCUCC	.: :: :::.::::.::::.::	AAGGGCUCAAGUUUGAGGAUCUGG	Cleavage	1
chr1_2050215	VaDar_g10496	2.5	-1	1	24	38	61	AGUGAGUAAUGGAGACCGUUGAUC	:.:::.:.::::..:::::	UGCUUAUGGUUUUCAUUGUUCACU	Cleavage	1
chr1_2054459	VaDar_g7561	2.5	-1	1	22	553	574	CUAUUGUAUGGUCCAGAUUGUG	: :::::: :::::: ::::::	CCCAAUCUUGACCAUCCAAUAG	Cleavage	1
chr1_2054459	VaDar_g11490	2.5	-1	1	22	727	748	CUAUUGUAUGGUCCAGAUUGUG	: :::::: :::::: ::::::	CCCAAUCUUGACCAUCCAAUAG	Cleavage	1
chr1_2059028	VaDar_g11014	2.5	-1	1	24	462	485	CUAACUUUAUGGGACAGAGGGAGU	: : :.:.:::.:.::::::::.:	AGUGCUUUUGUUCUAUAAAGUUGG	Cleavage	1
chr1_2059028	VaDar_g11013	2.5	-1	1	24	489	512	CUAACUUUAUGGGACAGAGGGAGU	: :.:.:::.:.::::::::.:	GGUGCUUUUGUUCUAUAAAGUUGG	Cleavage	1
chr1_2069692	VaDar_g44643	2.5	-1	1	24	986	1009	AUAUGUUGGCUCGAGCUCGGCUCG	::::::. :::.:::::::	CAACACGAGCUUUAGCUAACAUAU	Cleavage	1
chr1_2074604	VaDar_g12571	2.5	-1	1	24	632	655	GAAUUGAUCUGCGCUGUUGAACGC	::.::::: :.:::::::::	UAACUCGACAGCCCGGAUCAAUUC	Cleavage	1
chr1_2074604	VaDar_g47194	2.5	-1	1	24	934	957	GAAUUGAUCUGCGCUGUUGAACGC	..::::.:::::::::::	AUGGGUGACAGUGCAGAUCAAUUG	Cleavage	1
chr1_2074604	VaDar_g47285	2.5	-1	1	24	1714	1737	GAAUUGAUCUGCGCUGUUGAACGC	..::::.:::::::::::	AUGGGUGACAGUGCAGAUCAAUUG	Cleavage	1
chr1_2077895	VaDar_g27512	2.5	-1	1	24	721	744	AUAAUUUCUGAUGCUCUUUACAAG	::: :.:::::::.: :::::::	GUUGGAGAGAGCAUUAUAAAUUAU	Cleavage	1
chr1_2077895	VaDar_g46349	2.5	-1	1	24	3122	3145	AUAAUUUCUGAUGCUCUUUACAAG	.:::.:: :::::::::::	ACAAAGAAGGGCUUCAGAAAUUAU	Cleavage	1
chr1_2077895	VaDar_g22928	2.5	-1	1	24	35	58	AUAAUUUCUGAUGCUCUUUACAAG	::::. .::::::::::.:	AAAUCAAAGGAUAUCAGAAAUUGU	Cleavage	1
chr1_2081902	VaDar_g632	2.5	-1	1	21	250	270	UUUGUGGGCUGAGUUCAAAUC	::::..:::::::::::.	UUCUUGAGUUCAGCCCACAAG	Cleavage	1
chr1_2084974	VaDar_g23257	2.5	-1	1	24	658	681	AGGUGAUUCAACGGCUGAAAAAUC	::::: ::::::::::::	GCUACUUCAGAGGUUGAAUCACCU	Cleavage	1
chr1_2084974	VaDar_g610	2.5	-1	1	24	1525	1548	AGGUGAUUCAACGGCUGAAAAAUC	: : ::.::::::::::::	CAAAAUGCUGCUGUUGAAUCACCU	Cleavage	1
chr1_2086408	VaDar_g8508	2.5	-1	1	24	2563	2586	ACGGUUUAUUAUUCUUAGAACAUU	:: ::::::::::::.::	GAAGGCCUUAGAAUAAUAAACUGU	Cleavage	1
chr2_2560564	VaDar_g20774	2.5	-1	1	24	758	781	GUUUUUAAGCACUGCAAUUUUGGC	:. ::::::::::::: :::..	UACGUAAUUGCAGUGCUUCAAAGU	Cleavage	1
chr2_2566869	VaDar_g13186	2.5	-1	1	23	1195	1217	AAUGAAUUGCCGACUAAAUAUUU	: ::: : :.:::::::::::	CCAGAUUCACUUGGCAAUUCAUU	Cleavage	1
chr2_2566869	VaDar_g43506	2.5	-1	1	19	1	19	AAUGAAUUGCCGACUAAAU	:: :: :::::.:::::::	AUGUACUCGGCGAUUCAUU	Cleavage	1
chr2_2569190	VaDar_g10069.2	2.5	-1	1	24	1260	1283	AGAGCUCACCGAGUAGAACAAGUG	.::::::::::.::: ::::.:	UCUUUGUUCUACUUGGUUAGCUUU	Cleavage	1
chr2_2569190	VaDar_g16186	2.5	-1	1	24	1329	1352	AGAGCUCACCGAGUAGAACAAGUG	.::::::::::.::: ::::.:	UCUUUGUUCUACUUGGUUAGCUUU	Cleavage	1
chr2_2573174	VaDar_g40370	2.5	-1	1	24	1100	1123	GUGUUCUAAAAGUCGGCCGACUAG	: : ::: .::::::::::..:::	CGAAUCGUUCGACUUUUAGGGCAC	Cleavage	1
chr2_2573174	VaDar_g11054	2.5	-1	1	24	691	714	GUGUUCUAAAAGUCGGCCGACUAG	: : ::::.:..::::.:::::.	GUUGCCGGCUGGUUUUUGGAACAU	Cleavage	1
chr2_2573174	VaDar_g6357	2.5	-1	1	24	967	990	GUGUUCUAAAAGUCGGCCGACUAG	: : ::::.:..::::.:::::.	GUUGCCGGCUGGUUUUUGGAACAU	Cleavage	1
chr2_2573174	VaDar_g6358	2.5	-1	1	24	961	984	GUGUUCUAAAAGUCGGCCGACUAG	: : ::::.:..::::.:::::.	GUUGCCGGCUGGUUUUUGGAACAU	Cleavage	1
chr2_2578027	VaDar_g11229	2.5	-1	1	24	1463	1486	CAAGACGGUCUGUACUAUGGGAUA	: ::: :::::::::.:::	UGGAACCUAGCACAGACCGUUUUG	Cleavage	1
chr2_2579250	VaDar_g35816	2.5	-1	1	21	333	353	AUUGAUUUGAAGAGUGACUGG	::::: :::: ::::::::	UGAGUCAAUCUUGAAAUCAAU	Cleavage	1
chr2_2579250	VaDar_g7799	2.5	-1	1	21	423	443	AUUGAUUUGAAGAGUGACUGG	:::: ::.:::::.::.::	AGAGUCUCUUUUCAAGUCGAU	Cleavage	1
chr2_2595271	VaDar_g12176	2.5	-1	1	24	313	336	GAGGUUUGGACUAGAAAAUUUGCC	::.: . :::::::::.::::.::	GGUACGCUUUCUAGUCUAAACUUC	Cleavage	1
chr2_2595271	VaDar_g12178	2.5	-1	1	24	355	378	GAGGUUUGGACUAGAAAAUUUGCC	::.: . :::::::::.::::.::	GGUACGCUUUCUAGUCUAAACUUC	Cleavage	1
chr2_2614954	VaDar_g40827	2.5	-1	1	24	1006	1029	UGAAAAUGACUUGGGCUUGAAGCU	: :::..::::::::::::.	GGGGUAAAGUUCAAGUCAUUUUCG	Cleavage	1
chr2_2614954	VaDar_g19087	2.5	-1	1	24	1117	1140	UGAAAAUGACUUGGGCUUGAAGCU	::::::.:::..::::::	UUUGAAAAGCCCGAGUUGUUUUCA	Cleavage	1
chr2_2614954	VaDar_g19072	2.5	-1	1	24	1192	1215	UGAAAAUGACUUGGGCUUGAAGCU	::::::.:::..::::::	UUUGAAAAGCCCGAGUUGUUUUCA	Cleavage	1
chr2_2614954	VaDar_g15726	2.5	-1	1	24	169	192	UGAAAAUGACUUGGGCUUGAAGCU	:: .::::::::::::::	AUUGGCACUUCCAAGUCAUUUUCA	Cleavage	1
chr2_2626317	VaDar_g35503	2.5	-1	1	24	212	235	AAUCAACGGCUUAGAUUUCAUCUC	::::: ::::: :::::::::::	CAGAUGCAAUCUCAGCCGUUGAUU	Cleavage	1
chr2_2626317	VaDar_g24655	2.5	-1	1	24	841	864	AAUCAACGGCUUAGAUUUCAUCUC	:. . :::::: .::::::::.::	GGCGAGAAAUCAGAGCCGUUGGUU	Cleavage	1
chr2_2626317	VaDar_g309	2.5	-1	1	24	788	810	AAUCAACGGCUUAGAUUUCAUCUC	::: ::: ::.:::::::::::	UAGA-GAAUGCUGAGCCGUUGAUU	Cleavage	1
chr2_2629885	VaDar_g25260	2.5	-1	1	24	265	288	GUGUGUUGGAGACUUAUUGAAGUU	:. ::::::::: .:::::::::.	AGAUUCAAUAAGCUUCCAACACAU	Cleavage	1
chr2_2630231	VaDar_g25260	2.5	-1	1	24	265	288	GUGUGUUGGAGACUUAUUGAAGUU	:. ::::::::: .:::::::::.	AGAUUCAAUAAGCUUCCAACACAU	Cleavage	1
chr2_2646645	VaDar_g41045	2.5	-1	1	24	498	521	CUUGAAAAAAGAGAAACCGGACGG	.: : :::::::::::::::::	UCCUGCGGUUUCUCUUUUUUCAUU	Cleavage	1
chr2_2646645	VaDar_g14678	2.5	-1	1	24	1371	1394	CUUGAAAAAAGAGAAACCGGACGG	:.: ::::::: :::::::::	GAAUUCUGUUUCUCCUUUUUCAAG	Translation	1
chr2_2646645	VaDar_g34926	2.5	-1	1	24	586	609	CUUGAAAAAAGAGAAACCGGACGG	.:::::.::: ::::::::	GAUAGUGGUUUUUCUGUUUUCAAG	Cleavage	1
chr2_2657255	VaDar_g42320	2.5	-1	1	21	2575	2595	ACUGUUUGGAUCAAGCCCUUC	:::::.: ::::::.:::::	AAAGGGUUGGAUCCAGACAGU	Cleavage	1
chr2_2657255	VaDar_g43120	2.5	-1	1	21	595	615	ACUGUUUGGAUCAAGCCCUUC	.::::.::: :::::.::::	AGAGGGUUUGUUCCAAGCAGU	Translation	1
chr2_2657255	VaDar_g4559	2.5	-1	1	21	886	906	ACUGUUUGGAUCAAGCCCUUC	.::::.::: :::::.::::	AGAGGGUUUGUUCCAAGCAGU	Translation	1
chr2_2658562	VaDar_g8350	2.5	-1	1	24	316	339	AAUCCGGACCAUUGAAAAUACUUU	:: ::.:: ::::::::::::::	AAUGUGUUAUCAAUGGUCCGGAUA	Cleavage	1
chr2_2658562	VaDar_g9587	2.5	-1	1	24	1475	1498	AAUCCGGACCAUUGAAAAUACUUU	.::::::.::::.:::::	UUUCAGUUUUCAGUGGUUCGGAUA	Cleavage	1
chr2_2684794	VaDar_g35234	2.5	-1	1	24	392	415	AAUCAACGGCUCGGAUUUUAUCUC	:::: :::: :::::::::::	CUUAUAAUAUCCCAGCCGUUGAUU	Cleavage	1
chr2_2684794	VaDar_g24655	2.5	-1	1	24	841	864	AAUCAACGGCUCGGAUUUUAUCUC	:. . .::::: :::::::::.::	GGCGAGAAAUCAGAGCCGUUGGUU	Cleavage	1
chr2_2699148	VaDar_g26926	2.5	-1	1	24	1592	1615	CGACUGUUUGAAUUAAAUCCGAGC	: ::::::.::.: :::::::	AUGCCGAUUUAGUUUACACAGUCG	Cleavage	1
chr2_2699148	VaDar_g30091	2.5	-1	1	24	2513	2536	CGACUGUUUGAAUUAAAUCCGAGC	::::: :::: ::::::::	UUGAAGAUUUCAUUCCAACAGUCG	Cleavage	1
chr2_2715813	VaDar_g22662	2.5	-1	1	24	1070	1093	GGAAGUUGAUGUAGAACCCAGACG	: :. :::::::::::...:::..	CUUUCGGGUUCUACAUUGGCUUUU	Cleavage	1
chr2_2727430	VaDar_g17446	2.5	-1	1	24	243	266	AGGUCUUGUAGGUGAUCCCCUCUU	: :: ::.:::::::::::	GGUUCGUGAACAUCUACAAGACCU	Cleavage	1
chr2_2733553	VaDar_g36717	2.5	-1	1	22	4	25	GAAUGGAUAAAAUCAAGGCUUG	:::.:::.::::.:.::::.	UUAGCUUUGGUUUUGUUCAUUU	Cleavage	1
chr2_2737893	VaDar_g547	2.5	-1	1	24	1673	1696	AAUGGCGUAGAUCUGCUCGGACCC	.: ::::::::::: :::::	CUCCUCCAGCAGAUCUACCCCAUU	Cleavage	1
chr2_2737893	VaDar_g26707	2.5	-1	1	24	301	324	AAUGGCGUAGAUCUGCUCGGACCC	:::: :::::::::...::	UUCAACGAGGAGAUCUACGUUGUU	Cleavage	1
chr2_2773639	VaDar_g29944	2.5	-1	1	24	488	510	UAUUGGUGCUCCGGUCUACUUCAG	::.:: :.::::::::::::::	AAGAGGU-GGCCGGAGCACCAAUA	Cleavage	1
chr2_2776367	VaDar_g41669	2.5	-1	1	24	508	531	GGAAUUGGGGAUCCUGUAGUGCGG	:::.: :.:::::::::.:	GCCAUCUAUAAGGUCCCCAAUUUC	Cleavage	1
chr2_2776367	VaDar_g31091	2.5	-1	1	24	1531	1554	GGAAUUGGGGAUCCUGUAGUGCGG	: ::::::::.:::.:::.	AAUGUCCACAGGAUCUCCAGUUCU	Cleavage	1
chr2_2792560	VaDar_g35287	2.5	-1	1	24	57	80	CCGGAUUUGGCUAUAAAUGGUACC	: : :::::::: ::::::::	UAAAGCUUUUAUAGCAAAAUCCGG	Cleavage	1
chr2_2799969	VaDar_g29757	2.5	-1	1	24	1838	1861	GGAGACUUGUGCUAAUGAUGAAGC	: :. :::::::::::.::::..	UCAUUUUCAUUAGCACAGGUCUUU	Cleavage	1
chr2_2815432	VaDar_g40897	2.5	-1	1	21	204	224	AUCAAGGGCUUGAUUUUAUCA	: :::::::::::..::::.	UCAUAAAAUCAAGUUCUUGGA	Cleavage	1
chr3_722879	VaDar_g42584	2.5	-1	1	24	271	294	AUUAAAUUUAAAGAGUGGAUGUGA	: :::: ::::::::.:::..:	GAAAAUCCUCUCUUUAAGUUUGGU	Cleavage	1
chr3_760790	VaDar_g309	2.5	-1	1	24	788	810	AAUCAACGGCUCGGAUUUCAUCUC	::: ::: :.::::::::::::	UAGA-GAAUGCUGAGCCGUUGAUU	Cleavage	1
chr3_777344	VaDar_g25640	2.5	-1	1	24	845	868	UUUCCAUUUUUGGACCGGACUAGC	::: ::::: :...:::::::::	GCUUUUCCGGCCUGGAAAUGGAAA	Cleavage	1
chr3_777344	VaDar_g16394	2.5	-1	1	24	165	188	UUUCCAUUUUUGGACCGGACUAGC	: :::::: .:.:::::::::	AGGAAUCCGGUGUAGAAAUGGAAA	Cleavage	1
chr3_777740	VaDar_g47047	2.5	-1	1	22	1090	1111	UGGCGUGACCGUGCUCGUAAAG	::: ::.:::::::.::.:	CCGUACCAGUACGGUCAUGCUA	Cleavage	1
chr3_785484	VaDar_g20876	2.5	-1	1	21	224	244	UUUGGACGGCCUAGAUCUGUU	:::::: :::::::::::	GGGAGAUCUCGGCCGUCCAAA	Cleavage	1
chr3_785484	VaDar_g19673	2.5	-1	1	21	1858	1878	UUUGGACGGCCUAGAUCUGUU	:: ::::.:::.:::::.:	CUCAAAUCUGGGCUGUCCAGA	Cleavage	1
chr3_787909	VaDar_g6984	2.5	-1	1	24	641	664	GUGAUACGGAGGCCAAAAUAGAGU	:::: :::.::.::.::::	AAUACAUUUGGGCUUCUGUGUCAC	Cleavage	1
chr3_787909	VaDar_g6903	2.5	-1	1	24	647	670	GUGAUACGGAGGCCAAAAUAGAGU	:::: :::.::.::.::::	AAUACAUUUGGGCUUCUGUGUCAC	Cleavage	1
chr3_787909	VaDar_g6906	2.5	-1	1	24	700	723	GUGAUACGGAGGCCAAAAUAGAGU	:::: :::.::.::.::::	GAUACAUUUGGGCUUCUGUGUCAC	Cleavage	2
chr3_792795	VaDar_g23302	2.5	-1	1	24	223	246	GUGGGUCCGGGCAUAAAUAAGACC	:: : ::: : ::::::::::.::	GGCCGUAUCUUUGCCCGGACCUAC	Cleavage	1
chr3_802013	VaDar_g7590	2.5	-1	1	24	918	941	AGAAUGUGUUUUCACUCUGGCGUG	.:.::..::: :::::::::::.:	UAUGCUGGAGAGAAAACACAUUUU	Cleavage	1
chr3_802013	VaDar_g22872	2.5	-1	1	24	355	378	AGAAUGUGUUUUCACUCUGGCGUG	::::::::::.::::::	CGGAAAAGAGUGAAAAUACAUUCA	Cleavage	1
chr3_808266	VaDar_g309	2.5	-1	1	24	788	810	AAUCAACGGCUCGGAUUUCAUCUU	::: ::: :.::::::::::::	UAGA-GAAUGCUGAGCCGUUGAUU	Cleavage	1
chr3_821740	VaDar_g6655.1	2.5	-1	1	24	694	717	GUUCGGUCUGGUUUUUAAAACAUU	::::::.::::::..:::	UCAAAUUUAAAGACCAGAUUGAAG	Cleavage	1
chr3_821740	VaDar_g38638	2.5	-1	1	24	1078	1101	GUUCGGUCUGGUUUUUAAAACAUU	:: ::::::..:::::.::	GGCACUUCAAAAACUGGACCGGAC	Cleavage	1
chr3_827359	VaDar_g44643	2.5	-1	1	24	986	1009	AUAUGUUGGCUCGAGCUCGGCUCG	::::::. :::.:::::::	CAACACGAGCUUUAGCUAACAUAU	Cleavage	1
chr3_836720	VaDar_g33039.1	2.5	-1	1	21	134	154	UUGGAUCGAGCUCAUACAGCC	.: :.::::::.:::::::	ACUUCUGUGAGCUUGAUCCAA	Cleavage	1
chr3_841011	VaDar_g47027	2.5	-1	1	24	861	884	CAAAAUGGAUAUUGAGAGUGUGCG	::::: :: ::::::::::	GUUUGACUCUGAAAAUCCAUUUUG	Translation	1
chr3_842241	VaDar_g27529	2.5	-1	1	24	1358	1381	GCCAAAACUGUAGAGCAUAAAAGG	: ::::::::::: ::::::	UUGCUGAUGCUCUACAGCUUUGGC	Cleavage	1
chr3_842241	VaDar_g41370	2.5	-1	1	24	1368	1391	GCCAAAACUGUAGAGCAUAAAAGG	::::::::..: :::::::	UCAGCUAUGCUCUGUACUUUUGGC	Cleavage	1
chr3_861906	VaDar_g5584	2.5	-1	1	24	64	87	AAUUUUAGGCUCGUUUAAUAAAUG	: :::::::::::.:..::	GUUGAACUAAACGAGCCUGAGGUU	Cleavage	1
chr3_863379	VaDar_g19673	2.5	-1	1	24	1857	1880	GUUUUGGACAGUUCAAAUUUGAGG	:::::::: ::..:::::::.:::	CCUCAAAUCUGGGCUGUCCAGAAC	Cleavage	1
chr3_863379	VaDar_g42112	2.5	-1	1	24	3498	3521	GUUUUGGACAGUUCAAAUUUGAGG	.: ::::.::::::::.::.	UGGAGACUUUGGACUGUCCAGAAU	Cleavage	1
chr3_877513	VaDar_g35287	2.5	-1	1	24	57	80	CCGGAUUUGGCUAUAAAUGGUACC	: : :::::::: ::::::::	UAAAGCUUUUAUAGCAAAAUCCGG	Cleavage	1
chr3_879210	VaDar_g5100	2.5	-1	1	24	831	854	UGCUUGGAUUUAAUAUGAGCCGUG	::::.:.: :::::::::::	UCAAGCUCGUGUCAAAUCCAAGCA	Cleavage	1
chr3_879210	VaDar_g17584	2.5	-1	1	24	1348	1371	UGCUUGGAUUUAAUAUGAGCCGUG	: :::::: :::::::::::	GGUAGGUCAUAUGAAAUCCAAGCA	Cleavage	1
chr3_879210	VaDar_g15355	2.5	-1	1	24	312	335	UGCUUGGAUUUAAUAUGAGCCGUG	::. ::::::.::.:::::	GUUCACUUCUAUUAAGUCUAAGCA	Cleavage	1
chr3_887908	VaDar_g1868	2.5	-1	1	23	155	177	UUCAGGAAAGAGAAAUGGAUGGC	::.:::::::::::::: :.	AAAAUUCAUUUCUCUUUCCUCAG	Cleavage	1
chr3_887908	VaDar_g37409	2.5	-1	1	23	275	297	UUCAGGAAAGAGAAAUGGAUGGC	:.:.:::::.::::::::	ACAUUUCGUUUCUUUUUCCUGAC	Cleavage	1
chr3_887908	VaDar_g34093	2.5	-1	1	23	670	692	UUCAGGAAAGAGAAAUGGAUGGC	.: :::. ::::.:::.:::::	CUCUUCCGAUUCUUUUUUCUGAA	Cleavage	1
chr3_887908	VaDar_g16377	2.5	-1	1	23	348	370	UUCAGGAAAGAGAAAUGGAUGGC	: :.:::::.:::::::.:	GAUUUGCGUUUCUUUUUCCUGGA	Cleavage	1
chr3_887908	VaDar_g38588	2.5	-1	1	23	322	344	UUCAGGAAAGAGAAAUGGAUGGC	.: : :::::::::.:::::	UUGGUGCUUUUCUCUUUUCUGAA	Cleavage	1
chr3_900737	VaDar_g309	2.5	-1	1	24	788	810	AAUCAACGGCUCGGAUUUCAUCUU	::: ::: :.::::::::::::	UAGA-GAAUGCUGAGCCGUUGAUU	Cleavage	1
chr3_906929	VaDar_g11730	2.5	-1	1	24	533	556	UCUCAAGAGACUUUGCAUGGACAA	::.::::.::::.:::::.:.	CAAUCUAUGCGAAGUUUCUUGGGG	Cleavage	1
chr3_906929	VaDar_g11120.2	2.5	-1	1	24	387	410	UCUCAAGAGACUUUGCAUGGACAA	: :.::::..:::::::::: ::	GUAUUCAUGUGAAGUCUCUUGUGA	Cleavage	1
chr3_906929	VaDar_g11123	2.5	-1	1	24	531	554	UCUCAAGAGACUUUGCAUGGACAA	: :.::::..:::::::::: ::	GUAUUCAUGUGAAGUCUCUUGUGA	Cleavage	1
chr3_906929	VaDar_g31751	2.5	-1	1	24	293	316	UCUCAAGAGACUUUGCAUGGACAA	:: . :::::::: :::::::::	GUGGUGAUGCAAAGCCUCUUGAGA	Translation	1
chr3_906929	VaDar_g2298	2.5	-1	1	24	1676	1699	UCUCAAGAGACUUUGCAUGGACAA	:: :.::::::: .::::::::	CUGAGCGUGCAAAGCUUCUUGAGA	Translation	2
chr3_911696	VaDar_g47182	2.5	-1	1	24	274	297	AGGUUCGGCUCGUUUAUGGAACGA	::.::::::::::::..:	UUCAGCCGUAAACGAGCCGAGUCC	Cleavage	1
chr3_911696	VaDar_g26417	2.5	-1	1	24	1686	1709	AGGUUCGGCUCGUUUAUGGAACGA	::: :.:::::..::::::	CUCCACCACAGACGAGUUGAACCU	Cleavage	1
chr3_912843	VaDar_g22370	2.5	-1	1	24	4036	4059	UCUGAUACUGUUAGGGUGCCCUAC	::..::::::::::.:::	GGGAAACAUUCUAACAGUAUUAGA	Cleavage	1
chr4_453521	VaDar_g35701	2.5	-1	1	24	25	48	AAUCGACGGUCUGGAUUGAAAGUG	: ::: ::.:.::.::::::::	UUCGUUCUAUUCGGAUCGUCGAUU	Cleavage	1
chr4_453522	VaDar_g35701	2.5	-1	1	24	25	48	AAUCGACGGUCUGGAUUGAAAGUG	: ::: ::.:.::.::::::::	UUCGUUCUAUUCGGAUCGUCGAUU	Cleavage	1
chr4_456228	VaDar_g10354	2.5	-1	1	21	562	582	UGAAUGGACGGCUCGGAUCGA	:.:::::::: :::::::::	UUGAUCCGAGACGUCCAUUCU	Translation	1
chr4_466900	VaDar_g26480	2.5	-1	1	24	745	768	AUCCAACGGCUCUGAUAAAAGAGG	.::. :: :::: :::::::::::	UCUUCUUCAUCACAGCCGUUGGAU	Cleavage	1
chr4_466900	VaDar_g25851.2	2.5	-1	1	24	431	454	AUCCAACGGCUCUGAUAAAAGAGG	::: ::: :::::.:::::::	CACCUUAUAUAAGAGCUGUUGGAU	Cleavage	1
chr4_471738	VaDar_g3132	2.5	-1	1	23	645	667	AGUUAGUGUCUGUAGUAUUGCUC	.:::.::::::::.:.:.:	CCCAGAUAUUACAGACAUUGAUU	Cleavage	1
chr4_495828	VaDar_g19673	2.5	-1	1	24	1857	1880	GUUUUGGACGGCUCAGAUCUGAGG	::::: :::::.::.:::::.:::	CCUCAAAUCUGGGCUGUCCAGAAC	Cleavage	1
chr4_500985	VaDar_g309	2.5	-1	1	24	788	810	AAUCAACGGCUCGGAUUUCAUCUU	::: ::: :.::::::::::::	UAGA-GAAUGCUGAGCCGUUGAUU	Cleavage	1
chr4_505247	VaDar_g43570	2.5	-1	1	24	979	1002	UUGAUCCGGAUCCGAUAAGUUUGG	:::::: ::::.::.::::	CCCCCCUUAUCUGAUCUGGGUCAA	Cleavage	1
chr4_505247	VaDar_g2901	2.5	-1	1	24	824	847	UUGAUCCGGAUCCGAUAAGUUUGG	:.: ::: : :::::.:::::::	CUACCCUUUUGGGAUCUGGAUCAA	Cleavage	1
chr4_506049	VaDar_g11094	2.5	-1	1	21	959	979	UUGUUGGCAUUGAAUCAGGUU	:.:.:: ::.:::::.:::::	AGCUUGCUUUAAUGCUAACAA	Cleavage	1
chr4_506049	VaDar_g31932	2.5	-1	1	21	1664	1684	UUGUUGGCAUUGAAUCAGGUU	.::::::: .:::::::::	UUUCUGAUUCCGUGCCAACAA	Translation	1
chr4_506049	VaDar_g25666	2.5	-1	1	21	875	895	UUGUUGGCAUUGAAUCAGGUU	..:::: ::::::::::::	UUUUUGAUGCAAUGCCAACAA	Cleavage	1
chr4_506049	VaDar_g37104	2.5	-1	1	21	936	956	UUGUUGGCAUUGAAUCAGGUU	.:: .::::::::::::::	UGCCACGUUCAAUGCCAACAA	Cleavage	1
chr4_520736	VaDar_g27805	2.5	-1	1	24	1012	1035	GAUCCUUCCGUCCAUUGUGAAAAU	.:: ::::::::::::::::::	GUUGUCACAAUGGACGGAAGGAGU	Cleavage	2
chr4_520736	VaDar_g27810	2.5	-1	1	24	1483	1506	GAUCCUUCCGUCCAUUGUGAAAAU	.:: ::::::::::::::::::	GUUGUCACAAUGGACGGAAGGAAU	Cleavage	1
chr4_520736	VaDar_g8070	2.5	-1	1	24	1000	1023	GAUCCUUCCGUCCAUUGUGAAAAU	::::.::::.:::: ::::	GGAAGCACAGUGGAUGGAAAGAUC	Cleavage	1
chr4_536639	VaDar_g5989	2.5	-1	1	24	198	221	GUUUUGGACGACUCAGAUCUGAUG	::.::::::::::::::	GAAAUUAUUUGAGUCGUCCAAAAA	Cleavage	1
chr4_536639	VaDar_g5984	2.5	-1	1	24	198	221	GUUUUGGACGACUCAGAUCUGAUG	::.::::::::::::::	GAAAUUAUUUGAGUCGUCCAAAAA	Cleavage	1
chr4_538515	VaDar_g13459	2.5	-1	1	24	23	46	AAUCAACGAUGACUGUUUUGAACU	.:::.::: :::.:::::::	UGCCUAAAGCAGACAUUGUUGAUU	Cleavage	1
chr4_545162	VaDar_g46798.1	2.5	-1	1	24	489	512	AUCAAUGGUCUGGAUUUUAAACAC	::...::.:.::::::::::	UUUCUUGGGAUUCGGACCAUUGAU	Cleavage	1
chr4_558782	VaDar_g309	2.5	-1	1	24	788	810	AAUCAACGGCUCGGAUUUCAUCUC	::: ::: :.::::::::::::	UAGA-GAAUGCUGAGCCGUUGAUU	Cleavage	1
chr4_562965	VaDar_g6935	2.5	-1	1	24	1049	1072	AGGAGAUCGGUACAUUUUCUGUGC	:..:::::::::.:.::.:	AGGAUGGGAAUGUACCGGUUUCUU	Cleavage	1
chr4_570245	VaDar_g9469	2.5	-1	1	24	1453	1476	UGCAUUUGUAUUAGAACUUGUUCU	:::::::::::. :.:::::	CAUUCAAGUUCUAAUGGAGAUGCA	Cleavage	1
chr4_570245	VaDar_g40243	2.5	-1	1	24	912	935	UGCAUUUGUAUUAGAACUUGUUCU	: :::::: :::::::::::	UUCAAAAGUUCAAAUACAAAUGCC	Cleavage	1
chr4_570245	VaDar_g26367	2.5	-1	1	24	295	318	UGCAUUUGUAUUAGAACUUGUUCU	: :.:::: :::.::::::::	GUUAGAGGUUCAAAUGCAAAUGCA	Cleavage	1
chr4_570245	VaDar_g41250	2.5	-1	1	24	762	785	UGCAUUUGUAUUAGAACUUGUUCU	: :::::.:..:.::.:::::	AACAGAAGUUUUGGUGCAGAUGCA	Cleavage	1
chr4_570245	VaDar_g46830	2.5	-1	1	24	535	558	UGCAUUUGUAUUAGAACUUGUUCU	::: ::::.::..::::::	UUGGAAAGGUCUAGUAUGAAUGCA	Cleavage	1
chr4_583197	VaDar_g26480	2.5	-1	1	24	745	768	AUCCAACGGCUCUGAUAAAAGAGG	.::. :: :::: :::::::::::	UCUUCUUCAUCACAGCCGUUGGAU	Cleavage	1
chr4_583197	VaDar_g25851.2	2.5	-1	1	24	431	454	AUCCAACGGCUCUGAUAAAAGAGG	::: ::: :::::.:::::::	CACCUUAUAUAAGAGCUGUUGGAU	Cleavage	1
chr4_585324	VaDar_g36222	2.5	-1	1	24	710	733	AACCAACGAUGACUGUUUUAAACU	::..::: :::::.:::::::	CUGUUGGAACUGUCAUUGUUGGUU	Cleavage	1
chr4_589229	VaDar_g47345	2.5	-1	1	24	2462	2485	AGAGACGAUUUGCCGUAACCCGGU	::::::.:::::: :::.:::	CAAGGGUUAUGGCAAAACGUUUCU	Cleavage	1
chr4_593485	VaDar_g30131	2.5	-1	1	24	2195	2218	GUUUUGGACAGCUCAAAUUUGAUG	...::::::::: ::.:::::	ACCUGGAUUUGAGCUAUCUAAAAC	Cleavage	1
chr4_593485	VaDar_g5986	2.5	-1	1	24	198	221	GUUUUGGACAGCUCAAAUUUGAUG	:::::::.:::::::::	GAAAUUAUUUGAGUUGUCCAAAAA	Cleavage	1
chr4_593485	VaDar_g5982	2.5	-1	1	24	198	221	GUUUUGGACAGCUCAAAUUUGAUG	:::::::.:::::::::	GAAAGUAUUUGAGUUGUCCAAAAA	Cleavage	1
chr4_593485	VaDar_g5988	2.5	-1	1	24	153	176	GUUUUGGACAGCUCAAAUUUGAUG	:::::::.:::::::::	GAAAUUAUUUGAGUUGUCCAAAAA	Cleavage	1
chr4_593485	VaDar_g28143	2.5	-1	1	24	549	572	GUUUUGGACAGCUCAAAUUUGAUG	:::::::.:::::::::	AAAAGUAUUUGAGUUGUCCAAAAA	Cleavage	1
chr4_593485	VaDar_g5985	2.5	-1	1	24	198	221	GUUUUGGACAGCUCAAAUUUGAUG	:::::::.:::::::::	GAAAUUAUUUGAGUUGUCCAAAAA	Cleavage	1
chr4_593485	VaDar_g5981	2.5	-1	1	24	198	221	GUUUUGGACAGCUCAAAUUUGAUG	:::::::.:::::::::	GAAAUUAUUUGAGUUGUCCAAAAA	Cleavage	1
chr4_593485	VaDar_g38947	2.5	-1	1	24	549	572	GUUUUGGACAGCUCAAAUUUGAUG	:::::::.:::::::::	GAAAGUAUUUGAGUUGUCCAAAAA	Cleavage	1
chr4_593485	VaDar_g28142	2.5	-1	1	24	1128	1151	GUUUUGGACAGCUCAAAUUUGAUG	:::::::.:::::::::	AAAAGUAUUUGAGUUGUCCAAAAA	Cleavage	1
chr4_593485	VaDar_g28145	2.5	-1	1	24	692	715	GUUUUGGACAGCUCAAAUUUGAUG	:::::::.:::::::::	AAAAGUAUUUGAGUUGUCCAAAAA	Cleavage	2
chr4_593485	VaDar_g23802	2.5	-1	1	24	227	250	GUUUUGGACAGCUCAAAUUUGAUG	:::::::::: :.::::.:	GUAGCAAUUUGAGCUUUUCAAAGC	Cleavage	1
chr4_600969	VaDar_g36717	2.5	-1	1	24	2	25	GAAUGGAUAAAAUCAAGGCUUGAU	:::.:::.::::.:.::::.	UGUUAGCUUUGGUUUUGUUCAUUU	Cleavage	1
chr4_604295	VaDar_g36195	2.5	-1	1	24	823	846	UUUCCGAUUUAGCGGUACUACCUA	::::::::.:::: :::.::	GCACUAGUACCGUUAAACCGGGAA	Cleavage	1
chr4_617993	VaDar_g40783	2.5	-1	1	24	575	598	UCAUAUGAGAUAUGUGGGAUGGUG	...:::: ::.::::::..:::::	UGUCAUCGCAUAUAUCUUGUAUGA	Cleavage	1
chr4_617993	VaDar_g10213	2.5	-1	1	24	201	224	UCAUAUGAGAUAUGUGGGAUGGUG	: :::.:::: ::::.:::::	UGACUUCCUACAUCUCUCGUAUGA	Translation	1
chr4_617993	VaDar_g4938	2.5	-1	1	24	334	356	UCAUAUGAGAUAUGUGGGAUGGUG	:.::: :::::::::::::	GUAUUUUCCA-AUAUCUCAUAUGA	Cleavage	1
chr4_623018	VaDar_g11094	2.5	-1	1	21	959	979	UUGUUGGCAUUGAAUCAGGUU	:.:.:: ::.:::::.:::::	AGCUUGCUUUAAUGCUAACAA	Cleavage	1
chr4_623018	VaDar_g31932	2.5	-1	1	21	1664	1684	UUGUUGGCAUUGAAUCAGGUU	.::::::: .:::::::::	UUUCUGAUUCCGUGCCAACAA	Translation	1
chr4_623018	VaDar_g25666	2.5	-1	1	21	875	895	UUGUUGGCAUUGAAUCAGGUU	..:::: ::::::::::::	UUUUUGAUGCAAUGCCAACAA	Cleavage	1
chr4_623018	VaDar_g37104	2.5	-1	1	21	936	956	UUGUUGGCAUUGAAUCAGGUU	.:: .::::::::::::::	UGCCACGUUCAAUGCCAACAA	Cleavage	1
chr4_626532	VaDar_g2584	2.5	-1	1	23	373	395	AAUAUUAGAUUACUGGACCAACC	: : : ::::.::::::::::	UAUGGAUGCAGUGAUCUAAUAUU	Cleavage	1
chr4_626561	VaDar_g39396	2.5	-1	1	24	3576	3599	UUUCGGUCAAUCCCAUGUUUGGUU	: :::::::::::::.: :.::	UUCAAAACAUGGGAUUGGCGGGAA	Cleavage	1
chr4_626561	VaDar_g42040	2.5	-1	1	24	944	967	UUUCGGUCAAUCCCAUGUUUGGUU	.:::::::::::::.:: :	UCUGCGACAUGGGAUUGACUGACA	Cleavage	1
chr4_640438	VaDar_g37657	2.5	-1	1	24	2336	2359	GUGGCAUAUGAUUGUCGAGAGUGU	.:. . :::::::.::.::::::	UUAUAUCCGACAAUUAUGUGCCAC	Cleavage	1
chr4_645846	VaDar_g7372	2.5	-1	1	24	320	343	AUUGGACGGCCCAGAUCGAAACUC	.:::::::::.::::.::	UCGGGAUGAUCUGGGCUGUCCGAU	Cleavage	1
chr4_650054	VaDar_g22093	2.5	-1	1	24	705	728	GACGGUCCGGAUUUUAAAUGAAUU	::: ::.:.:::::::::::.	GGGUCAGUUGAGAUCCGGACCGUU	Cleavage	2
chr4_650054	VaDar_g22093	2.5	-1	1	24	771	794	GACGGUCCGGAUUUUAAAUGAAUU	:: ::.:.:::::::::::.	GGGCCAGUUGAGAUCCGGACCGUU	Cleavage	2
chr4_656513	VaDar_g47209	2.5	-1	1	24	1974	1997	AAUUUUGGACGGCUGAUUUCUCCC	:::::::: : ::::::::::::	CGGAGAAAUGAUCCGUCCAAAAUU	Cleavage	1
chr4_662425	VaDar_g46798.1	2.5	-1	1	24	489	512	AUCAAUGGUCUGGAUUUUAAACAC	::...::.:.::::::::::	UUUCUUGGGAUUCGGACCAUUGAU	Cleavage	1
chr4_666853	VaDar_g10916	2.5	-1	1	22	800	821	AUCAAUGGCUCGGAUUUCAUCU	::: ::.:.::::::.:::::	CGAUCAAGUUCGAGCCGUUGAU	Cleavage	1
chr4_666853	VaDar_g35568	2.5	-1	1	22	17	38	AUCAAUGGCUCGGAUUUCAUCU	:::: ::::: ::::::::::	CGAUGCAAUCCCAGCCAUUGAU	Translation	1
chr4_666853	VaDar_g914	2.5	-1	1	20	1	20	AUCAAUGGCUCGGAUUUCAU	:::::::.::.::.:::::	AUGAAAUUCGGGCUAUUGAG	Cleavage	1
chr4_667279	VaDar_g6040	2.5	-1	1	21	228	248	UCGUGUUUUGGAUGGCUCAGA	::: ::::::::::::::.:	UCUCAGCCAUCCAAAACAUGU	Cleavage	1
chr4_674411	VaDar_g808	2.5	-1	1	24	72	95	AAUCUCCCCCUUUGGCACUUCCAU	.::::.. ::::::::::::	AGUAGAGUGUUUAAGGGGGAGAUU	Cleavage	1
chr5_1593806	VaDar_g30710	2.5	-1	1	24	1119	1143	GUUUCGGAUUAGAA-AACAGACGGU	::::: ::::::::::::.:	AAUUGCUGUUCUUCUAAUCCGAAGC	Cleavage	1
chr5_1611782	VaDar_g16187	2.5	-1	1	24	32	55	UGGUCUUGCCUUAGAACUUAGAGG	:::::: :::::.:::.::	CGAGGAAGUUCGAAGGCGAGAUCA	Cleavage	1
chr5_1611782	VaDar_g28137	2.5	-1	1	24	2040	2063	UGGUCUUGCCUUAGAACUUAGAGG	: ::::::: :::::::::	AUGGGAUGUUCUAAAGCAAGACCA	Translation	1
chr5_1613051	VaDar_g10360	2.5	-1	1	24	514	537	GUGAUGUAUUGUGAGAGGAUGACU	:::::.::...::::::::.	GUAGAUCCUUUCGUGAUACAUCAU	Cleavage	1
chr5_1613051	VaDar_g10363	2.5	-1	1	24	1174	1197	GUGAUGUAUUGUGAGAGGAUGACU	:::::.:....:::::::::	GUGGAUCCUUUUGUGAUACAUCAC	Cleavage	1
chr5_1613051	VaDar_g39372	2.5	-1	1	24	709	732	GUGAUGUAUUGUGAGAGGAUGACU	: :::::: :.:::::::::.	CCACUUCCUCUGAUAAUACAUCAU	Cleavage	1
chr5_1637237	VaDar_g38521.1	2.5	-1	1	24	2169	2192	UUUCUCUUCCAUGAUGCCCCGUGC	::..::::.::::::::: :::.:	GCGUGGGGUAUCAUGGAACAGAGA	Cleavage	1
chr5_1652424	VaDar_g36717	2.5	-1	1	22	4	25	GAAUGGAUAAAAUCAAGGCUUG	:::.:::.::::.:.::::.	UUAGCUUUGGUUUUGUUCAUUU	Cleavage	1
chr5_1670450	VaDar_g13483.2	2.5	-1	1	24	254	278	GCAUGGGUUUUAAGGAUUUU-GUGG	:::. :::::.:::.::.:.::::.	CCAUUAAAAUUCUUGAAGCUCAUGU	Cleavage	1
chr5_1670450	VaDar_g2598	2.5	-1	1	24	45	68	GCAUGGGUUUUAAGGAUUUUGUGG	: : .::::::: ::::::::::	CAAGGAAAUCCUGAAAACCCAUGA	Cleavage	1
chr5_1670450	VaDar_g21856	2.5	-1	1	24	945	968	GCAUGGGUUUUAAGGAUUUUGUGG	.::::.:: ::::.::::::	AAUGGAAAUUCUCAAAAUCCAUGC	Cleavage	1
chr5_1678678	VaDar_g5159	2.5	-1	1	24	275	298	GGGGUGGCCGUAGUGAUCUAAGUC	:::.:: ::::::.:::.::	UUUAUAGGUCUCUACGGUCACUCC	Cleavage	1
chr5_1678678	VaDar_g29309	2.5	-1	1	24	1156	1179	GGGGUGGCCGUAGUGAUCUAAGUC	:: : :::::::.::::::::	CACCCAAAUCACUAUGGCCACCCA	Cleavage	1
chr5_1681032	VaDar_g22370	2.5	-1	1	24	4036	4059	UCUGAUACUGUUAGGGUGCCCUAC	::..::::::::::.:::	GGGAAACAUUCUAACAGUAUUAGA	Cleavage	1
chr5_1686418	VaDar_g3310	2.5	-1	1	24	116	139	AGAGAUGGUGUGGCUGAGAGUGGC	:: ::::::::: :.::::.:::	ACCUCUCUCAGCCUCGCCAUUUCU	Translation	1
chr5_1686418	VaDar_g15268	2.5	-1	1	24	153	176	AGAGAUGGUGUGGCUGAGAGUGGC	:. ::.:::::::.:::::::.	UCUUCUUUCAGCCAUACCAUCUUC	Cleavage	1
chr5_1686418	VaDar_g30789	2.5	-1	1	24	765	788	AGAGAUGGUGUGGCUGAGAGUGGC	:. ::.:::::::.:::::::.	UCUUCUUUCAGCCAUACCAUCUUC	Cleavage	1
chr5_1686418	VaDar_g6884	2.5	-1	1	24	1356	1379	AGAGAUGGUGUGGCUGAGAGUGGC	:. ::.:::::::.:::::::.	UCUUCUUUCAGCCAUACCAUCUUC	Cleavage	1
chr5_1686418	VaDar_g46855	2.5	-1	1	24	1440	1463	AGAGAUGGUGUGGCUGAGAGUGGC	:. ::.:::::::.:::::::.	UCUUCUUUCAGCCAUACCAUCUUC	Cleavage	1
chr5_1686418	VaDar_g39243	2.5	-1	1	24	68	91	AGAGAUGGUGUGGCUGAGAGUGGC	:::::::.: ::::::.:::	AUGCCUCUCAGUCUCACCAUUUCU	Translation	1
chr5_1688194	VaDar_g43370	2.5	-1	1	24	2026	2049	AUGUGUUUGGACAAGAUGUGAUCC	: : ::::::::::.:: .:::::	GAACCACAUCUUGUUCAUGCACAU	Cleavage	1
chr5_1694830	VaDar_g26151	2.5	-1	1	24	197	220	UCAAUGGUCUGAAUUUGUUGAAGC	.: :::.:.::: ::::::::::	AUUACAAUAGAUUAAGACCAUUGA	Translation	1
chr5_1694830	VaDar_g38171	2.5	-1	1	24	1898	1921	UCAAUGGUCUGAAUUUGUUGAAGC	::::.: :::::.::::::	GUACAAACAGACUCAGAUCAUUGA	Cleavage	1
chr5_1699628	VaDar_g27680	2.5	-1	1	24	1824	1847	UGGGUUGAUGUAUCUUAGAGAAUG	:.:. :::::.::::::.:::	GGAUUUUAAAGAUGCAUCAAUCCA	Cleavage	1
chr5_1706615	VaDar_g40595	2.5	-1	1	23	3	25	CAGAUUUGAAGUGCUUUAUGACC	:: :::.:::...:::::::.::	GGCCAUGAAGUGUUUCAAAUUUG	Cleavage	1
chr5_1706615	VaDar_g25345	2.5	-1	1	23	1361	1383	CAGAUUUGAAGUGCUUUAUGACC	.: ::::::::::::: :::	GUGUAGAAAGCACUUCAAAGCUG	Cleavage	1
chr5_1706615	VaDar_g6981	2.5	-1	1	23	1045	1067	CAGAUUUGAAGUGCUUUAUGACC	: ::.::::::::.::.::	CAAGAAAAGGCACUUCAGAUUUG	Cleavage	1
chr5_1708112	VaDar_g30553	2.5	-1	1	24	606	629	UUGGAGACAGACCUAACCUUUGGC	..::::::::::: :.::.::	GAAGGAGGUUAGGUCUAUUUCUAA	Cleavage	1
chr5_1708112	VaDar_g34189	2.5	-1	1	24	606	629	UUGGAGACAGACCUAACCUUUGGC	..::::::::::: :.::.::	GAAGGAGGUUAGGUCUAUUUCUAA	Cleavage	1
chr5_1720150	VaDar_g30553	2.5	-1	1	24	606	629	UUGGAGACAGACCUAACCUUUGGC	..::::::::::: :.::.::	GAAGGAGGUUAGGUCUAUUUCUAA	Cleavage	1
chr5_1720150	VaDar_g34189	2.5	-1	1	24	606	629	UUGGAGACAGACCUAACCUUUGGC	..::::::::::: :.::.::	GAAGGAGGUUAGGUCUAUUUCUAA	Cleavage	1
chr5_1723536	VaDar_g36203	2.5	-1	1	21	1026	1046	AGAGCCGGCUCAAAGAUUUCG	:::::::: :::::::::::	CGAAAUCUAUGAGCCGGCUCC	Cleavage	1
chr5_1755593	VaDar_g1104	2.5	-1	1	23	970	992	UCCGGACCAGCAAAGAGGAAGCA	.:: ::::::::::::::	CCUGAUCUGUUUGCUGGUCCGGA	Cleavage	1
chr5_1758202	VaDar_g309	2.5	-1	1	24	788	810	AAUCAACGGCUCGGAUUUCAUCUC	::: ::: :.::::::::::::	UAGA-GAAUGCUGAGCCGUUGAUU	Cleavage	1
chr5_1763089	VaDar_g17745	2.5	-1	1	24	424	447	UUUGGUGGUAGGAGCAGAAGGCGU	:: ::::::::::::...:::.:.	ACCCCUUCUGCUCCUGUUACCGAG	Cleavage	1
chr5_1763089	VaDar_g44514	2.5	-1	1	24	133	156	UUUGGUGGUAGGAGCAGAAGGCGU	:: .:::::::: ::::.::.:::	ACUUCUUCUGCUGCUACUACUAAA	Cleavage	2
chr5_1763089	VaDar_g23908	2.5	-1	1	24	904	927	UUUGGUGGUAGGAGCAGAAGGCGU	.::::::::.:::..:.::.	GUUAUUUCUGCUCUUACUGCUAAG	Cleavage	1
chr5_1767754	VaDar_g24065	2.5	-1	1	24	5200	5223	UAGGAUUUGAGGAAUGAAAAGCCC	:.::::: :::::::.:::.:.	CAGUUUUUCCUUCCUCAGAUCUUG	Cleavage	1
chr5_1767754	VaDar_g33732	2.5	-1	1	24	228	251	UAGGAUUUGAGGAAUGAAAAGCCC	: .::::.: :..::::::::::	CGCUUUUUUACUUUUCAAAUCCUA	Cleavage	1
chr5_1767754	VaDar_g3504	2.5	-1	1	24	213	236	UAGGAUUUGAGGAAUGAAAAGCCC	::::::.:::::.::::.	AUCUAAUUCAUUUCUCAAGUCCUG	Cleavage	1
chr5_1796287	VaDar_g3132	2.5	-1	1	24	1339	1362	GUGGGCUGCAUUUUUGAAAUAAAU	:::: ::::::::::..::.	UCGGAUUUAAAAAAUGCAGUUCAU	Cleavage	1
chr5_1796287	VaDar_g4627	2.5	-1	1	24	1050	1073	GUGGGCUGCAUUUUUGAAAUAAAU	::::::.:::: :::.:::	UGCACUUUCAAGAAUGGAGCUCAC	Cleavage	1
chr5_1797673	VaDar_g13318	2.5	-1	1	21	650	670	UUGACAGAAGAUAGAGAGCAC	::::::::: ::::::::::	GUGCUCUCUCUCUUCUGUCAU	Cleavage	1
chr5_1797673	VaDar_g2766	2.5	-1	1	21	830	850	UUGACAGAAGAUAGAGAGCAC	::::::::: ::::::::::	GUGCUCUCUCUCUUCUGUCAU	Cleavage	1
chr5_1797673	VaDar_g4158	2.5	-1	1	21	851	871	UUGACAGAAGAUAGAGAGCAC	::::::::: ::::::::::	GUGCUCUCUCUCUUCUGUCAU	Cleavage	1
chr5_1797673	VaDar_g14185	2.5	-1	1	21	1112	1132	UUGACAGAAGAUAGAGAGCAC	::::::::: ::::::::::	GUGCUCUCUCUCUUCUGUCAU	Cleavage	1
chr5_1797673	VaDar_g45293	2.5	-1	1	21	1078	1098	UUGACAGAAGAUAGAGAGCAC	:::.:::::.:.::.:::::.	GUGUUCUCUGUUUUUUGUCAG	Cleavage	1
chr5_1797673	VaDar_g37387	2.5	-1	1	21	220	240	UUGACAGAAGAUAGAGAGCAC	::::.:::.::::::::.:	CUGCUUUCUGUCUUCUGUUAU	Cleavage	1
chr5_1805067	VaDar_g23311	2.5	-1	1	24	880	903	AAUCUGUGUCUGGACCAUUAAUCC	.::: :.:::::.::::::	GAAGAGAUGCUUCAGACGCAGAUU	Cleavage	1
chr5_1805067	VaDar_g7564	2.5	-1	1	24	1377	1400	AAUCUGUGUCUGGACCAUUAAUCC	:::: :::::::::: :::	CAAGAAAUGUUCCAGACACAUAUU	Cleavage	1
chr5_1808049	VaDar_g38466	2.5	-1	1	24	402	425	GAAAAUGUGUGGACAAAUUGAGUG	::::::::::..::: :::	GGGGAAAUUUGUCCAUGCAUAUUC	Cleavage	1
chr5_1809515	VaDar_g30274	2.5	-1	1	24	600	623	AAGUCCGGAGUCUGGACUAGAAGC	.:::: :::::::: :::::	UCAAUUAGUGCAGACUCCCGACUU	Cleavage	1
chr5_1821821	VaDar_g13318	2.5	-1	1	21	650	670	UUGACAGAAGAUAGAGAGCAC	::::::::: ::::::::::	GUGCUCUCUCUCUUCUGUCAU	Cleavage	1
chr5_1821821	VaDar_g2766	2.5	-1	1	21	830	850	UUGACAGAAGAUAGAGAGCAC	::::::::: ::::::::::	GUGCUCUCUCUCUUCUGUCAU	Cleavage	1
chr5_1821821	VaDar_g4158	2.5	-1	1	21	851	871	UUGACAGAAGAUAGAGAGCAC	::::::::: ::::::::::	GUGCUCUCUCUCUUCUGUCAU	Cleavage	1
chr5_1821821	VaDar_g14185	2.5	-1	1	21	1112	1132	UUGACAGAAGAUAGAGAGCAC	::::::::: ::::::::::	GUGCUCUCUCUCUUCUGUCAU	Cleavage	1
chr5_1821821	VaDar_g45293	2.5	-1	1	21	1078	1098	UUGACAGAAGAUAGAGAGCAC	:::.:::::.:.::.:::::.	GUGUUCUCUGUUUUUUGUCAG	Cleavage	1
chr5_1821821	VaDar_g37387	2.5	-1	1	21	220	240	UUGACAGAAGAUAGAGAGCAC	::::.:::.::::::::.:	CUGCUUUCUGUCUUCUGUUAU	Cleavage	1
chr5_1822512	VaDar_g47290	2.5	-1	1	24	653	676	CACUUAAAAAGGGACGGAGGGAGU	::::::: ::::::::::: :	UACCCCUCCGCCCCUUUUUAAGCG	Cleavage	1
chr6_2328799	VaDar_g24130	2.5	-1	1	21	644	664	CCGGCGUCGUCAUUGCACCAC	::::: :::::::::: :::	UUGGUGGAAUGACGACGACGG	Cleavage	1
chr6_2328799	VaDar_g31835	2.5	-1	1	21	125	145	CCGGCGUCGUCAUUGCACCAC	:::: :.:::.:::::.:::	CUGGUCCGAUGGCGACGUCGG	Cleavage	1
chr6_2328824	VaDar_g309	2.5	-1	1	24	788	810	AAUCAACGGCUCGGAUUUCAUCUU	::: ::: :.::::::::::::	UAGA-GAAUGCUGAGCCGUUGAUU	Cleavage	1
chr6_2332337	VaDar_g42264	2.5	-1	1	21	1047	1067	UUCAUUGGAUUCAUAUAGAUC	.:.:::.::::::.:.::.:	AGUUUAUGUGAAUCUAGUGGA	Cleavage	1
chr6_2332337	VaDar_g30906	2.5	-1	1	21	436	456	UUCAUUGGAUUCAUAUAGAUC	: ::::::::.: ::.:::::	GUUCUAUAUGGAGCCGAUGAA	Cleavage	1
chr6_2332337	VaDar_g24626.1	2.5	-1	1	21	1108	1128	UUCAUUGGAUUCAUAUAGAUC	: :.:::::::::: :.::::	GCUUUAUAUGAAUCAAGUGAA	Cleavage	1
chr6_2332337	VaDar_g17168.1	2.5	-1	1	21	2904	2924	UUCAUUGGAUUCAUAUAGAUC	.:.::::::::.::::::	UGAUUGUAUGAAUCUAAUGAA	Cleavage	1
chr6_2332337	VaDar_g42150	2.5	-1	1	21	1081	1101	UUCAUUGGAUUCAUAUAGAUC	:::.::::::::::: :.:	UUUCUGUAUGAAUCCAAAGGA	Cleavage	1
chr6_2332337	VaDar_g25641	2.5	-1	1	21	651	671	UUCAUUGGAUUCAUAUAGAUC	: :: : :::::::::.::::	GCUCGAAAUGAAUCCAGUGAA	Cleavage	1
chr6_2332337	VaDar_g42697	2.5	-1	1	21	139	159	UUCAUUGGAUUCAUAUAGAUC	:: .: :::::::::::::	ACUCAGUUUGAAUCCAAUGAA	Cleavage	1
chr6_2343739	VaDar_g684	2.5	-1	1	22	931	952	GGAAGGGCUUGAUCCAAGUAGU	:. :::: :::::::.::::..	AUAACUUCGAUCAAGUCCUUUU	Cleavage	1
chr6_2343739	VaDar_g36470	2.5	-1	1	22	665	686	GGAAGGGCUUGAUCCAAGUAGU	.: : ::::::::::::::	GUAGCCUCGAUCAAGCCCUUCC	Cleavage	1
chr6_2343739	VaDar_g36478	2.5	-1	1	22	983	1004	GGAAGGGCUUGAUCCAAGUAGU	.: : ::::::::::::::	GUAGCCUCGAUCAAGCCCUUCC	Cleavage	1
chr6_2354292	VaDar_g29943	2.5	-1	1	23	4614	4636	AUUUUGGAUCGAGCUCAUACAGC	:.::::::: ::.::::::	UUAUUGUGAGCUCAAUUCAAAAU	Translation	1
chr6_2355790	VaDar_g22261	2.5	-1	1	24	1685	1708	GUGGCAUAUGAUUGUCGGGCGGGU	.: ::::::.::.::::::	UUGUAUCGGACAAUUAUGUGCCAC	Cleavage	1
chr6_2355790	VaDar_g42682	2.5	-1	1	24	2435	2457	GUGGCAUAUGAUUGUCGGGCGGGU	::.:: :::::::::::::	UAGAUCCUGA-AAUCAUAUGCCAC	Cleavage	1
chr6_2357112	VaDar_g27547	2.5	-1	1	24	566	589	AUGAGGUGGCACAAUCUGGACUAU	::::: :::: ::::::::	GGGAACCAGAGUGUGACACCUCAU	Cleavage	1
chr6_2375528	VaDar_g309	2.5	-1	1	24	788	810	AAUCAACGGCUCGGAUUUCAUCUU	::: ::: :.::::::::::::	UAGA-GAAUGCUGAGCCGUUGAUU	Cleavage	1
chr6_2376522	VaDar_g44962	2.5	-1	1	23	1206	1228	AUACCUCUCCUCCCACCAAAACA	::: :: ::::::::::::::.	UGUAUUUGUGGGAGGAGAGGUGG	Cleavage	1
chr6_2380166	VaDar_g4114	2.5	-1	1	24	793	816	UCAAUGGACCGAAUUUGCUAAAGC	:::.::::::::.:::: :	UUGGCAGCGAAUUCGGUUCAUUCA	Cleavage	1
chr6_2380166	VaDar_g45770	2.5	-1	1	24	578	601	UCAAUGGACCGAAUUUGCUAAAGC	: : ::.:::.:::::::::.	CAGUGAUCAGAUUUGGUCCAUUGG	Cleavage	1
chr6_2395624	VaDar_g5582	2.5	-1	1	24	563	586	UGGAUGGUCCAGAUCUGUUGAAAU	:: .:::: ::.:::::::::..	AUAGUAACAUAUUUGGACCAUCUG	Cleavage	1
chr6_2396956	VaDar_g47285	2.5	-1	1	24	3257	3280	CGACUGUUUUUAUCAUCUGAAAGC	:::::::::::::. :::.:	UGCCUCAGAUGAUAAAAGAAGUUG	Cleavage	2
chr6_2396956	VaDar_g15835	2.5	-1	1	24	1010	1033	CGACUGUUUUUAUCAUCUGAAAGC	:.:::::::::::.: :::	UAAGGCGGAUGAUAAAAAUACUCG	Cleavage	1
chr6_2400365	VaDar_g19484	2.5	-1	1	24	314	337	UCAAUGGUUCGAAUUCGUAGACGU	: :.::::. ::.:.::::::::	UCCUUUACGGUUUUGGACCAUUGA	Cleavage	1
chr6_2400365	VaDar_g14324	2.5	-1	1	24	1199	1222	UCAAUGGUUCGAAUUCGUAGACGU	.::::::::.:.::::: ::	AUUGUUACGAAUUUGGACCAUCGA	Cleavage	1
chr6_2401930	VaDar_g46049	2.5	-1	1	24	536	559	CAUCAACGGUUUAGAUCUCACUUU	: :::: ::::::::::::	UUGCAGUGAUCAAAACCGUUGAUG	Cleavage	1
chr6_2407625	VaDar_g45125	2.5	-1	1	21	428	448	CGCUAUCCAUCCUGAGUUUCA	:::.::.::::::::::: :	CGAAGCUUAGGAUGGAUAGGG	Cleavage	1
chr6_2407625	VaDar_g36745	2.5	-1	1	21	587	607	CGCUAUCCAUCCUGAGUUUCA	::.::.::::::::::: :	CAAAGCUUAGGAUGGAUAGGG	Cleavage	1
chr6_2407635	VaDar_g632	2.5	-1	1	21	250	270	UUUGUGGGCUGAGUUCAAAUC	::::..:::::::::::.	UUCUUGAGUUCAGCCCACAAG	Cleavage	1
chr6_2410388	VaDar_g36569	2.5	-1	1	21	529	549	UGACAAAGAGAGAGAGCACGC	:::.::: :.:::::::::	CAGUGUUCUGUUUCUUUGUCA	Cleavage	1
chr6_2410388	VaDar_g3371	2.5	-1	1	21	1542	1562	UGACAAAGAGAGAGAGCACGC	::: . ::::::::::::::	CCGUAUACUCUCUCUUUGUCA	Cleavage	1
chr6_2412346	VaDar_g10776	2.5	-1	1	24	938	961	AACCGAACUGAACCGAACCGAACC	: .:::::::::..: ::::::	UUUCUGGUUCGGUUUGGAUCGGUU	Cleavage	1
chr6_2420516	VaDar_g18364	2.5	-1	1	21	619	639	UUUUUCGGCCGUUGGAUCACC	:::::::.:..:::.::.:::	GGUGAUCUAGUGGCUGAGAAA	Cleavage	2
chr6_2420516	VaDar_g17533	2.5	-1	1	21	45	65	UUUUUCGGCCGUUGGAUCACC	:::::..::::::.::::	GUGGAUCCGGCGGCCGGAAAA	Cleavage	1
chr6_2420516	VaDar_g43198	2.5	-1	1	21	3190	3210	UUUUUCGGCCGUUGGAUCACC	::::::::: ::::..:::	UAUGAUCCAACAGCCGGGAAA	Translation	1
chr6_2420516	VaDar_g5716	2.5	-1	1	21	426	446	UUUUUCGGCCGUUGGAUCACC	:::::::::::..::...:	UCUGAUCCAACGGUUGAGGGA	Cleavage	1
chr6_2421842	VaDar_g13786	2.5	-1	1	24	317	342	AAUUAACGGCUCAGAUUUCA--UCUU	:::: :::::::::.:.::::: ::	AAGAAUUGAAAUCUGGGUCGUUAUUU	Cleavage	1
chr6_2421842	VaDar_g24655	2.5	-1	1	24	841	864	AAUUAACGGCUCAGAUUUCAUCUU	:::::: ::::::::..::	GGCGAGAAAUCAGAGCCGUUGGUU	Cleavage	1
chr6_2421842	VaDar_g309	2.5	-1	1	24	788	810	AAUUAACGGCUCAGAUUUCAUCUU	::: ::: ::::::::::.:::	UAGA-GAAUGCUGAGCCGUUGAUU	Cleavage	1
chr6_2423076	VaDar_g37736	2.5	-1	1	24	1359	1382	CAUUUGAGGUCUGUCACGUGUGAC	: ..::::::::.:::::::	GAAAAGUGUGACAGAUCUCAAAUC	Cleavage	1
chr6_2425057	VaDar_g963	2.5	-1	1	22	644	665	UGAAGGAUCCGUGUAACAUAGU	: .: : ::::::::::::::	CCAGUUUAACACGGAUCCUUCA	Cleavage	1
chr6_2430893	VaDar_g24572	2.5	-1	1	24	2302	2325	AAUGCGAUCUUGUGGGACCCCACU	: ::..:::::::::.:::	CUUAUGAUCUUACAAGAUCGUAUU	Cleavage	1
chr6_2460189	VaDar_g34987	2.5	-1	1	21	1932	1952	UUGGGCUGUUGGAUCACACAC	::::::::::.::::::	UGAAGUGAUCCAACGGCCCAA	Cleavage	1
chr6_2460189	VaDar_g11163	2.5	-1	1	21	1932	1952	UUGGGCUGUUGGAUCACACAC	::::::::::.::::::	UGAAGUGAUCCAACGGCCCAA	Cleavage	1
chr6_2461751	VaDar_g25135	2.5	-1	1	24	684	707	GUGUAUUGGUUAGGUUUUGGUUCU	::.. ...::::::::::.::.::	AGGGGUGGAACCUAACCAGUAUAC	Cleavage	1
chr6_2462632	VaDar_g888	2.5	-1	1	23	1235	1257	AUAUAAUUUCGUCGACAUAGAGU	.:::::::.::::.::::.::	UUUCUAUGUUGACGGAAUUGUAC	Cleavage	1
chr6_2462632	VaDar_g20007	2.5	-1	1	23	1203	1225	AUAUAAUUUCGUCGACAUAGAGU	: : :::::.::.:::.:::::	AAUGUAUGUUGAUGAAGUUAUAA	Cleavage	1
chr6_2462632	VaDar_g19474	2.5	-1	1	23	521	543	AUAUAAUUUCGUCGACAUAGAGU	.:. :::::::::.::::.:	AAAUUGAGUCGACGAAGUUAUGU	Cleavage	1
chr6_2466111	VaDar_g29943	2.5	-1	1	23	4614	4636	AUUUUGGAUCGAGCUCAUACAGC	:.::::::: ::.::::::	UUAUUGUGAGCUCAAUUCAAAAU	Translation	1
chr6_2485399	VaDar_g30566	2.5	-1	1	20	4	23	AUCGAAGCCGAUUUCUGAAG	::::::.:.:.:::::.:.:	CUUCAGGAGUUGGCUUUGGU	Cleavage	1
chr6_2485399	VaDar_g34172	2.5	-1	1	20	529	548	AUCGAAGCCGAUUUCUGAAG	::::::.:.:.:::::.:.:	CUUCAGGAGUUGGCUUUGGU	Cleavage	1
chr6_2485399	VaDar_g30539	2.5	-1	1	20	619	638	AUCGAAGCCGAUUUCUGAAG	::::::.:.:.:::::.:.:	CUUCAGGAGUUGGCUUUGGU	Cleavage	1
chr6_2485399	VaDar_g30562	2.5	-1	1	20	616	635	AUCGAAGCCGAUUUCUGAAG	::::::.:.:.:::::.:.:	CUUCAGGAGUUGGCUUUGGU	Cleavage	1
chr6_2485399	VaDar_g30544	2.5	-1	1	20	616	635	AUCGAAGCCGAUUUCUGAAG	::::::.:.:.:::::.:.:	CUUCAGGAGUUGGCUUUGGU	Cleavage	1
chr6_2485399	VaDar_g34165	2.5	-1	1	20	616	635	AUCGAAGCCGAUUUCUGAAG	::::::.:.:.:::::.:.:	CUUCAGGAGUUGGCUUUGGU	Cleavage	1
chr6_2485399	VaDar_g20001	2.5	-1	1	20	1039	1058	AUCGAAGCCGAUUUCUGAAG	::::: .:::.:::::.:::	CUUCAAGAAUUGGCUUUGAU	Cleavage	1
chr6_2485399	VaDar_g20002	2.5	-1	1	20	1030	1049	AUCGAAGCCGAUUUCUGAAG	::::: .:::.:::::.:::	CUUCAAGAAUUGGCUUUGAU	Cleavage	1
chr6_2492129	VaDar_g26469	2.5	-1	1	24	905	928	GAUGUGUCUCAAUUGUAUUAAUAG	.:: ..:: .:::::::::::::	UUACGGGUAAGAUUGAGACACAUC	Cleavage	1
chr6_2492129	VaDar_g27266	2.5	-1	1	24	738	761	GAUGUGUCUCAAUUGUAUUAAUAG	:: : : : ::::::.::::::::	CUUUGAUUUCAAUUGGGACACAUC	Cleavage	1
chr6_2513085	VaDar_g10092.1	2.5	-1	1	24	2720	2743	AAUCAACGGUCUGGAUUAUCUUCC	.: :::::.:.:::.::::::	AUGACAUAAUUCGGACUGUUGAUG	Cleavage	1
chr6_2513085	VaDar_g18995	2.5	-1	1	24	716	739	AAUCAACGGUCUGGAUUAUCUUCC	:: : ..::::::.::::::::	ACAAAACGGUCCAGAUCGUUGAUU	Cleavage	1
chr6_2524358	VaDar_g19673	2.5	-1	1	24	1855	1878	UUUGGACGGUCUGGAUUUGAAACC	:::::::..:.:.:::::.:	CCCCUCAAAUCUGGGCUGUCCAGA	Cleavage	1
chr6_2524358	VaDar_g42285	2.5	-1	1	24	216	239	UUUGGACGGUCUGGAUUUGAAACC	: : ::::::::::.::::	CUCGCCCACUCCAGACCGUUCAAA	Cleavage	1
chr6_2528979	VaDar_g35824	2.5	-1	1	21	292	312	UGGAGAAGCAGGGCACGUGCA	..: ::.::::::::::::	CUUGCUUGUCCUGCUUCUCCA	Cleavage	1
chr7_1387383	VaDar_g45077.2	2.5	-1	1	24	665	688	AAUAUGGGUCAAUAGUUGACGGGU	::::::.::::::. ::::::	GUACGUCAAUUAUUGAUGCAUAUU	Cleavage	2
chr7_1387383	VaDar_g45074	2.5	-1	1	24	323	346	AAUAUGGGUCAAUAGUUGACGGGU	::::::.::::::. ::::::	GUACGUCAAUUAUUGAUGCAUAUU	Cleavage	1
chr7_1387383	VaDar_g19592	2.5	-1	1	24	548	571	AAUAUGGGUCAAUAGUUGACGGGU	.:.: :::: :.::::::..::::	GCUCCUCAAGUGUUGACCUGUAUU	Cleavage	1
chr7_1387383	VaDar_g17117	2.5	-1	1	24	779	802	AAUAUGGGUCAAUAGUUGACGGGU	: :::: ::::::.::::::	AAACAUCAAAUAUUGAUCCAUAUG	Cleavage	1
chr7_1392590	VaDar_g28865	2.5	-1	1	24	140	163	AGGAACCGUGGUUUGAACCGAACC	::::::.:. :::::::::	UUGCAGGUUCAGAUAACGGUUCCU	Translation	1
chr7_1392590	VaDar_g44857	2.5	-1	1	24	1090	1113	AGGAACCGUGGUUUGAACCGAACC	:: :: :::::::..::::.::	AGUGGGGAUCAAACCGUGGUUUCU	Cleavage	1
chr7_1395069	VaDar_g45900	2.5	-1	1	23	1803	1825	UAGGUGAGGGUGAACAAAUUUGC	: ::::::::.:::::::	UUUCUUGUGUUCACCUUCACCUA	Cleavage	1
chr7_1397207	VaDar_g15460	2.5	-1	1	24	613	636	AUCCGAAUUGAACUCGAAUGAGCC	::..::::::::.:: ::::::	CACUUGUUCGAGUUUAAGUCGGAU	Cleavage	1
chr7_1397207	VaDar_g3453	2.5	-1	1	24	1279	1302	AUCCGAAUUGAACUCGAAUGAGCC	.::: :::::::::.::::	GUGAUAUUACAGUUCAAUUUGGAU	Cleavage	1
chr7_1401656	VaDar_g20097	2.5	-1	1	23	300	322	UGCUUGGAUCAAGCUCUUCCCAG	:::::::::::::..::: :	AAUGGAAGAGCUUGAUUUAAGAA	Cleavage	1
chr7_1401656	VaDar_g35619	2.5	-1	1	23	789	811	UGCUUGGAUCAAGCUCUUCCCAG	::.:::::::.:::.::..	GAAUGAGGAGCUUGGUCCGAGUG	Cleavage	1
chr7_1432479	VaDar_g34785	2.5	-1	1	24	1193	1216	UUUUGCGUUGGGCCCACUUGGGUC	.:.::::::::.:::.: :::::	AGCUCAAGUGGGUCCAGCUCAAAA	Cleavage	1
chr7_1432479	VaDar_g29267.1	2.5	-1	1	24	919	942	UUUUGCGUUGGGCCCACUUGGGUC	..: :::::::::::.:::::	CCUUCUAGUGGGCCCAAUGCAAAU	Cleavage	1
chr7_1432479	VaDar_g30383	2.5	-1	1	24	1446	1469	UUUUGCGUUGGGCCCACUUGGGUC	:: :: :: ::::.::::::::	CACAAAACUGAGCCCGACGCAAAA	Cleavage	1
chr7_1435118	VaDar_g4682	2.5	-1	1	24	216	239	UUUGGAUGGUCUGGAUUUGAAACC	:::::::.::::.::: ::::	UAAUUCAAAUUCAGAUCAUACAAA	Cleavage	1
chr7_1435118	VaDar_g4914	2.5	-1	1	24	695	720	UUUGGAUGGUCUGGAUUUGA--AACC	:::: :::::::.:::::::....:	GGUUGAUCAAAUCUAGACCAUUUGGA	Cleavage	1
chr7_1435118	VaDar_g33056	2.5	-1	1	24	330	353	UUUGGAUGGUCUGGAUUUGAAACC	: :::::: .::::..:::::::	UGCUUCAAAAUCAGAUUAUCCAAA	Cleavage	1
chr7_1435118	VaDar_g6981	2.5	-1	1	24	2618	2641	UUUGGAUGGUCUGGAUUUGAAACC	::::::.::: :::::::.:	AAGAUCAAAUUCAGUCCAUCCAGA	Translation	1
chr7_1435118	VaDar_g650	2.5	-1	1	24	1665	1688	UUUGGAUGGUCUGGAUUUGAAACC	::: : ::::::::.:::::..:	GGUCACUAAUCCAGAUCAUCCGGA	Cleavage	1
chr7_1444613	VaDar_g32529	2.5	-1	1	24	2965	2988	GCUAUGUAUUGUGAGAGAAUGACC	:: .::::::.::::: :::.::	GGGAGUUCUCUUACAAUUCAUGGC	Cleavage	1
chr7_1452067	VaDar_g27967	2.5	-1	1	24	913	936	UCGGAUUUGUUUGGUAGCGGACGG	..:.::::::::::::.::	GACAUUGUUACCAAACAAAUUCGU	Cleavage	1
chr7_1456020	VaDar_g37736	2.5	-1	1	24	1359	1382	CAUUUGAGGUCUGUCACGUGUGAC	: ..::::::::.:::::::	GAAAAGUGUGACAGAUCUCAAAUC	Cleavage	1
chr7_1457891	VaDar_g5578.1	2.5	-1	1	24	229	252	GAGAUUUGAAGGUUCUGGACCGGC	::::::::::::: ::::	CCUCUGCCAGAACCUUCAAUUCUC	Cleavage	1
chr7_1457891	VaDar_g18176	2.5	-1	1	24	610	633	GAGAUUUGAAGGUUCUGGACCGGC	:::::::.::::.:::.:	AUCAUUCCAGAAUCUUCGAAUUUG	Cleavage	1
chr7_1457891	VaDar_g20258	2.5	-1	1	24	1448	1471	GAGAUUUGAAGGUUCUGGACCGGC	:::::::: :::::::::	GCAACUCCAGAACAUUCAAAUCUA	Translation	1
chr7_1457891	VaDar_g14682	2.5	-1	1	24	1323	1346	GAGAUUUGAAGGUUCUGGACCGGC	::::::::::: ::.:::.	UGAUCUCCAGAACCUUGAAGUCUU	Cleavage	1
chr7_1457891	VaDar_g13637	2.5	-1	1	24	601	624	GAGAUUUGAAGGUUCUGGACCGGC	: ::::::.::::.::.::	CCAAUUGCAGAACUUUCAGAUUUC	Cleavage	1
chr7_1468897	VaDar_g3347	2.5	-1	1	24	569	592	AUUCGACCGUCAAUUUCAACAAUG	:::::: ::::.:::.::.:	GUGGGUUGAAUUUGAUGGUUGAGU	Cleavage	1
chr7_1468897	VaDar_g25246	2.5	-1	1	24	527	550	AUUCGACCGUCAAUUUCAACAAUG	:::::::::..::: ::::	AGGCUUUGAAAUUGGUGGUGGAAU	Cleavage	1
chr7_1472280	VaDar_g237	2.5	-1	1	24	723	746	AGAGAAUUCUGACCUGAACAUGAG	::.: :::::::::::::	ACUUGAUUUAAGUCAGAAUUCUCU	Cleavage	1
chr7_1476986	VaDar_g40752	2.5	-1	1	24	1672	1695	AGGGACGUGAGGACAAGAGUGGUC	:::::::::::::::.:	UCUAUGUCUUGUCCUCACGUCUCG	Cleavage	1
chr7_1487612	VaDar_g20408	2.5	-1	1	24	544	567	UGAAUAUGUGGUGCUGGAGUGUCC	:::::.:::::::::. :::::	UUACACUUCAGCACCACGCAUUCA	Cleavage	1
chr7_1487612	VaDar_g21799	2.5	-1	1	24	110	133	UGAAUAUGUGGUGCUGGAGUGUCC	:.::::::::.:: ::::::	ACGAAUUCCAGCACUACCUAUUCA	Cleavage	1
chr7_1487612	VaDar_g3243	2.5	-1	1	24	468	491	UGAAUAUGUGGUGCUGGAGUGUCC	..::::::::::: :.::::	UCCAGUUCCAGCACCACCUGUUCA	Cleavage	1
chr7_1487612	VaDar_g43874	2.5	-1	1	24	1956	1979	UGAAUAUGUGGUGCUGGAGUGUCC	::::: :::::.::.::.:	GUCUCCUCCACCACCAUAUGUUUA	Cleavage	13
chr7_1500388	VaDar_g6984	2.5	-1	1	24	641	664	GUGAUACGGAGGCCAAAAUAGAGU	:::: :::.::.::.::::	AAUACAUUUGGGCUUCUGUGUCAC	Cleavage	1
chr7_1500388	VaDar_g6903	2.5	-1	1	24	647	670	GUGAUACGGAGGCCAAAAUAGAGU	:::: :::.::.::.::::	AAUACAUUUGGGCUUCUGUGUCAC	Cleavage	1
chr7_1500388	VaDar_g6906	2.5	-1	1	24	700	723	GUGAUACGGAGGCCAAAAUAGAGU	:::: :::.::.::.::::	GAUACAUUUGGGCUUCUGUGUCAC	Cleavage	2
chr7_1534526	VaDar_g28606	2.5	-1	1	23	416	438	UUUAAUUUCGUCGCCAAAUGGGU	:: .::::::.::.::..::.::	ACAUAUUUGGUGAUGAGGUUGAA	Cleavage	1
chr7_1540962	VaDar_g13195	2.5	-1	1	24	108	131	CGUUUUGGAGAUCUGUUUGGAGAC	::::::::..:::::::.::::	UUCUCCAAAUGGAUCUCCGAAACU	Cleavage	1
chr7_1540962	VaDar_g5060	2.5	-1	1	24	887	911	CGUUUUGGAGAUCUGUUUGG-AGAC	:::: ::: ..::::::.:::::::	GUCUGCCACGUAGAUCUUCAAAACG	Cleavage	1
chr7_1541246	VaDar_g17971	2.5	-1	1	24	465	488	UUGAUCAUUCUGAUGGACCUGAGU	: :::::::: :::::::::	CAAGAAGUCCAUCAAAAUGAUCAA	Translation	1
chr7_1545385	VaDar_g4863.1	2.5	-1	1	21	68	88	GACUGUCGAGAUUGAAAUGCC	:: ::.::::::::::::	UCGAUCUCGAUCUCGACAGUC	Cleavage	1
chr7_1550632	VaDar_g39966	2.5	-1	1	24	186	209	CUCAGAACUGGGUAUCUUUGAUCC	::: .:::.:::::.::::	CGUGAAAAAGUACUCAGUUUUGAG	Cleavage	1
chr7_1570269	VaDar_g47044	2.5	-1	1	24	968	991	UUUUAACGGUCCUGAUUUCAUCUC	: : :::::::::::::::. .:	UAAACGAAAUCAGGACCGUUGUGA	Cleavage	1
chr8_1159124	VaDar_g46390	2.5	-1	1	24	1168	1191	GAUUGAGUCUAAGCUGUGUGAAAC	:::..:.:::::::.:::::.	UCGUCAUGCGGCUUAGAUUCAAUU	Cleavage	1
chr8_1159124	VaDar_g40993	2.5	-1	1	24	435	458	GAUUGAGUCUAAGCUGUGUGAAAC	: :::: ::::.:..::::::	AAAUAACACUGCUUGGGUUCAAUC	Cleavage	1
chr8_1167279	VaDar_g239	2.5	-1	1	24	1300	1323	AUCCGAAAUAUUGACUGCAGCCGC	: .:::::::.:::.::::	AGGAAUUUAGUCAAUGUUUUGGAU	Cleavage	1
chr8_1210787	VaDar_g5034	2.5	-1	1	24	1144	1167	ACCGAUCCGGACCGUGAGCACCCC	: ::::..:::::.:::::::	UUGAUGCUUGCGGUCUGGAUCGGC	Cleavage	1
chr8_1210787	VaDar_g5043	2.5	-1	1	24	1144	1167	ACCGAUCCGGACCGUGAGCACCCC	: ::::..:::::.:::::::	UUGAUGCUUGCGGUCUGGAUCGGC	Cleavage	1
chr8_1227676	VaDar_g38798	2.5	-1	1	24	496	519	UUGAUCCGAGCUGUGCAUUUUCGC	:: .::: :::::::.:::::::	GCUGAAACUCACAGCUUGGAUCAA	Cleavage	1
chr8_1235039	VaDar_g33844	2.5	-1	1	24	535	558	CAGAUUUGUGGGUUCUCCAGUAGC	:.:::.::::.:...::::::	UGGAUUGGGGAACUCGUGAAUCUG	Cleavage	1
chr8_1235039	VaDar_g33857	2.5	-1	1	24	1204	1227	CAGAUUUGUGGGUUCUCCAGUAGC	:.:::.::::.:...::::::	UGGAUUGGGGAACUCGUGAAUCUG	Cleavage	1
chr8_1235039	VaDar_g33845	2.5	-1	1	24	1198	1221	CAGAUUUGUGGGUUCUCCAGUAGC	:.:::.::::.::..:.::::	UGGAUUGGGGAACUCAUGAGUCUG	Cleavage	1
chr8_1235039	VaDar_g33839	2.5	-1	1	24	1204	1227	CAGAUUUGUGGGUUCUCCAGUAGC	:.:::.::::.:...::::::	UGGAUUGGGGAACUCGUGAAUCUG	Cleavage	1
chr8_1251379	VaDar_g20336	2.5	-1	1	24	519	542	AAGAUGACGGUAUAGAAUAAAAGU	::: : ::::.:..:::::::::	CCUUCUUUUCUGUGUCGUCAUCUU	Cleavage	1
chr8_1251379	VaDar_g20335	2.5	-1	1	24	528	551	AAGAUGACGGUAUAGAAUAAAAGU	::: : ::::.:..:::::::::	CCUUCUUUUCUGUGUCGUCAUCUU	Cleavage	1
chr8_1251379	VaDar_g22577	2.5	-1	1	24	804	827	AAGAUGACGGUAUAGAAUAAAAGU	::: : ::::.:..:::::::::	CCUUCUUUUCUGUGUCGUCAUCUU	Cleavage	1
chr8_1267837	VaDar_g39369	2.5	-1	1	24	671	694	AAUUAAUGGUCUUGAUUUCAUCUC	::::::.:::....::::::	AUUUUGAAAUUAAGGUUGUUAAUU	Cleavage	1
chr8_1267837	VaDar_g40602.1	2.5	-1	1	24	2594	2617	AAUUAAUGGUCUUGAUUUCAUCUC	:::.:.:::.:.:::.:::	UGGCAGAAGUUAAGGCUAUUGAUU	Cleavage	1
chr8_1267837	VaDar_g25476	2.5	-1	1	24	665	688	AAUUAAUGGUCUUGAUUUCAUCUC	: : ::::::.:::::::::	ACCCUCAUAUCAAGGCCAUUAAUU	Cleavage	1
chr8_1267837	VaDar_g25473	2.5	-1	1	24	710	733	AAUUAAUGGUCUUGAUUUCAUCUC	: ::::::.:::::::::	AUCCACAUAUCAAGGCCAUUAAUU	Cleavage	1
chr8_1267837	VaDar_g25474	2.5	-1	1	24	710	733	AAUUAAUGGUCUUGAUUUCAUCUC	: ::::::.:::::::::	ACCCACAUAUCAAGGCCAUUAAUU	Cleavage	1
chr8_1270796	VaDar_g7619.1	2.5	-1	1	24	421	444	GAUGUGAGUGUUUGUGUAAGUGUG	.:.. ::::::..:.:::::.::.	UAUGGUUACACGGAUACUCAUAUU	Cleavage	1
chr8_1270796	VaDar_g21340.1	2.5	-1	1	24	228	251	GAUGUGAGUGUUUGUGUAAGUGUG	:: :.::::::.:.:::::	CUGGGUUCCGCAAACAUUUACAUC	Cleavage	1
chr8_1282834	VaDar_g33092.1	2.5	-1	1	24	1109	1132	UGAAAUCCGAACUGUUAAAAACAC	:: : :.::::::::::::	AUCCCUUGACCGGUUCGGAUUUCA	Cleavage	1
chr8_1283503	VaDar_g44565.1	2.5	-1	1	24	1092	1115	UUUGAAAAUGAGUGGCUCAGAUUC	::: .:: ::::.::::::::::	GAAGUUGUGCCAUUCAUUUUCAAU	Cleavage	1
chr8_1283503	VaDar_g12116	2.5	-1	1	24	222	245	UUUGAAAAUGAGUGGCUCAGAUUC	.:: ::::.::::. ::::::::	UGAUAUGAGUCACUUCUUUUCAAA	Cleavage	1
chr8_1283503	VaDar_g46099	2.5	-1	1	24	505	528	UUUGAAAAUGAGUGGCUCAGAUUC	.:::: :.:::::::::::	UUUGUUGAGAAAUUCAUUUUCAAA	Cleavage	1
chr8_1296069	VaDar_g13900	2.5	-1	1	24	710	733	AAGUAAUUGAUCUGAGAACCCCGC	: ::: ::::::::::::::: :	CCCGGGCUCUCAGAUCAAUUACAU	Cleavage	1
chr8_1296069	VaDar_g4566	2.5	-1	1	24	442	465	AAGUAAUUGAUCUGAGAACCCCGC	:::::::::::: :::..::	ACUUGGUUCUCAGAUCCAUUGUUU	Cleavage	1
chr8_1296069	VaDar_g4568	2.5	-1	1	24	2833	2856	AAGUAAUUGAUCUGAGAACCCCGC	:::::::::::: :::..::	ACUUGGUUCUCAGAUCCAUUGUUU	Cleavage	1
chr8_1296541	VaDar_g45970	2.5	-1	1	24	166	189	GACGGUCCUGAUUUUGAAUAAACU	: :::::::..::::.:::	AAACCAAUCAAAAUUGGGACUGUC	Cleavage	1
chr8_1296804	VaDar_g9710	2.5	-1	1	24	825	848	GUGUGGUAGAGCUCUUCGAUGUCU	.::::::::.:::::.:::.:::	GGACAUCGAGGAGCUUUACUACAA	Cleavage	1
chr8_1296804	VaDar_g9708	2.5	-1	1	24	846	869	GUGUGGUAGAGCUCUUCGAUGUCU	.::::::::.:::::.:::.:::	GGACAUCGAGGAGCUUUACUACAA	Cleavage	1
chr8_1296804	VaDar_g9699	2.5	-1	1	24	282	305	GUGUGGUAGAGCUCUUCGAUGUCU	.::.:::::.:::::.:::.:::	GGAUAUCGAGGAGCUUUACUACAA	Cleavage	1
chr8_1296804	VaDar_g46735	2.5	-1	1	24	1781	1804	GUGUGGUAGAGCUCUUCGAUGUCU	.::.:.::::::::::..::.	GCUUAUUGGAGAGCUCUACUGCAU	Cleavage	1
chr8_1301657	VaDar_g26467	2.5	-1	1	24	2461	2484	UUUAAAUUCCGGACUGUUGAUUCC	::::..::::.:::::::.:.	AAUAUCAGUAGUCUGGAAUUUGAG	Cleavage	1
chr8_1304557	VaDar_g42239	2.5	-1	1	21	362	382	CAACGGUCCUGAUUUCAUCUC	:: ::..::::::::.::::	CAGCUGGGAUCAGGACUGUUG	Cleavage	1
chr8_1304557	VaDar_g17498	2.5	-1	1	21	478	498	CAACGGUCCUGAUUUCAUCUC	: ::::.:: ::::.::::::	GUGAUGGAAGCAGGGCCGUUG	Cleavage	1
chr8_1304557	VaDar_g39778	2.5	-1	1	21	644	664	CAACGGUCCUGAUUUCAUCUC	:::: ::::: ::::::::	UCGAUGUAAUCAUGACCGUUG	Cleavage	1
chr8_1313147	VaDar_g44929	2.5	-1	1	24	1086	1109	ACCAAAAGAUGAAGUACUUCCGUG	::: :.::::::::::::	GCUCCAAGGAUUUCAUCUUUUGGG	Cleavage	1
chr8_1337020	VaDar_g33039.1	2.5	-1	1	21	134	154	UUGGAUCGAGCUCAUACAGCC	.: :.::::::.:::::::	ACUUCUGUGAGCUUGAUCCAA	Cleavage	1
chr8_1339925	VaDar_g13540	2.5	-1	1	24	373	396	AAGAGAUUUUGGACCGUUGGAUCA	:.::.:::...:::::::::	AUUACUAAUGGUUUGAAAUCUCUU	Cleavage	1
chr8_1339925	VaDar_g10698	2.5	-1	1	24	388	411	AAGAGAUUUUGGACCGUUGGAUCA	:.::: ::::::.:.::::	UCAGACGACGUUCCAAAGUUUCUU	Cleavage	1
chr8_1344897	VaDar_g14613	2.5	-1	1	21	206	226	UGGCAACUUGCAUUCGUGGGC	.:::::.:::::: ::::.:	CUCCACGGAUGCAAUUUGCUA	Cleavage	1
chr8_1349307	VaDar_g29463	2.5	-1	1	24	341	364	UUUUCCGUUUGAUUUUAGCAACUC	:: ::::.: :::::..::::::	AAGGUGCUGAUAUCAAGUGGAAAA	Cleavage	1
chr8_1349307	VaDar_g29457	2.5	-1	1	24	482	505	UUUUCCGUUUGAUUUUAGCAACUC	:: :::::: ::::: :::::::	AAGGUGCUAAUAUCAACCGGAAAA	Cleavage	1
chr8_1355800	VaDar_g15436	2.5	-1	1	21	516	536	ACAAAUAUUGGAGUGUGGUUA	::.:: :.:::.::::::::	AAAUCAAAUUCCGAUAUUUGU	Cleavage	1
chr8_1355800	VaDar_g19419	2.5	-1	1	21	768	788	ACAAAUAUUGGAGUGUGGUUA	::::.:. :::::::::::	GCACCAUAUGCCAAUAUUUGU	Cleavage	1
chr8_1369622	VaDar_g42269	2.5	-1	1	21	3	23	UUUGGAGAGAGAAACAUGAGA	:::::::::::::..:.:	GAACAUGUUUCUCUCUUUAGA	Cleavage	1
chr8_1369622	VaDar_g42141	2.5	-1	1	21	173	193	UUUGGAGAGAGAAACAUGAGA	::: : ::::::::::::.:	GCUCUUCUUUCUCUCUCCAGA	Cleavage	1
chr8_1369622	VaDar_g32031	2.5	-1	1	21	24	44	UUUGGAGAGAGAAACAUGAGA	:::: :::::::::.:::	AACCAUGCUUCUCUCUCUAAA	Cleavage	1
chr9_103792	VaDar_g28722	2.5	-1	1	24	567	590	AAAAAUACACGGCUCGGAUCAAAU	: :::.:: .:::::::::::	GGAUAAUCUGAAUCGUGUAUUUUU	Cleavage	1
chr9_108716	VaDar_g15795	2.5	-1	1	24	449	472	AUGGACUAUCCCAUAGCACGGACC	:: : :::::::::::.:::	UAAGCGCGGUAUGGGAUAGUUCAU	Cleavage	1
chr9_109809	VaDar_g45462	2.5	-1	1	24	830	853	ACUAAACGAUCCCAAAACUUGAGC	:::::::::.:.:::: ::	UGUACAGUUUUGGGGUUGUUUUGU	Cleavage	1
chr9_109870	VaDar_g35503	2.5	-1	1	24	212	235	AAUCAACGGCUCAGAUUUCAUCUC	::::: ::::: :::::::::::	CAGAUGCAAUCUCAGCCGUUGAUU	Cleavage	1
chr9_112053	VaDar_g10354	2.5	-1	1	21	562	582	UGAAUGGACGGCUCGGAUCGA	:.:::::::: :::::::::	UUGAUCCGAGACGUCCAUUCU	Translation	1
chr9_113664	VaDar_g13430	2.5	-1	1	24	2415	2438	AAAGUGUUUUGGACGGCCUAGAUU	::: ::::::.:::::::	AGUAAUGGCAGUCCAAGACACUUU	Cleavage	2
chr9_113664	VaDar_g18418	2.5	-1	1	24	46	69	AAAGUGUUUUGGACGGCCUAGAUU	: :: :: ::::::::.::::	AUCCCAGACCUUCCAAAACGCUUU	Cleavage	1
chr9_121497	VaDar_g35824	2.5	-1	1	21	292	312	UGGAGAAGCAGGGCACGUGCA	..: ::.::::::::::::	CUUGCUUGUCCUGCUUCUCCA	Cleavage	1
chr9_156733	VaDar_g5904	2.5	-1	1	24	168	191	AAAGUGGUUUUACCUUGGGACUUA	:::::::: :.:::::.:::	AUUCUCCCAAGGCAGAACCAUUUU	Cleavage	1
chr9_161034	VaDar_g3516	2.5	-1	1	24	1465	1488	CGGCCGCCCUGGGAGCGCCUAGCG	: ::.::..::::::::::	UUCCCGACGUUCUUAGGGCGGCCG	Cleavage	1
chr9_181872	VaDar_g309	2.5	-1	1	24	788	810	AAUCAACGGCUCGGAUUUCAUCUU	::: ::: :.::::::::::::	UAGA-GAAUGCUGAGCCGUUGAUU	Cleavage	1
chr9_193328	VaDar_g39481	2.5	-1	1	24	838	861	AUCAUGCAGCGCCAUGUAGACUGG	...:: ::::::::.::::::::	UUGGUAAACAUGGCGUUGCAUGAU	Cleavage	1
chr9_197636	VaDar_g23998	2.5	-1	1	22	340	361	UAGGGAUGGGCAUGGGGAGGGU	.::::.:::: .:::::::::	CUCCUCUCCAUCUCCAUCCCUA	Translation	1
chr9_197636	VaDar_g39955	2.5	-1	1	22	241	262	UAGGGAUGGGCAUGGGGAGGGU	:.:::.:::::::.:::::	UACUUCCUCAUGCCCGUCCCUU	Cleavage	1
chr9_197636	VaDar_g34846	2.5	-1	1	22	182	203	UAGGGAUGGGCAUGGGGAGGGU	:.::::: :::::: ::::::	CCUCUCCCAAUGCCCUUCCCUA	Cleavage	1
chr9_21292	VaDar_g7561	2.5	-1	1	24	551	574	CUAUUGUAUGGUCCAGAUUGUGCC	: :::::: :::::: ::::::	CUCCCAAUCUUGACCAUCCAAUAG	Cleavage	1
chr9_21292	VaDar_g11490	2.5	-1	1	24	725	748	CUAUUGUAUGGUCCAGAUUGUGCC	: :::::: :::::: ::::::	CUCCCAAUCUUGACCAUCCAAUAG	Cleavage	1
chr9_215079	VaDar_g46046	2.5	-1	1	24	923	946	AAGGUGAUGUGGCAGACAAGGAGA	::::::::::..:: ::::	AGCUGUUGUCUGCCAUGUCCCCUU	Cleavage	1
chr9_217232	VaDar_g37127	2.5	-1	1	23	870	892	GUGUGAUGCUGAAAUUUCGAAAC	:: : ::::::.:::::.:.::	GUCGCUAAAUUUUAGCAUUAUAC	Cleavage	1
chr9_217602	VaDar_g37127	2.5	-1	1	23	870	892	GUGUGAUGCUGAAAUUUCGAAAC	:: : ::::::.:::::.:.::	GUCGCUAAAUUUUAGCAUUAUAC	Cleavage	1
chr9_24105	VaDar_g19673	2.5	-1	1	24	1855	1878	UUUGGACGGUCUGGAUUUGAAACC	:::::::..:.:.:::::.:	CCCCUCAAAUCUGGGCUGUCCAGA	Cleavage	1
chr9_24105	VaDar_g42285	2.5	-1	1	24	216	239	UUUGGACGGUCUGGAUUUGAAACC	: : ::::::::::.::::	CUCGCCCACUCCAGACCGUUCAAA	Cleavage	1
chr9_25688	VaDar_g22956	2.5	-1	1	21	2876	2896	CAUGUGAGUGGGGUUGUGGUU	.....::::.:::::.:::::	GGUUGCAACUCCACUUACAUG	Cleavage	1
chr9_30535	VaDar_g33414	2.5	-1	1	21	1815	1835	UGCGGGAAAACAGUUGUGAGC	::: ::.::::::::..:::	ACUCUCAGCUGUUUUCUUGCA	Cleavage	1
chr9_36328	VaDar_g309	2.5	-1	1	24	788	810	AAUCAACGGCUCGGAUUUCAUCUU	::: ::: :.::::::::::::	UAGA-GAAUGCUGAGCCGUUGAUU	Cleavage	1
chr9_37514	VaDar_g13540	2.5	-1	1	24	373	396	AAGAGAUUUUGGACCGUUGGAUCA	:.::.:::...:::::::::	AUUACUAAUGGUUUGAAAUCUCUU	Cleavage	1
chr9_37514	VaDar_g10698	2.5	-1	1	24	388	411	AAGAGAUUUUGGACCGUUGGAUCA	:.::: ::::::.:.::::	UCAGACGACGUUCCAAAGUUUCUU	Cleavage	1
chr9_44590	VaDar_g6667	2.5	-1	1	24	535	558	GUUUUGGAUCUUUGGCUGAGUGGC	: .:::::::.::::::.::.::	GAUACUCAGCUAAAGAUUCAGAAG	Cleavage	1
chr9_44590	VaDar_g14454	2.5	-1	1	24	1103	1126	GUUUUGGAUCUUUGGCUGAGUGGC	:::::::::::::::...::	UGAACUCAGCCAAAGAUCUGGAAA	Cleavage	2
chr9_44590	VaDar_g13844	2.5	-1	1	24	152	175	GUUUUGGAUCUUUGGCUGAGUGGC	:. :.::.:::::::::....:::	GUGAUUCGGCCAAAGAUUUGGAAC	Cleavage	1
chr9_44590	VaDar_g27810	2.5	-1	1	24	942	965	GUUUUGGAUCUUUGGCUGAGUGGC	::.:::::::::.::::.	AUCUAUCGGCCAAAGAUUCAAAGA	Cleavage	1
chr9_53563	VaDar_g15948	2.5	-1	1	21	488	508	CUAAAAUCCUAGGGUACUCUA	::: :::..::::.::::::	AAGACUACUUUAGGGUUUUAG	Cleavage	1
chr9_6315	VaDar_g41843	2.5	-1	1	24	158	181	GAGUGUGUUGGAGACUUGUUGGAG	:. .::::::::::::::. ::	ACCUCGCAAGUCUCCAACACGGUC	Cleavage	1
chr9_6315	VaDar_g30355	2.5	-1	1	24	74	97	GAGUGUGUUGGAGACUUGUUGGAG	::: ::::::.:::::::	UGCUUUCAAAUCUCCAGCACACUC	Cleavage	1
chr9_66366	VaDar_g16402	2.5	-1	1	21	300	320	UUGAGGUCUGUCACGUGUGGC	::: :::::..:::.:::::	UCCAAACGUGGUAGAUCUCAA	Cleavage	1
chr9_66366	VaDar_g18034	2.5	-1	1	21	1050	1070	UUGAGGUCUGUCACGUGUGGC	.:: :: ::.::::::::::	CUCAGACAUGGCAGACCUCAA	Cleavage	1
chr9_66366	VaDar_g3901.1	2.5	-1	1	21	2286	2306	UUGAGGUCUGUCACGUGUGGC	.::: : :::::::.:::::	UUCACCCAUGACAGAUCUCAA	Cleavage	1
chr9_66366	VaDar_g3903	2.5	-1	1	21	2733	2753	UUGAGGUCUGUCACGUGUGGC	.::: : :::::::.:::::	UUCACCCAUGACAGAUCUCAA	Cleavage	1
chr9_7193	VaDar_g47306	2.5	-1	1	21	796	816	AUGUGUUCAGAAGGUGUUUUC	::.:::::::.::.:::::	CAAGACACCUUUUGGACACAG	Cleavage	1
chr9_72441	VaDar_g27165	2.5	-1	1	24	596	619	CAGGGACGGAGCCAGGACUUUGGC	: :: :.:::::::::::::::	ACGAAUUUUCUGGCUCCGUCCCUG	Cleavage	1
chr9_72441	VaDar_g38767	2.5	-1	1	24	260	283	CAGGGACGGAGCCAGGACUUUGGC	:::.::::.::.::..:::	UUUUCAGUUCUGGUUCUGUUUCUG	Cleavage	1
chr9_89130	VaDar_g28638	2.5	-1	1	24	619	642	UUUUAACGGCUUGGAUUUCAUCUC	: :::::...:::::::..::	UUUACGAAAUUUGAGCCGUUGGAA	Cleavage	1
chr9_91919	VaDar_g33496	2.5	-1	1	23	385	407	UGACGAUGGGUUGAACUCGGGUG	::::.::::: .:::::::::	GUCCCGGGUUCAUUCCAUCGUCA	Translation	1
chr9_91919	VaDar_g33495	2.5	-1	1	23	385	407	UGACGAUGGGUUGAACUCGGGUG	::::.::::: .:::::::::	GUCCCGGGUUCAUUCCAUCGUCA	Translation	1
chr9_91919	VaDar_g20591	2.5	-1	1	23	221	243	UGACGAUGGGUUGAACUCGGGUG	: .:::.:::::::.:.:::::	CUUCCGGGUUCAACUCGUCGUCC	Cleavage	1
chr9_91919	VaDar_g1783	2.5	-1	1	23	154	176	UGACGAUGGGUUGAACUCGGGUG	..: :::::::::::::::	AGGUUGUGUUCAACCCAUCGUCC	Cleavage	1
chr9_95711	VaDar_g35234	2.5	-1	1	24	392	415	AAUCAACGGCUCGGAUUUUAUCUU	:::: :::: :::::::::::	CUUAUAAUAUCCCAGCCGUUGAUU	Cleavage	1
chr9_95711	VaDar_g24655	2.5	-1	1	24	841	864	AAUCAACGGCUCGGAUUUUAUCUU	.::::: :::::::::.::	GGCGAGAAAUCAGAGCCGUUGGUU	Cleavage	1
chr9_9577	VaDar_g11423	2.5	-1	1	24	1112	1135	UUUUUGUGAAAAACUGCCCCGAUC	:: ::: :::::::.:::::::	GAGGGGGAGAGUUUUUUACAAAAA	Cleavage	1
chr9_96853	VaDar_g2162	2.5	-1	1	24	1461	1484	GUAAUGUGGGCCGAUCUCUGUGAG	::::::: ::.:::..:::::::	AUCACAGAUAUUGGCUUACAUUAC	Cleavage	2
chr9_96853	VaDar_g6947	2.5	-1	1	24	405	428	GUAAUGUGGGCCGAUCUCUGUGAG	:: . ::: ::.::::::.:::.:	CUGGGAGACAUUGGCCCAUAUUGC	Cleavage	1
scaffold13_2317724	VaDar_g40595	2.5	-1	1	23	3	25	CAGAUUUGAAGUGCUUUAUGACC	:: :::.:::...:::::::.::	GGCCAUGAAGUGUUUCAAAUUUG	Cleavage	1
scaffold13_2317724	VaDar_g25345	2.5	-1	1	23	1361	1383	CAGAUUUGAAGUGCUUUAUGACC	.: ::::::::::::: :::	GUGUAGAAAGCACUUCAAAGCUG	Cleavage	1
scaffold13_2317724	VaDar_g6981	2.5	-1	1	23	1045	1067	CAGAUUUGAAGUGCUUUAUGACC	: ::.::::::::.::.::	CAAGAAAAGGCACUUCAGAUUUG	Cleavage	1
scaffold17_1837770	VaDar_g17380	2.5	-1	1	24	2351	2374	GCGGCAUUUGCUUAGGUGGACGGC	::::.::::::::.::: ::	AUUCUCCAUCUAAGCAAGUGCAGC	Cleavage	1
scaffold17_1837770	VaDar_g7909	2.5	-1	1	24	458	481	GCGGCAUUUGCUUAGGUGGACGGC	::. :.::: :::::..::::::	GCUUGCUACCCAAGCAGGUGCCGC	Cleavage	1
scaffold1_1841225	VaDar_g42320	2.5	-1	1	21	2575	2595	ACUGUUUGGAUCAAGCCCUUC	:::::.: ::::::.:::::	AAAGGGUUGGAUCCAGACAGU	Cleavage	1
scaffold1_1841225	VaDar_g43120	2.5	-1	1	21	595	615	ACUGUUUGGAUCAAGCCCUUC	.::::.::: :::::.::::	AGAGGGUUUGUUCCAAGCAGU	Translation	1
scaffold1_1841225	VaDar_g4559	2.5	-1	1	21	886	906	ACUGUUUGGAUCAAGCCCUUC	.::::.::: :::::.::::	AGAGGGUUUGUUCCAAGCAGU	Translation	1
scaffold1_1841253	VaDar_g14185	2.5	-1	1	24	1136	1159	AGUGUGUUGGAGACUUUUGUUGUA	:. :::.:: :::.:::::::.:	AAUCACAGAAUUCUUCAACACAUU	Cleavage	1
scaffold25_1585880	VaDar_g33729	2.5	-1	1	24	516	539	AGGAGUGGGUUCCUGUCUGGAUGG	::::::::::. :::::::.:	UACUCCAGACAGGGUCCCACUCUU	Translation	1
scaffold25_1585880	VaDar_g20129	2.5	-1	1	24	3623	3646	AGGAGUGGGUUCCUGUCUGGAUGG	::: ::::::::::::.:	UGGUGGAGAAAGGAACCCACUCUU	Cleavage	1
scaffold25_1586559	VaDar_g10064	2.5	-1	1	24	575	598	CAGCGGCGUUCCUCACCUGGACAG	:: ::: ::::::.:::::::	CCAUCGAGGAGAGGAAUGCCGCUG	Cleavage	1
scaffold2_2095473	VaDar_g11094	2.5	-1	1	21	959	979	UUGUUGGCAUUGAAUCAGGUU	:.:.:: ::.:::::.:::::	AGCUUGCUUUAAUGCUAACAA	Cleavage	1
scaffold2_2095473	VaDar_g31932	2.5	-1	1	21	1664	1684	UUGUUGGCAUUGAAUCAGGUU	.::::::: .:::::::::	UUUCUGAUUCCGUGCCAACAA	Translation	1
scaffold2_2095473	VaDar_g25666	2.5	-1	1	21	875	895	UUGUUGGCAUUGAAUCAGGUU	..:::: ::::::::::::	UUUUUGAUGCAAUGCCAACAA	Cleavage	1
scaffold2_2095473	VaDar_g37104	2.5	-1	1	21	936	956	UUGUUGGCAUUGAAUCAGGUU	.:: .::::::::::::::	UGCCACGUUCAAUGCCAACAA	Cleavage	1
scaffold2_2097312	VaDar_g11094	2.5	-1	1	21	959	979	UUGUUGGCAUUGAAUCAGGUU	:.:.:: ::.:::::.:::::	AGCUUGCUUUAAUGCUAACAA	Cleavage	1
scaffold2_2097312	VaDar_g31932	2.5	-1	1	21	1664	1684	UUGUUGGCAUUGAAUCAGGUU	.::::::: .:::::::::	UUUCUGAUUCCGUGCCAACAA	Translation	1
scaffold2_2097312	VaDar_g25666	2.5	-1	1	21	875	895	UUGUUGGCAUUGAAUCAGGUU	..:::: ::::::::::::	UUUUUGAUGCAAUGCCAACAA	Cleavage	1
scaffold2_2097312	VaDar_g37104	2.5	-1	1	21	936	956	UUGUUGGCAUUGAAUCAGGUU	.:: .::::::::::::::	UGCCACGUUCAAUGCCAACAA	Cleavage	1
scaffold33_2098804	VaDar_g33729	2.5	-1	1	24	516	539	AGGAGUGGGUUCCUGUCUGGAUGG	::::::::::. :::::::.:	UACUCCAGACAGGGUCCCACUCUU	Translation	1
scaffold33_2098804	VaDar_g20129	2.5	-1	1	24	3623	3646	AGGAGUGGGUUCCUGUCUGGAUGG	::: ::::::::::::.:	UGGUGGAGAAAGGAACCCACUCUU	Cleavage	1
scaffold52_225310	VaDar_g13801	2.5	-1	1	24	444	467	AAUUCCGGGGCCUUGGAGGUAACG	: : ::::::::::::.::::. :	CUUAACCUCCAAGGCCUCGGAGGU	Cleavage	1
scaffold52_225310	VaDar_g22896	2.5	-1	1	24	227	250	AAUUCCGGGGCCUUGGAGGUAACG	: .::::::: :.:.:::::::	AUUCGCCUCCAAUGUCUCGGAAUU	Cleavage	1
scaffold85_918942	VaDar_g10064	2.5	-1	1	24	575	598	CAGCGGCGUUCCUCACCUGGACAG	:: ::: ::::::.:::::::	CCAUCGAGGAGAGGAAUGCCGCUG	Cleavage	1

## Sheet: mapping stats
Supplementary Table 7. Mapping rate of RNASeq libraries
Library	Stage	uniq map	multimap	unmap
S_1	green	90.44	5.04	4.52
S_2	green	88.65	5.63	5.72
S_3	green	91.3	4.11	4.59
S_4	green	90.94	4.51	4.55
S_5	green	91.06	4.27	4.67
S_6	green	89.53	6.37	4.1
S_7	coloring	89.68	5.59	4.73
S_8	coloring	91.14	4.73	4.13
S_9	coloring	90.27	5.93	3.8
S_10	coloring	89.94	6.13	3.93
S_11	coloring	90.36	5.57	4.07
S_12	coloring	90.9	4.45	4.65
S_13	ripening	90.94	4.65	4.41
S_14	ripening	90.4	5.16	4.44
S_15	ripening	90.09	5.14	4.77
S_16	ripening	89.21	5.67	5.12
S_17	ripening	90.72	4.71	4.57
S_18	ripening	90.63	4.65	4.72
average		90.3544

## Sheet: Vdar unique orth
Supplementary Table 8. Genes specific to V. darrowii VaDar_genome
Gene ID	EggNOG.Description	EggNOG.KEGG.Terms	EggNOG.GO.Biological	EggNOG.GO.Cellular	EggNOG.GO.Molecular
VaDar_g10086	Common plant regulatory factor		GO:0006139-nucleobase-containing compound metabolic process(L=3),GO:0006351-transcription, DNA-templated(L=5),GO:0006355-regulation of transcription, DNA-templated(L=7),GO:0006725-cellular aromatic compound metabolic process(L=3),GO:0006807-nitrogen compound metabolic process(L=2),GO:0008150-biological_process(L=0),GO:0008152-metabolic process(L=1),GO:0009058-biosynthetic process(L=2),GO:0009059-…	GO:0005575-cellular_component(L=0),GO:0005622-intracellular(L=3),GO:0005623-cell(L=1),GO:0005634-nucleus(L=5),GO:0005737-cytoplasm(L=4),GO:0005829-cytosol(L=4),GO:0043226-organelle(L=1),GO:0043227-membrane-bounded organelle(L=2),GO:0043229-intracellular organelle(L=3),GO:0043231-intracellular membrane-bounded organelle(L=4),GO:0044424-intracellular part(L=3),GO:0044444-cytoplasmic part(L=4),GO:00…	GO:0001071-nucleic acid binding transcription factor activity(L=1),GO:0003674-molecular_function(L=0),GO:0003676-nucleic acid binding(L=3),GO:0003677-DNA binding(L=4),GO:0003700-transcription factor activity, sequence-specific DNA binding(L=2),GO:0005488-binding(L=1),GO:0043565-sequence-specific DNA binding(L=5),GO:0097159-organic cyclic compound binding(L=2),GO:1901363-heterocyclic compound bind…
VaDar_g10213	strubbelig-receptor family		GO:0006464-cellular protein modification process(L=5),GO:0006468-protein phosphorylation(L=6),GO:0006793-phosphorus metabolic process(L=3),GO:0006796-phosphate-containing compound metabolic process(L=4),GO:0008150-biological_process(L=0),GO:0008152-metabolic process(L=1),GO:0009987-cellular process(L=1),GO:0016310-phosphorylation(L=5),GO:0019538-protein metabolic process(L=3),GO:0036211-protein m…	GO:0005575-cellular_component(L=0),GO:0005622-intracellular(L=3),GO:0005623-cell(L=1),GO:0005634-nucleus(L=5),GO:0005737-cytoplasm(L=4),GO:0005829-cytosol(L=4),GO:0005886-plasma membrane(L=3),GO:0016020-membrane(L=1),GO:0016021-integral component of membrane(L=4),GO:0031224-intrinsic component of membrane(L=3),GO:0043226-organelle(L=1),GO:0043227-membrane-bounded organelle(L=2),GO:0043229-intrace…	GO:0000166-nucleotide binding(L=3),GO:0001882-nucleoside binding(L=3),GO:0001883-purine nucleoside binding(L=4),GO:0003674-molecular_function(L=0),GO:0003824-catalytic activity(L=1),GO:0004672-protein kinase activity(L=5),GO:0005488-binding(L=1),GO:0005524-ATP binding(L=7),GO:0016301-kinase activity(L=4),GO:0016740-transferase activity(L=2),GO:0016772-transferase activity, transferring phosphorus…
VaDar_g10237	succinate dehydrogenase	NA	GO:0006091-generation of precursor metabolites and energy(L=3),GO:0006099-tricarboxylic acid cycle(L=7),GO:0006119-oxidative phosphorylation(L=4),GO:0006121-mitochondrial electron transport, succinate to ubiquinone(L=8),GO:0006793-phosphorus metabolic process(L=3),GO:0006796-phosphate-containing compound metabolic process(L=4),GO:0008150-biological_process(L=0),GO:0008152-metabolic process(L=1),G…	GO:0005575-cellular_component(L=0),GO:0005622-intracellular(L=3),GO:0005623-cell(L=1),GO:0005737-cytoplasm(L=4),GO:0005739-mitochondrion(L=5),GO:0005740-mitochondrial envelope(L=6),GO:0005743-mitochondrial inner membrane(L=5),GO:0016020-membrane(L=1),GO:0019866-organelle inner membrane(L=4),GO:0031090-organelle membrane(L=3),GO:0031966-mitochondrial membrane(L=5),GO:0031967-organelle envelope(L=3…	GO:0000104-succinate dehydrogenase activity(L=4),GO:0003674-molecular_function(L=0),GO:0003824-catalytic activity(L=1),GO:0005488-binding(L=1),GO:0008177-succinate dehydrogenase (ubiquinone) activity(L=5),GO:0009055-electron carrier activity(L=1),GO:0016491-oxidoreductase activity(L=2),GO:0016627-oxidoreductase activity, acting on the CH-CH group of donors(L=3),GO:0016635-oxidoreductase activity,…
VaDar_g10359	Serine hydrolase (FSH1)			GO:0005575-cellular_component(L=0),GO:0005622-intracellular(L=3),GO:0005623-cell(L=1),GO:0005737-cytoplasm(L=4),GO:0005777-peroxisome(L=6),GO:0042579-microbody(L=5),GO:0043226-organelle(L=1),GO:0043227-membrane-bounded organelle(L=2),GO:0043229-intracellular organelle(L=3),GO:0043231-intracellular membrane-bounded organelle(L=4),GO:0044424-intracellular part(L=3),GO:0044444-cytoplasmic part(L=4),…
VaDar_g10361	EH domain-containing protein	4144	GO:0006139-nucleobase-containing compound metabolic process(L=3),GO:0006152-purine nucleoside catabolic process(L=7),GO:0006163-purine nucleotide metabolic process(L=5),GO:0006184-obsolete GTP catabolic process(L=),GO:0006195-purine nucleotide catabolic process(L=7),GO:0006351-transcription, DNA-templated(L=5),GO:0006355-regulation of transcription, DNA-templated(L=7),GO:0006725-cellular aromatic…	GO:0005575-cellular_component(L=0),GO:0005622-intracellular(L=3),GO:0005623-cell(L=1),GO:0005634-nucleus(L=5),GO:0005737-cytoplasm(L=4),GO:0005768-endosome(L=5),GO:0005886-plasma membrane(L=3),GO:0005911-cell-cell junction(L=2),GO:0009506-plasmodesma(L=3),GO:0016020-membrane(L=1),GO:0030054-cell junction(L=1),GO:0043226-organelle(L=1),GO:0043227-membrane-bounded organelle(L=2),GO:0043229-intracel…	GO:0000166-nucleotide binding(L=3),GO:0001071-nucleic acid binding transcription factor activity(L=1),GO:0001882-nucleoside binding(L=3),GO:0001883-purine nucleoside binding(L=4),GO:0003674-molecular_function(L=0),GO:0003676-nucleic acid binding(L=3),GO:0003677-DNA binding(L=4),GO:0003700-transcription factor activity, sequence-specific DNA binding(L=2),GO:0003824-catalytic activity(L=1),GO:00039…
VaDar_g10466	wd repeat		GO:0000003-reproduction(L=1),GO:0003006-developmental process involved in reproduction(L=2),GO:0006139-nucleobase-containing compound metabolic process(L=3),GO:0006351-transcription, DNA-templated(L=5),GO:0006355-regulation of transcription, DNA-templated(L=7),GO:0006725-cellular aromatic compound metabolic process(L=3),GO:0006807-nitrogen compound metabolic process(L=2),GO:0007275-multicellular …	GO:0005575-cellular_component(L=0),GO:0005622-intracellular(L=3),GO:0005623-cell(L=1),GO:0005634-nucleus(L=5),GO:0043226-organelle(L=1),GO:0043227-membrane-bounded organelle(L=2),GO:0043229-intracellular organelle(L=3),GO:0043231-intracellular membrane-bounded organelle(L=4),GO:0044424-intracellular part(L=3),GO:0044464-cell part(L=2),	GO:0003674-molecular_function(L=0),GO:0003676-nucleic acid binding(L=3),GO:0003677-DNA binding(L=4),GO:0003697-single-stranded DNA binding(L=5),GO:0005488-binding(L=1),GO:0043566-structure-specific DNA binding(L=5),GO:0097159-organic cyclic compound binding(L=2),GO:1901363-heterocyclic compound binding(L=2),
VaDar_g10548	NA	NA	NA	NA	NA
VaDar_g10559	ADP-ribosylation factor-like protein		GO:0002252-immune effector process(L=2),GO:0002376-immune system process(L=1),GO:0006950-response to stress(L=2),GO:0006952-defense response(L=3),GO:0007154-cell communication(L=2),GO:0007165-signal transduction(L=3),GO:0007264-small GTPase mediated signal transduction(L=5),GO:0008150-biological_process(L=0),GO:0009607-response to biotic stimulus(L=2),GO:0009615-response to virus(L=5),GO:0009987-…	GO:0005575-cellular_component(L=0),GO:0005622-intracellular(L=3),GO:0005623-cell(L=1),GO:0044464-cell part(L=2),	GO:0000166-nucleotide binding(L=3),GO:0001882-nucleoside binding(L=3),GO:0001883-purine nucleoside binding(L=4),GO:0003674-molecular_function(L=0),GO:0005488-binding(L=1),GO:0005525-GTP binding(L=7),GO:0017076-purine nucleotide binding(L=4),GO:0019001-guanyl nucleotide binding(L=5),GO:0032549-ribonucleoside binding(L=4),GO:0032550-purine ribonucleoside binding(L=5),GO:0032553-ribonucleotide bindi…
VaDar_g10593	auxin transporter-like protein	4075	GO:0001736-establishment of planar polarity(L=6),GO:0001738-morphogenesis of a polarized epithelium(L=6),GO:0002009-morphogenesis of an epithelium(L=5),GO:0003002-regionalization(L=5),GO:0003333-amino acid transmembrane transport(L=6),GO:0006325-chromatin organization(L=4),GO:0006464-cellular protein modification process(L=5),GO:0006479-protein methylation(L=4),GO:0006810-transport(L=3),GO:000681…	GO:0005575-cellular_component(L=0),GO:0005622-intracellular(L=3),GO:0005623-cell(L=1),GO:0005737-cytoplasm(L=4),GO:0005768-endosome(L=5),GO:0005794-Golgi apparatus(L=4),GO:0005886-plasma membrane(L=3),GO:0009986-cell surface(L=3),GO:0016020-membrane(L=1),GO:0016021-integral component of membrane(L=4),GO:0031224-intrinsic component of membrane(L=3),GO:0043226-organelle(L=1),GO:0043227-membrane-bou…	GO:0003674-molecular_function(L=0),GO:0003824-catalytic activity(L=1),GO:0005215-transporter activity(L=1),GO:0005342-organic acid transmembrane transporter activity(L=4),GO:0005488-binding(L=1),GO:0008168-methyltransferase activity(L=4),GO:0008170-N-methyltransferase activity(L=5),GO:0008276-protein methyltransferase activity(L=5),GO:0008509-anion transmembrane transporter activity(L=5),GO:00085…
VaDar_g10614	NA	NA	NA	NA	NA
VaDar_g10622	UDP-sugar transporter		GO:0006810-transport(L=3),GO:0008150-biological_process(L=0),GO:0008643-carbohydrate transport(L=4),GO:0009987-cellular process(L=1),GO:0044699-single-organism process(L=1),GO:0044763-single-organism cellular process(L=2),GO:0044765-single-organism transport(L=3),GO:0051179-localization(L=1),GO:0051234-establishment of localization(L=2),GO:0055085-transmembrane transport(L=4),GO:0071702-organic s…	GO:0005575-cellular_component(L=0),GO:0016020-membrane(L=1),GO:0016021-integral component of membrane(L=4),GO:0031224-intrinsic component of membrane(L=3),GO:0044425-membrane part(L=2),
VaDar_g10655	pump that utilizes the energy of pyrophosphate hydrolysis as the driving force for	190	GO:0006810-transport(L=3),GO:0006811-ion transport(L=4),GO:0006812-cation transport(L=5),GO:0006814-sodium ion transport(L=7),GO:0006818-hydrogen transport(L=4),GO:0006885-regulation of pH(L=8),GO:0006950-response to stress(L=2),GO:0006970-response to osmotic stress(L=3),GO:0007275-multicellular organism development(L=3),GO:0008150-biological_process(L=0),GO:0008152-metabolic process(L=1),GO:0009…	GO:0000325-plant-type vacuole(L=6),GO:0005575-cellular_component(L=0),GO:0005622-intracellular(L=3),GO:0005623-cell(L=1),GO:0005737-cytoplasm(L=4),GO:0005739-mitochondrion(L=5),GO:0005768-endosome(L=5),GO:0005773-vacuole(L=5),GO:0005774-vacuolar membrane(L=6),GO:0005794-Golgi apparatus(L=4),GO:0005886-plasma membrane(L=3),GO:0005887-integral component of plasma membrane(L=4),GO:0009507-chloroplas…	GO:0000287-magnesium ion binding(L=5),GO:0003674-molecular_function(L=0),GO:0003824-catalytic activity(L=1),GO:0004427-inorganic diphosphatase activity(L=6),GO:0005215-transporter activity(L=1),GO:0005488-binding(L=1),GO:0008324-cation transmembrane transporter activity(L=5),GO:0009678-hydrogen-translocating pyrophosphatase activity(L=6),GO:0015075-ion transmembrane transporter activity(L=4),GO:0…
VaDar_g10667	2OG-Fe(II) oxygenase superfamily		GO:0008150-biological_process(L=0),GO:0008152-metabolic process(L=1),GO:0044710-single-organism metabolic process(L=2),GO:0055114-oxidation-reduction process(L=3),	GO:0005575-cellular_component(L=0),GO:0005622-intracellular(L=3),GO:0005623-cell(L=1),GO:0005737-cytoplasm(L=4),GO:0005829-cytosol(L=4),GO:0044424-intracellular part(L=3),GO:0044444-cytoplasmic part(L=4),GO:0044464-cell part(L=2),	GO:0003674-molecular_function(L=0),GO:0003824-catalytic activity(L=1),GO:0005488-binding(L=1),GO:0005506-iron ion binding(L=6),GO:0016491-oxidoreductase activity(L=2),GO:0016701-oxidoreductase activity, acting on single donors with incorporation of molecular oxygen(L=3),GO:0016702-oxidoreductase activity, acting on single donors with incorporation of molecular oxygen, incorporation of two atoms o…
VaDar_g10732	Endonuclease/Exonuclease/phosphatase family		GO:0006139-nucleobase-containing compound metabolic process(L=3),GO:0006259-DNA metabolic process(L=4),GO:0006260-DNA replication(L=5),GO:0006278-RNA-dependent DNA biosynthetic process(L=7),GO:0006725-cellular aromatic compound metabolic process(L=3),GO:0006807-nitrogen compound metabolic process(L=2),GO:0008150-biological_process(L=0),GO:0008152-metabolic process(L=1),GO:0009058-biosynthetic pro…		GO:0003674-molecular_function(L=0),GO:0003676-nucleic acid binding(L=3),GO:0003723-RNA binding(L=4),GO:0003824-catalytic activity(L=1),GO:0003964-RNA-directed DNA polymerase activity(L=6),GO:0005488-binding(L=1),GO:0008270-zinc ion binding(L=6),GO:0016740-transferase activity(L=2),GO:0016772-transferase activity, transferring phosphorus-containing groups(L=3),GO:0016779-nucleotidyltransferase act…
VaDar_g10760	Glyco_18	5201110	GO:0005975-carbohydrate metabolic process(L=3),GO:0006022-aminoglycan metabolic process(L=4),GO:0006026-aminoglycan catabolic process(L=5),GO:0006030-chitin metabolic process(L=5),GO:0006032-chitin catabolic process(L=6),GO:0006040-amino sugar metabolic process(L=4),GO:0006807-nitrogen compound metabolic process(L=2),GO:0008150-biological_process(L=0),GO:0008152-metabolic process(L=1),GO:0009056-…		GO:0003674-molecular_function(L=0),GO:0003824-catalytic activity(L=1),GO:0004553-hydrolase activity, hydrolyzing O-glycosyl compounds(L=4),GO:0004568-chitinase activity(L=5),GO:0016787-hydrolase activity(L=2),GO:0016798-hydrolase activity, acting on glycosyl bonds(L=3),
VaDar_g10782	Glyco_18		GO:0005975-carbohydrate metabolic process(L=3),GO:0006022-aminoglycan metabolic process(L=4),GO:0006026-aminoglycan catabolic process(L=5),GO:0006030-chitin metabolic process(L=5),GO:0006032-chitin catabolic process(L=6),GO:0006040-amino sugar metabolic process(L=4),GO:0006464-cellular protein modification process(L=5),GO:0006468-protein phosphorylation(L=6),GO:0006793-phosphorus metabolic proces…		GO:0000166-nucleotide binding(L=3),GO:0001882-nucleoside binding(L=3),GO:0001883-purine nucleoside binding(L=4),GO:0003674-molecular_function(L=0),GO:0003824-catalytic activity(L=1),GO:0004553-hydrolase activity, hydrolyzing O-glycosyl compounds(L=4),GO:0004568-chitinase activity(L=5),GO:0004672-protein kinase activity(L=5),GO:0004674-protein serine/threonine kinase activity(L=6),GO:0005488-bindi…
VaDar_g10840	NA	NA	NA	NA	NA
VaDar_g10917	S-adenosyl-l-methionine decarboxylase leader peptide		GO:0008150-biological_process(L=0),GO:0008152-metabolic process(L=1),		GO:0003674-molecular_function(L=0),GO:0003824-catalytic activity(L=1),GO:0004014-adenosylmethionine decarboxylase activity(L=5),GO:0016829-lyase activity(L=2),GO:0016830-carbon-carbon lyase activity(L=3),GO:0016831-carboxy-lyase activity(L=4),
VaDar_g11067	Xyloglucan endotransglucosylase hydrolase protein	4075	GO:0005975-carbohydrate metabolic process(L=3),GO:0005976-polysaccharide metabolic process(L=4),GO:0006073-cellular glucan metabolic process(L=5),GO:0006950-response to stress(L=2),GO:0007275-multicellular organism development(L=3),GO:0007568-aging(L=3),GO:0008150-biological_process(L=0),GO:0008152-metabolic process(L=1),GO:0009266-response to temperature stimulus(L=3),GO:0009408-response to heat…	GO:0005575-cellular_component(L=0),GO:0005576-extracellular region(L=1),GO:0005618-cell wall(L=4),GO:0005622-intracellular(L=3),GO:0005623-cell(L=1),GO:0005737-cytoplasm(L=4),GO:0005794-Golgi apparatus(L=4),GO:0005886-plasma membrane(L=3),GO:0009505-plant-type cell wall(L=5),GO:0016020-membrane(L=1),GO:0030312-external encapsulating structure(L=3),GO:0043226-organelle(L=1),GO:0043227-membrane-bou…	GO:0003674-molecular_function(L=0),GO:0003824-catalytic activity(L=1),GO:0004553-hydrolase activity, hydrolyzing O-glycosyl compounds(L=4),GO:0016740-transferase activity(L=2),GO:0016757-transferase activity, transferring glycosyl groups(L=3),GO:0016758-transferase activity, transferring hexosyl groups(L=4),GO:0016762-xyloglucan:xyloglucosyl transferase activity(L=5),GO:0016787-hydrolase activity…
VaDar_g1112	NA	NA	NA	NA	NA
VaDar_g11231	60s ribosomal protein	3010	GO:0000003-reproduction(L=1),GO:0000022-mitotic spindle elongation(L=5),GO:0000226-microtubule cytoskeleton organization(L=4),GO:0000278-mitotic cell cycle(L=4),GO:0002119-nematode larval development(L=5),GO:0002164-larval development(L=4),GO:0002181-cytoplasmic translation(L=7),GO:0003006-developmental process involved in reproduction(L=2),GO:0006082-organic acid metabolic process(L=3),GO:000613…	GO:0005575-cellular_component(L=0),GO:0005622-intracellular(L=3),GO:0005623-cell(L=1),GO:0005737-cytoplasm(L=4),GO:0005829-cytosol(L=4),GO:0005840-ribosome(L=5),GO:0015934-large ribosomal subunit(L=6),GO:0016020-membrane(L=1),GO:0022625-cytosolic large ribosomal subunit(L=6),GO:0022626-cytosolic ribosome(L=5),GO:0030529-intracellular ribonucleoprotein complex(L=4),GO:0032991-macromolecular comple…	GO:0000166-nucleotide binding(L=3),GO:0001882-nucleoside binding(L=3),GO:0001883-purine nucleoside binding(L=4),GO:0003674-molecular_function(L=0),GO:0003735-structural constituent of ribosome(L=2),GO:0003824-catalytic activity(L=1),GO:0003840-gamma-glutamyltransferase activity(L=5),GO:0003924-GTPase activity(L=7),GO:0005198-structural molecule activity(L=1),GO:0005215-transporter activity(L=1),G…
VaDar_g11391	Inherit from NOG: DnaJ domain		GO:0002119-nematode larval development(L=5),GO:0002164-larval development(L=4),GO:0006810-transport(L=3),GO:0006897-endocytosis(L=5),GO:0006898-receptor-mediated endocytosis(L=6),GO:0006950-response to stress(L=2),GO:0006974-cellular response to DNA damage stimulus(L=4),GO:0007275-multicellular organism development(L=3),GO:0008150-biological_process(L=0),GO:0009791-post-embryonic development(L=4)…
VaDar_g11542	60S ribosomal protein	3010	GO:0006412-translation(L=5),GO:0008150-biological_process(L=0),GO:0008152-metabolic process(L=1),GO:0009058-biosynthetic process(L=2),GO:0009059-macromolecule biosynthetic process(L=4),GO:0009987-cellular process(L=1),GO:0010467-gene expression(L=4),GO:0019538-protein metabolic process(L=3),GO:0034645-cellular macromolecule biosynthetic process(L=4),GO:0043170-macromolecule metabolic process(L=3)…	GO:0005575-cellular_component(L=0),GO:0005622-intracellular(L=3),GO:0005623-cell(L=1),GO:0005634-nucleus(L=5),GO:0005730-nucleolus(L=5),GO:0005737-cytoplasm(L=4),GO:0005829-cytosol(L=4),GO:0005840-ribosome(L=5),GO:0015934-large ribosomal subunit(L=6),GO:0022625-cytosolic large ribosomal subunit(L=6),GO:0022626-cytosolic ribosome(L=5),GO:0030529-intracellular ribonucleoprotein complex(L=4),GO:0031…	GO:0003674-molecular_function(L=0),GO:0003735-structural constituent of ribosome(L=2),GO:0005198-structural molecule activity(L=1),
VaDar_g11694	Calcium-transporting ATPase		GO:0006139-nucleobase-containing compound metabolic process(L=3),GO:0006152-purine nucleoside catabolic process(L=7),GO:0006163-purine nucleotide metabolic process(L=5),GO:0006164-purine nucleotide biosynthetic process(L=7),GO:0006195-purine nucleotide catabolic process(L=7),GO:0006200-obsolete ATP catabolic process(L=),GO:0006355-regulation of transcription, DNA-templated(L=7),GO:0006725-cellula…	GO:0005575-cellular_component(L=0),GO:0016020-membrane(L=1),GO:0016021-integral component of membrane(L=4),GO:0031224-intrinsic component of membrane(L=3),GO:0044425-membrane part(L=2),	GO:0000166-nucleotide binding(L=3),GO:0001071-nucleic acid binding transcription factor activity(L=1),GO:0001882-nucleoside binding(L=3),GO:0001883-purine nucleoside binding(L=4),GO:0003674-molecular_function(L=0),GO:0003676-nucleic acid binding(L=3),GO:0003677-DNA binding(L=4),GO:0003700-transcription factor activity, sequence-specific DNA binding(L=2),GO:0003824-catalytic activity(L=1),GO:00052…
VaDar_g11700	NA		GO:0006464-cellular protein modification process(L=5),GO:0006497-protein lipidation(L=6),GO:0006810-transport(L=3),GO:0007154-cell communication(L=2),GO:0007165-signal transduction(L=3),GO:0007166-cell surface receptor signaling pathway(L=4),GO:0007186-G-protein coupled receptor signaling pathway(L=4),GO:0007275-multicellular organism development(L=3),GO:0008150-biological_process(L=0),GO:0008152…	GO:0005575-cellular_component(L=0),GO:0005622-intracellular(L=3),GO:0005623-cell(L=1),GO:0005834-heterotrimeric G-protein complex(L=5),GO:0005886-plasma membrane(L=3),GO:0009898-cytoplasmic side of plasma membrane(L=3),GO:0016020-membrane(L=1),GO:0019897-extrinsic component of plasma membrane(L=3),GO:0019898-extrinsic component of membrane(L=3),GO:0031234-extrinsic component of cytoplasmic side o…	GO:0003674-molecular_function(L=0),GO:0004871-signal transducer activity(L=1),GO:0060089-molecular transducer activity(L=1),
VaDar_g11913	Chaperonin	NA	GO:0006457-protein folding(L=2),GO:0006950-response to stress(L=2),GO:0006996-organelle organization(L=3),GO:0007005-mitochondrion organization(L=4),GO:0008150-biological_process(L=0),GO:0008152-metabolic process(L=1),GO:0009266-response to temperature stimulus(L=3),GO:0009408-response to heat(L=3),GO:0009628-response to abiotic stimulus(L=2),GO:0009987-cellular process(L=1),GO:0010035-response t…	GO:0005575-cellular_component(L=0),GO:0005622-intracellular(L=3),GO:0005623-cell(L=1),GO:0005737-cytoplasm(L=4),GO:0005739-mitochondrion(L=5),GO:0005759-mitochondrial matrix(L=6),GO:0005773-vacuole(L=5),GO:0005774-vacuolar membrane(L=6),GO:0005829-cytosol(L=4),GO:0005840-ribosome(L=5),GO:0005886-plasma membrane(L=3),GO:0009507-chloroplast(L=6),GO:0009526-plastid envelope(L=6),GO:0009532-plastid s…	GO:0000166-nucleotide binding(L=3),GO:0001882-nucleoside binding(L=3),GO:0001883-purine nucleoside binding(L=4),GO:0003674-molecular_function(L=0),GO:0005488-binding(L=1),GO:0005507-copper ion binding(L=6),GO:0005524-ATP binding(L=7),GO:0017076-purine nucleotide binding(L=4),GO:0030554-adenyl nucleotide binding(L=5),GO:0032549-ribonucleoside binding(L=4),GO:0032550-purine ribonucleoside binding(L…
VaDar_g12055	NA	NA	NA	NA	NA
VaDar_g12092	receptor-like protein kinase		GO:0006464-cellular protein modification process(L=5),GO:0006468-protein phosphorylation(L=6),GO:0006793-phosphorus metabolic process(L=3),GO:0006796-phosphate-containing compound metabolic process(L=4),GO:0008150-biological_process(L=0),GO:0008152-metabolic process(L=1),GO:0009987-cellular process(L=1),GO:0016310-phosphorylation(L=5),GO:0019538-protein metabolic process(L=3),GO:0036211-protein m…		GO:0000166-nucleotide binding(L=3),GO:0001882-nucleoside binding(L=3),GO:0001883-purine nucleoside binding(L=4),GO:0003674-molecular_function(L=0),GO:0003824-catalytic activity(L=1),GO:0004672-protein kinase activity(L=5),GO:0004674-protein serine/threonine kinase activity(L=6),GO:0005488-binding(L=1),GO:0005524-ATP binding(L=7),GO:0016301-kinase activity(L=4),GO:0016740-transferase activity(L=2)…
VaDar_g12249	DnaJ homolog subfamily C member 7		GO:0006950-response to stress(L=2),GO:0008150-biological_process(L=0),GO:0050896-response to stimulus(L=1),
VaDar_g12297	NA	NA	NA	NA	NA
VaDar_g12345	ATPdependent RNA helicase	3018	GO:0000003-reproduction(L=1),GO:0000075-cell cycle checkpoint(L=5),GO:0000077-DNA damage checkpoint(L=7),GO:0000226-microtubule cytoskeleton organization(L=4),GO:0000278-mitotic cell cycle(L=4),GO:0000288-nuclear-transcribed mRNA catabolic process, deadenylation-dependent decay(L=8),GO:0000290-deadenylation-dependent decapping of nuclear-transcribed mRNA(L=9),GO:0000291-nuclear-transcribed mRNA c…	GO:0000932-P-body(L=7),GO:0005575-cellular_component(L=0),GO:0005622-intracellular(L=3),GO:0005623-cell(L=1),GO:0005634-nucleus(L=5),GO:0005737-cytoplasm(L=4),GO:0005829-cytosol(L=4),GO:0005856-cytoskeleton(L=5),GO:0005875-microtubule associated complex(L=6),GO:0010494-cytoplasmic stress granule(L=7),GO:0015630-microtubule cytoskeleton(L=6),GO:0016442-RISC complex(L=6),GO:0030529-intracellular ri…	GO:0000166-nucleotide binding(L=3),GO:0001882-nucleoside binding(L=3),GO:0001883-purine nucleoside binding(L=4),GO:0003674-molecular_function(L=0),GO:0003676-nucleic acid binding(L=3),GO:0003723-RNA binding(L=4),GO:0003724-RNA helicase activity(L=8),GO:0003743-translation initiation factor activity(L=6),GO:0003824-catalytic activity(L=1),GO:0004004-ATP-dependent RNA helicase activity(L=9),GO:0004…
VaDar_g12346	ATPdependent RNA helicase	3018	GO:0000003-reproduction(L=1),GO:0000075-cell cycle checkpoint(L=5),GO:0000077-DNA damage checkpoint(L=7),GO:0000226-microtubule cytoskeleton organization(L=4),GO:0000278-mitotic cell cycle(L=4),GO:0000288-nuclear-transcribed mRNA catabolic process, deadenylation-dependent decay(L=8),GO:0000290-deadenylation-dependent decapping of nuclear-transcribed mRNA(L=9),GO:0000291-nuclear-transcribed mRNA c…	GO:0000932-P-body(L=7),GO:0005575-cellular_component(L=0),GO:0005622-intracellular(L=3),GO:0005623-cell(L=1),GO:0005634-nucleus(L=5),GO:0005737-cytoplasm(L=4),GO:0005829-cytosol(L=4),GO:0005856-cytoskeleton(L=5),GO:0005875-microtubule associated complex(L=6),GO:0010494-cytoplasmic stress granule(L=7),GO:0015630-microtubule cytoskeleton(L=6),GO:0016442-RISC complex(L=6),GO:0030529-intracellular ri…	GO:0000166-nucleotide binding(L=3),GO:0001882-nucleoside binding(L=3),GO:0001883-purine nucleoside binding(L=4),GO:0003674-molecular_function(L=0),GO:0003676-nucleic acid binding(L=3),GO:0003723-RNA binding(L=4),GO:0003724-RNA helicase activity(L=8),GO:0003743-translation initiation factor activity(L=6),GO:0003824-catalytic activity(L=1),GO:0004004-ATP-dependent RNA helicase activity(L=9),GO:0004…
VaDar_g12405	protein kinase G11A-like		GO:0000105-histidine biosynthetic process(L=5),GO:0006082-organic acid metabolic process(L=3),GO:0006464-cellular protein modification process(L=5),GO:0006468-protein phosphorylation(L=6),GO:0006520-cellular amino acid metabolic process(L=3),GO:0006547-histidine metabolic process(L=5),GO:0006725-cellular aromatic compound metabolic process(L=3),GO:0006793-phosphorus metabolic process(L=3),GO:0006…	GO:0005575-cellular_component(L=0),GO:0005622-intracellular(L=3),GO:0005623-cell(L=1),GO:0005634-nucleus(L=5),GO:0005730-nucleolus(L=5),GO:0005737-cytoplasm(L=4),GO:0031974-membrane-enclosed lumen(L=1),GO:0031981-nuclear lumen(L=6),GO:0043226-organelle(L=1),GO:0043227-membrane-bounded organelle(L=2),GO:0043228-non-membrane-bounded organelle(L=2),GO:0043229-intracellular organelle(L=3),GO:0043231-…	GO:0000166-nucleotide binding(L=3),GO:0001882-nucleoside binding(L=3),GO:0001883-purine nucleoside binding(L=4),GO:0003674-molecular_function(L=0),GO:0003824-catalytic activity(L=1),GO:0004399-histidinol dehydrogenase activity(L=5),GO:0004672-protein kinase activity(L=5),GO:0004674-protein serine/threonine kinase activity(L=6),GO:0005488-binding(L=1),GO:0005524-ATP binding(L=7),GO:0008270-zinc io…
VaDar_g12406	CRAL TRIO domain containing protein		GO:0006810-transport(L=3),GO:0008150-biological_process(L=0),GO:0051179-localization(L=1),GO:0051234-establishment of localization(L=2),	GO:0005575-cellular_component(L=0),GO:0005622-intracellular(L=3),GO:0005623-cell(L=1),GO:0044464-cell part(L=2),	GO:0003674-molecular_function(L=0),GO:0005215-transporter activity(L=1),
VaDar_g12410	Universal stress protein		GO:0002238-response to molecule of fungal origin(L=6),GO:0006950-response to stress(L=2),GO:0008150-biological_process(L=0),GO:0008152-metabolic process(L=1),GO:0009607-response to biotic stimulus(L=2),GO:0009620-response to fungus(L=5),GO:0010033-response to organic substance(L=3),GO:0042221-response to chemical(L=2),GO:0050896-response to stimulus(L=1),GO:0051704-multi-organism process(L=1),GO:…	GO:0005575-cellular_component(L=0),GO:0005622-intracellular(L=3),GO:0005623-cell(L=1),GO:0005634-nucleus(L=5),GO:0005737-cytoplasm(L=4),GO:0005829-cytosol(L=4),GO:0005886-plasma membrane(L=3),GO:0016020-membrane(L=1),GO:0043226-organelle(L=1),GO:0043227-membrane-bounded organelle(L=2),GO:0043229-intracellular organelle(L=3),GO:0043231-intracellular membrane-bounded organelle(L=4),GO:0044424-intra…	GO:0003674-molecular_function(L=0),GO:0003824-catalytic activity(L=1),GO:0016787-hydrolase activity(L=2),
VaDar_g12470	Inositol monophosphatase	NA	GO:0005975-carbohydrate metabolic process(L=3),GO:0005996-monosaccharide metabolic process(L=4),GO:0006020-inositol metabolic process(L=3),GO:0006021-inositol biosynthetic process(L=4),GO:0006066-alcohol metabolic process(L=4),GO:0006082-organic acid metabolic process(L=3),GO:0006629-lipid metabolic process(L=3),GO:0006644-phospholipid metabolic process(L=4),GO:0006650-glycerophospholipid metabol…	GO:0005575-cellular_component(L=0),GO:0005622-intracellular(L=3),GO:0005623-cell(L=1),GO:0005737-cytoplasm(L=4),GO:0005829-cytosol(L=4),GO:0005886-plasma membrane(L=3),GO:0016020-membrane(L=1),GO:0044424-intracellular part(L=3),GO:0044444-cytoplasmic part(L=4),GO:0044464-cell part(L=2),GO:0071944-cell periphery(L=3),	GO:0003674-molecular_function(L=0),GO:0003824-catalytic activity(L=1),GO:0005488-binding(L=1),GO:0008934-inositol monophosphate 1-phosphatase activity(L=8),GO:0010347-L-galactose-1-phosphate phosphatase activity(L=9),GO:0016787-hydrolase activity(L=2),GO:0016788-hydrolase activity, acting on ester bonds(L=3),GO:0016791-phosphatase activity(L=5),GO:0019203-carbohydrate phosphatase activity(L=6),GO…
VaDar_g12477.1	Inositol monophosphatase	NA	GO:0005975-carbohydrate metabolic process(L=3),GO:0005996-monosaccharide metabolic process(L=4),GO:0006020-inositol metabolic process(L=3),GO:0006021-inositol biosynthetic process(L=4),GO:0006066-alcohol metabolic process(L=4),GO:0006082-organic acid metabolic process(L=3),GO:0006629-lipid metabolic process(L=3),GO:0006644-phospholipid metabolic process(L=4),GO:0006650-glycerophospholipid metabol…	GO:0005575-cellular_component(L=0),GO:0005622-intracellular(L=3),GO:0005623-cell(L=1),GO:0005737-cytoplasm(L=4),GO:0005829-cytosol(L=4),GO:0005886-plasma membrane(L=3),GO:0016020-membrane(L=1),GO:0044424-intracellular part(L=3),GO:0044444-cytoplasmic part(L=4),GO:0044464-cell part(L=2),GO:0071944-cell periphery(L=3),	GO:0003674-molecular_function(L=0),GO:0003824-catalytic activity(L=1),GO:0005488-binding(L=1),GO:0008934-inositol monophosphate 1-phosphatase activity(L=8),GO:0010347-L-galactose-1-phosphate phosphatase activity(L=9),GO:0016787-hydrolase activity(L=2),GO:0016788-hydrolase activity, acting on ester bonds(L=3),GO:0016791-phosphatase activity(L=5),GO:0019203-carbohydrate phosphatase activity(L=6),GO…
VaDar_g12575	autophagy-related protein	41404727	GO:0006810-transport(L=3),GO:0006914-autophagy(L=2),GO:0008104-protein localization(L=3),GO:0008150-biological_process(L=0),GO:0008152-metabolic process(L=1),GO:0009056-catabolic process(L=2),GO:0009987-cellular process(L=1),GO:0015031-protein transport(L=4),GO:0033036-macromolecule localization(L=2),GO:0044237-cellular metabolic process(L=2),GO:0044248-cellular catabolic process(L=3),GO:0045184-…	GO:0000421-autophagosome membrane(L=6),GO:0005575-cellular_component(L=0),GO:0005622-intracellular(L=3),GO:0005623-cell(L=1),GO:0005737-cytoplasm(L=4),GO:0005739-mitochondrion(L=5),GO:0005773-vacuole(L=5),GO:0005774-vacuolar membrane(L=6),GO:0005775-vacuolar lumen(L=5),GO:0005776-autophagosome(L=6),GO:0005856-cytoskeleton(L=5),GO:0005874-microtubule(L=6),GO:0012506-vesicle membrane(L=4),GO:001563…	GO:0003674-molecular_function(L=0),GO:0003824-catalytic activity(L=1),GO:0008233-peptidase activity(L=3),GO:0008234-cysteine-type peptidase activity(L=5),GO:0008641-small protein activating enzyme activity(L=4),GO:0016787-hydrolase activity(L=2),GO:0016874-ligase activity(L=2),GO:0016879-ligase activity, forming carbon-nitrogen bonds(L=3),GO:0019776-Atg8 ligase activity(L=3),GO:0019779-Atg8 activ…
VaDar_g12646	Cysteine-rich receptor-like protein kinase		GO:0002237-response to molecule of bacterial origin(L=6),GO:0002376-immune system process(L=1),GO:0006464-cellular protein modification process(L=5),GO:0006468-protein phosphorylation(L=6),GO:0006793-phosphorus metabolic process(L=3),GO:0006796-phosphate-containing compound metabolic process(L=4),GO:0006810-transport(L=3),GO:0006811-ion transport(L=4),GO:0006812-cation transport(L=5),GO:0006818-h…	GO:0005575-cellular_component(L=0),GO:0005622-intracellular(L=3),GO:0005623-cell(L=1),GO:0005737-cytoplasm(L=4),GO:0005739-mitochondrion(L=5),GO:0005773-vacuole(L=5),GO:0005886-plasma membrane(L=3),GO:0009507-chloroplast(L=6),GO:0009536-plastid(L=5),GO:0016020-membrane(L=1),GO:0016021-integral component of membrane(L=4),GO:0031224-intrinsic component of membrane(L=3),GO:0043226-organelle(L=1),GO:…	GO:0000166-nucleotide binding(L=3),GO:0001882-nucleoside binding(L=3),GO:0001883-purine nucleoside binding(L=4),GO:0003674-molecular_function(L=0),GO:0003824-catalytic activity(L=1),GO:0004427-inorganic diphosphatase activity(L=6),GO:0004672-protein kinase activity(L=5),GO:0004674-protein serine/threonine kinase activity(L=6),GO:0005215-transporter activity(L=1),GO:0005488-binding(L=1),GO:0005524…
VaDar_g12647	Cysteine-rich receptor-like protein kinase		GO:0002237-response to molecule of bacterial origin(L=6),GO:0002376-immune system process(L=1),GO:0006464-cellular protein modification process(L=5),GO:0006468-protein phosphorylation(L=6),GO:0006793-phosphorus metabolic process(L=3),GO:0006796-phosphate-containing compound metabolic process(L=4),GO:0006810-transport(L=3),GO:0006811-ion transport(L=4),GO:0006812-cation transport(L=5),GO:0006818-h…	GO:0005575-cellular_component(L=0),GO:0005622-intracellular(L=3),GO:0005623-cell(L=1),GO:0005737-cytoplasm(L=4),GO:0005739-mitochondrion(L=5),GO:0005773-vacuole(L=5),GO:0005886-plasma membrane(L=3),GO:0009507-chloroplast(L=6),GO:0009536-plastid(L=5),GO:0016020-membrane(L=1),GO:0016021-integral component of membrane(L=4),GO:0031224-intrinsic component of membrane(L=3),GO:0043226-organelle(L=1),GO:…	GO:0000166-nucleotide binding(L=3),GO:0001882-nucleoside binding(L=3),GO:0001883-purine nucleoside binding(L=4),GO:0003674-molecular_function(L=0),GO:0003824-catalytic activity(L=1),GO:0004427-inorganic diphosphatase activity(L=6),GO:0004672-protein kinase activity(L=5),GO:0004674-protein serine/threonine kinase activity(L=6),GO:0005215-transporter activity(L=1),GO:0005488-binding(L=1),GO:0005524…
VaDar_g12654	NA	NA	NA	NA	NA
VaDar_g12722	Vacuolar protein sorting-associated protein	4144	GO:0006810-transport(L=3),GO:0008104-protein localization(L=3),GO:0008150-biological_process(L=0),GO:0015031-protein transport(L=4),GO:0033036-macromolecule localization(L=2),GO:0045184-establishment of protein localization(L=4),GO:0051179-localization(L=1),GO:0051234-establishment of localization(L=2),GO:0071702-organic substance transport(L=4),	GO:0000813-ESCRT I complex(L=4),GO:0005575-cellular_component(L=0),GO:0005622-intracellular(L=3),GO:0005623-cell(L=1),GO:0005737-cytoplasm(L=4),GO:0005768-endosome(L=5),GO:0005794-Golgi apparatus(L=4),GO:0005802-trans-Golgi network(L=5),GO:0010008-endosome membrane(L=5),GO:0016020-membrane(L=1),GO:0031090-organelle membrane(L=3),GO:0032991-macromolecular complex(L=1),GO:0043226-organelle(L=1),GO:…
VaDar_g12749	transcription	NA	GO:0000082-G1/S transition of mitotic cell cycle(L=6),GO:0000278-mitotic cell cycle(L=4),GO:0006139-nucleobase-containing compound metabolic process(L=3),GO:0006259-DNA metabolic process(L=4),GO:0006260-DNA replication(L=5),GO:0006261-DNA-dependent DNA replication(L=7),GO:0006351-transcription, DNA-templated(L=5),GO:0006355-regulation of transcription, DNA-templated(L=7),GO:0006725-cellular aroma…	GO:0005575-cellular_component(L=0),GO:0005622-intracellular(L=3),GO:0005623-cell(L=1),GO:0005634-nucleus(L=5),GO:0005654-nucleoplasm(L=5),GO:0005667-transcription factor complex(L=4),GO:0005737-cytoplasm(L=4),GO:0031974-membrane-enclosed lumen(L=1),GO:0031981-nuclear lumen(L=6),GO:0032991-macromolecular complex(L=1),GO:0043226-organelle(L=1),GO:0043227-membrane-bounded organelle(L=2),GO:0043229-i…	GO:0001071-nucleic acid binding transcription factor activity(L=1),GO:0003674-molecular_function(L=0),GO:0003676-nucleic acid binding(L=3),GO:0003677-DNA binding(L=4),GO:0003700-transcription factor activity, sequence-specific DNA binding(L=2),GO:0005488-binding(L=1),GO:0097159-organic cyclic compound binding(L=2),GO:1901363-heterocyclic compound binding(L=2),
VaDar_g12799	serine carboxypeptidase-like		GO:0006508-proteolysis(L=4),GO:0008150-biological_process(L=0),GO:0008152-metabolic process(L=1),GO:0019538-protein metabolic process(L=3),GO:0043170-macromolecule metabolic process(L=3),GO:0044238-primary metabolic process(L=2),GO:0071704-organic substance metabolic process(L=2),	GO:0005575-cellular_component(L=0),GO:0005576-extracellular region(L=1),	GO:0003674-molecular_function(L=0),GO:0003824-catalytic activity(L=1),GO:0004180-carboxypeptidase activity(L=6),GO:0004185-serine-type carboxypeptidase activity(L=6),GO:0008233-peptidase activity(L=3),GO:0008236-serine-type peptidase activity(L=4),GO:0008238-exopeptidase activity(L=5),GO:0016787-hydrolase activity(L=2),GO:0017171-serine hydrolase activity(L=3),GO:0070008-serine-type exopeptidase …
VaDar_g12800	serine carboxypeptidase-like		GO:0006508-proteolysis(L=4),GO:0008150-biological_process(L=0),GO:0008152-metabolic process(L=1),GO:0019538-protein metabolic process(L=3),GO:0043170-macromolecule metabolic process(L=3),GO:0044238-primary metabolic process(L=2),GO:0071704-organic substance metabolic process(L=2),	GO:0005575-cellular_component(L=0),GO:0005576-extracellular region(L=1),	GO:0003674-molecular_function(L=0),GO:0003824-catalytic activity(L=1),GO:0004180-carboxypeptidase activity(L=6),GO:0004185-serine-type carboxypeptidase activity(L=6),GO:0008233-peptidase activity(L=3),GO:0008236-serine-type peptidase activity(L=4),GO:0008238-exopeptidase activity(L=5),GO:0016787-hydrolase activity(L=2),GO:0017171-serine hydrolase activity(L=3),GO:0070008-serine-type exopeptidase …
VaDar_g12931.1	Initiation factor	30135416	GO:0006139-nucleobase-containing compound metabolic process(L=3),GO:0006412-translation(L=5),GO:0006413-translational initiation(L=6),GO:0006417-regulation of translation(L=7),GO:0006725-cellular aromatic compound metabolic process(L=3),GO:0006807-nitrogen compound metabolic process(L=2),GO:0007049-cell cycle(L=3),GO:0008150-biological_process(L=0),GO:0008152-metabolic process(L=1),GO:0009058-bio…	GO:0005575-cellular_component(L=0),GO:0005622-intracellular(L=3),GO:0005623-cell(L=1),GO:0005634-nucleus(L=5),GO:0005737-cytoplasm(L=4),GO:0005829-cytosol(L=4),GO:0043226-organelle(L=1),GO:0043227-membrane-bounded organelle(L=2),GO:0043229-intracellular organelle(L=3),GO:0043231-intracellular membrane-bounded organelle(L=4),GO:0044424-intracellular part(L=3),GO:0044444-cytoplasmic part(L=4),GO:00…	GO:0003674-molecular_function(L=0),GO:0003676-nucleic acid binding(L=3),GO:0003677-DNA binding(L=4),GO:0003723-RNA binding(L=4),GO:0003743-translation initiation factor activity(L=6),GO:0005488-binding(L=1),GO:0008135-translation factor activity, RNA binding(L=5),GO:0097159-organic cyclic compound binding(L=2),GO:1901363-heterocyclic compound binding(L=2),
VaDar_g12972	eukaryotic translation initiation factor 2	3013	GO:0006412-translation(L=5),GO:0006413-translational initiation(L=6),GO:0008150-biological_process(L=0),GO:0008152-metabolic process(L=1),GO:0009058-biosynthetic process(L=2),GO:0009059-macromolecule biosynthetic process(L=4),GO:0009987-cellular process(L=1),GO:0010467-gene expression(L=4),GO:0019538-protein metabolic process(L=3),GO:0034645-cellular macromolecule biosynthetic process(L=4),GO:004…	GO:0005575-cellular_component(L=0),GO:0005623-cell(L=1),GO:0005886-plasma membrane(L=3),GO:0016020-membrane(L=1),GO:0044464-cell part(L=2),GO:0071944-cell periphery(L=3),	GO:0003674-molecular_function(L=0),GO:0003676-nucleic acid binding(L=3),GO:0003723-RNA binding(L=4),GO:0003743-translation initiation factor activity(L=6),GO:0005488-binding(L=1),GO:0008135-translation factor activity, RNA binding(L=5),GO:0043167-ion binding(L=2),GO:0043169-cation binding(L=3),GO:0046872-metal ion binding(L=4),GO:0097159-organic cyclic compound binding(L=2),GO:1901363-heterocycli…
VaDar_g12982	KISc		GO:0006464-cellular protein modification process(L=5),GO:0006468-protein phosphorylation(L=6),GO:0006793-phosphorus metabolic process(L=3),GO:0006796-phosphate-containing compound metabolic process(L=4),GO:0006928-movement of cell or subcellular component(L=3),GO:0007017-microtubule-based process(L=3),GO:0007018-microtubule-based movement(L=4),GO:0008150-biological_process(L=0),GO:0008152-metabol…	GO:0005575-cellular_component(L=0),GO:0005622-intracellular(L=3),GO:0005623-cell(L=1),GO:0005856-cytoskeleton(L=5),GO:0005874-microtubule(L=6),GO:0005875-microtubule associated complex(L=6),GO:0015630-microtubule cytoskeleton(L=6),GO:0032991-macromolecular complex(L=1),GO:0043226-organelle(L=1),GO:0043228-non-membrane-bounded organelle(L=2),GO:0043229-intracellular organelle(L=3),GO:0043232-intra…	GO:0000166-nucleotide binding(L=3),GO:0001882-nucleoside binding(L=3),GO:0001883-purine nucleoside binding(L=4),GO:0003674-molecular_function(L=0),GO:0003774-motor activity(L=7),GO:0003777-microtubule motor activity(L=8),GO:0003824-catalytic activity(L=1),GO:0004672-protein kinase activity(L=5),GO:0004674-protein serine/threonine kinase activity(L=6),GO:0005488-binding(L=1),GO:0005524-ATP binding…
VaDar_g13148	Beta-galactosidase		GO:0005975-carbohydrate metabolic process(L=3),GO:0008150-biological_process(L=0),GO:0008152-metabolic process(L=1),GO:0044238-primary metabolic process(L=2),GO:0071704-organic substance metabolic process(L=2),		GO:0003674-molecular_function(L=0),GO:0003824-catalytic activity(L=1),GO:0004553-hydrolase activity, hydrolyzing O-glycosyl compounds(L=4),GO:0004565-beta-galactosidase activity(L=6),GO:0015925-galactosidase activity(L=5),GO:0016787-hydrolase activity(L=2),GO:0016798-hydrolase activity, acting on glycosyl bonds(L=3),
VaDar_g13150	Chromodomain helicase DNA binding protein	5203	GO:0000003-reproduction(L=1),GO:0000122-negative regulation of transcription from RNA polymerase II promoter(L=8),GO:0000226-microtubule cytoskeleton organization(L=4),GO:0000902-cell morphogenesis(L=5),GO:0000904-cell morphogenesis involved in differentiation(L=5),GO:0001709-cell fate determination(L=5),GO:0002119-nematode larval development(L=5),GO:0002164-larval development(L=4),GO:0003006-dev…	GO:0000118-histone deacetylase complex(L=7),GO:0005575-cellular_component(L=0),GO:0005622-intracellular(L=3),GO:0005623-cell(L=1),GO:0005634-nucleus(L=5),GO:0005654-nucleoplasm(L=5),GO:0005694-chromosome(L=4),GO:0005700-polytene chromosome(L=5),GO:0005730-nucleolus(L=5),GO:0005737-cytoplasm(L=4),GO:0005813-centrosome(L=5),GO:0005815-microtubule organizing center(L=6),GO:0005840-ribosome(L=5),GO:0…	GO:0000166-nucleotide binding(L=3),GO:0001071-nucleic acid binding transcription factor activity(L=1),GO:0001882-nucleoside binding(L=3),GO:0001883-purine nucleoside binding(L=4),GO:0003674-molecular_function(L=0),GO:0003676-nucleic acid binding(L=3),GO:0003677-DNA binding(L=4),GO:0003678-DNA helicase activity(L=8),GO:0003682-chromatin binding(L=3),GO:0003700-transcription factor activity, sequen…
VaDar_g13182	Endoplasmic reticulum metallopeptidase		GO:0006508-proteolysis(L=4),GO:0008150-biological_process(L=0),GO:0008152-metabolic process(L=1),GO:0019538-protein metabolic process(L=3),GO:0043170-macromolecule metabolic process(L=3),GO:0044238-primary metabolic process(L=2),GO:0071704-organic substance metabolic process(L=2),		GO:0003674-molecular_function(L=0),GO:0003824-catalytic activity(L=1),GO:0008233-peptidase activity(L=3),GO:0016787-hydrolase activity(L=2),
VaDar_g13201	transposon protein		GO:0000002-mitochondrial genome maintenance(L=5),GO:0000003-reproduction(L=1),GO:0000122-negative regulation of transcription from RNA polymerase II promoter(L=8),GO:0000226-microtubule cytoskeleton organization(L=4),GO:0000278-mitotic cell cycle(L=4),GO:0001654-eye development(L=7),GO:0001708-cell fate specification(L=5),GO:0001745-compound eye morphogenesis(L=6),GO:0002119-nematode larval devel…	GO:0000139-Golgi membrane(L=5),GO:0005575-cellular_component(L=0),GO:0005622-intracellular(L=3),GO:0005623-cell(L=1),GO:0005634-nucleus(L=5),GO:0005654-nucleoplasm(L=5),GO:0005667-transcription factor complex(L=4),GO:0005694-chromosome(L=4),GO:0005700-polytene chromosome(L=5),GO:0005730-nucleolus(L=5),GO:0005737-cytoplasm(L=4),GO:0005794-Golgi apparatus(L=4),GO:0005798-Golgi-associated vesicle(L=…	GO:0000166-nucleotide binding(L=3),GO:0000975-regulatory region DNA binding(L=5),GO:0000976-transcription regulatory region sequence-specific DNA binding(L=7),GO:0001067-regulatory region nucleic acid binding(L=4),GO:0001071-nucleic acid binding transcription factor activity(L=1),GO:0001882-nucleoside binding(L=3),GO:0001883-purine nucleoside binding(L=4),GO:0003674-molecular_function(L=0),GO:000…
VaDar_g13254	NA		GO:0006355-regulation of transcription, DNA-templated(L=7),GO:0008150-biological_process(L=0),GO:0009889-regulation of biosynthetic process(L=4),GO:0010468-regulation of gene expression(L=5),GO:0010556-regulation of macromolecule biosynthetic process(L=5),GO:0019219-regulation of nucleobase-containing compound metabolic process(L=5),GO:0019222-regulation of metabolic process(L=3),GO:0031323-regul…		GO:0001071-nucleic acid binding transcription factor activity(L=1),GO:0003674-molecular_function(L=0),GO:0003676-nucleic acid binding(L=3),GO:0003677-DNA binding(L=4),GO:0003682-chromatin binding(L=3),GO:0003700-transcription factor activity, sequence-specific DNA binding(L=2),GO:0005488-binding(L=1),GO:0097159-organic cyclic compound binding(L=2),GO:1901363-heterocyclic compound binding(L=2),
VaDar_g13296	Plant phosphoribosyltransferase C-terminal		GO:0008150-biological_process(L=0),GO:0008152-metabolic process(L=1),		GO:0003674-molecular_function(L=0),GO:0003824-catalytic activity(L=1),GO:0016740-transferase activity(L=2),GO:0016757-transferase activity, transferring glycosyl groups(L=3),
VaDar_g13356	NA			GO:0005575-cellular_component(L=0),GO:0005622-intracellular(L=3),GO:0005623-cell(L=1),GO:0005737-cytoplasm(L=4),GO:0005739-mitochondrion(L=5),GO:0005740-mitochondrial envelope(L=6),GO:0005743-mitochondrial inner membrane(L=5),GO:0005746-mitochondrial respiratory chain(L=5),GO:0005747-mitochondrial respiratory chain complex I(L=5),GO:0016020-membrane(L=1),GO:0019866-organelle inner membrane(L=4),G…
VaDar_g13375	L-type lectin-domain containing receptor kinase		GO:0006355-regulation of transcription, DNA-templated(L=7),GO:0006464-cellular protein modification process(L=5),GO:0006468-protein phosphorylation(L=6),GO:0006793-phosphorus metabolic process(L=3),GO:0006796-phosphate-containing compound metabolic process(L=4),GO:0008150-biological_process(L=0),GO:0008152-metabolic process(L=1),GO:0009889-regulation of biosynthetic process(L=4),GO:0009987-cellul…	GO:0005575-cellular_component(L=0),GO:0005622-intracellular(L=3),GO:0005623-cell(L=1),GO:0005634-nucleus(L=5),GO:0005886-plasma membrane(L=3),GO:0016020-membrane(L=1),GO:0016021-integral component of membrane(L=4),GO:0031224-intrinsic component of membrane(L=3),GO:0043226-organelle(L=1),GO:0043227-membrane-bounded organelle(L=2),GO:0043229-intracellular organelle(L=3),GO:0043231-intracellular mem…	GO:0000166-nucleotide binding(L=3),GO:0001882-nucleoside binding(L=3),GO:0001883-purine nucleoside binding(L=4),GO:0003674-molecular_function(L=0),GO:0003676-nucleic acid binding(L=3),GO:0003677-DNA binding(L=4),GO:0003824-catalytic activity(L=1),GO:0004672-protein kinase activity(L=5),GO:0004674-protein serine/threonine kinase activity(L=6),GO:0005488-binding(L=1),GO:0005524-ATP binding(L=7),GO:…
VaDar_g1341	This enzyme is required for electron transfer from NADP to cytochrome P450 (By similarity)		GO:0006725-cellular aromatic compound metabolic process(L=3),GO:0006950-response to stress(L=2),GO:0006979-response to oxidative stress(L=3),GO:0008150-biological_process(L=0),GO:0008152-metabolic process(L=1),GO:0009698-phenylpropanoid metabolic process(L=3),GO:0009719-response to endogenous stimulus(L=2),GO:0009725-response to hormone(L=3),GO:0009737-response to abscisic acid(L=4),GO:0009987-ce…	GO:0005575-cellular_component(L=0),GO:0005622-intracellular(L=3),GO:0005623-cell(L=1),GO:0005737-cytoplasm(L=4),GO:0005783-endoplasmic reticulum(L=4),GO:0005789-endoplasmic reticulum membrane(L=3),GO:0005829-cytosol(L=4),GO:0009507-chloroplast(L=6),GO:0009536-plastid(L=5),GO:0012505-endomembrane system(L=3),GO:0016020-membrane(L=1),GO:0031090-organelle membrane(L=3),GO:0042175-nuclear outer membr…	GO:0000166-nucleotide binding(L=3),GO:0003674-molecular_function(L=0),GO:0003824-catalytic activity(L=1),GO:0003958-NADPH-hemoprotein reductase activity(L=5),GO:0005488-binding(L=1),GO:0005506-iron ion binding(L=6),GO:0010181-FMN binding(L=3),GO:0016491-oxidoreductase activity(L=2),GO:0016651-oxidoreductase activity, acting on NAD(P)H(L=3),GO:0016653-oxidoreductase activity, acting on NAD(P)H, he…
VaDar_g13450	Transferase family		GO:0008150-biological_process(L=0),GO:0008152-metabolic process(L=1),		GO:0003674-molecular_function(L=0),GO:0003824-catalytic activity(L=1),GO:0016740-transferase activity(L=2),GO:0016746-transferase activity, transferring acyl groups(L=3),GO:0016747-transferase activity, transferring acyl groups other than amino-acyl groups(L=4),
VaDar_g135.1	E1-E2 ATPase	190	GO:0006139-nucleobase-containing compound metabolic process(L=3),GO:0006152-purine nucleoside catabolic process(L=7),GO:0006163-purine nucleotide metabolic process(L=5),GO:0006164-purine nucleotide biosynthetic process(L=7),GO:0006195-purine nucleotide catabolic process(L=7),GO:0006200-obsolete ATP catabolic process(L=),GO:0006725-cellular aromatic compound metabolic process(L=3),GO:0006753-nucle…	GO:0005575-cellular_component(L=0),GO:0005622-intracellular(L=3),GO:0005623-cell(L=1),GO:0005634-nucleus(L=5),GO:0005737-cytoplasm(L=4),GO:0005773-vacuole(L=5),GO:0005886-plasma membrane(L=3),GO:0016020-membrane(L=1),GO:0016021-integral component of membrane(L=4),GO:0031224-intrinsic component of membrane(L=3),GO:0043226-organelle(L=1),GO:0043227-membrane-bounded organelle(L=2),GO:0043229-intrace…	GO:0000166-nucleotide binding(L=3),GO:0001882-nucleoside binding(L=3),GO:0001883-purine nucleoside binding(L=4),GO:0003674-molecular_function(L=0),GO:0003824-catalytic activity(L=1),GO:0005215-transporter activity(L=1),GO:0005488-binding(L=1),GO:0005524-ATP binding(L=7),GO:0008324-cation transmembrane transporter activity(L=5),GO:0008553-hydrogen-exporting ATPase activity, phosphorylative mechani…
VaDar_g13524	Splicing factor 3B subunit	3040		GO:0005575-cellular_component(L=0),GO:0005622-intracellular(L=3),GO:0005623-cell(L=1),GO:0005634-nucleus(L=5),GO:0043226-organelle(L=1),GO:0043227-membrane-bounded organelle(L=2),GO:0043229-intracellular organelle(L=3),GO:0043231-intracellular membrane-bounded organelle(L=4),GO:0044424-intracellular part(L=3),GO:0044464-cell part(L=2),
VaDar_g13634	axial regulator YABBY 4-like		GO:0000003-reproduction(L=1),GO:0003002-regionalization(L=5),GO:0003006-developmental process involved in reproduction(L=2),GO:0006355-regulation of transcription, DNA-templated(L=7),GO:0007275-multicellular organism development(L=3),GO:0007389-pattern specification process(L=4),GO:0008150-biological_process(L=0),GO:0009791-post-embryonic development(L=4),GO:0009798-axis specification(L=5),GO:000…	GO:0005575-cellular_component(L=0),GO:0005622-intracellular(L=3),GO:0005623-cell(L=1),GO:0005634-nucleus(L=5),GO:0043226-organelle(L=1),GO:0043227-membrane-bounded organelle(L=2),GO:0043229-intracellular organelle(L=3),GO:0043231-intracellular membrane-bounded organelle(L=4),GO:0044424-intracellular part(L=3),GO:0044464-cell part(L=2),	GO:0001071-nucleic acid binding transcription factor activity(L=1),GO:0003674-molecular_function(L=0),GO:0003676-nucleic acid binding(L=3),GO:0003677-DNA binding(L=4),GO:0003700-transcription factor activity, sequence-specific DNA binding(L=2),GO:0005488-binding(L=1),GO:0043167-ion binding(L=2),GO:0043169-cation binding(L=3),GO:0046872-metal ion binding(L=4),GO:0097159-organic cyclic compound bin…
VaDar_g13660	Disease resistance protein		GO:0002376-immune system process(L=1),GO:0006464-cellular protein modification process(L=5),GO:0006468-protein phosphorylation(L=6),GO:0006793-phosphorus metabolic process(L=3),GO:0006796-phosphate-containing compound metabolic process(L=4),GO:0006950-response to stress(L=2),GO:0006952-defense response(L=3),GO:0006955-immune response(L=2),GO:0008150-biological_process(L=0),GO:0008152-metabolic pr…	GO:0005575-cellular_component(L=0),GO:0005622-intracellular(L=3),GO:0005623-cell(L=1),GO:0005737-cytoplasm(L=4),GO:0005886-plasma membrane(L=3),GO:0016020-membrane(L=1),GO:0044424-intracellular part(L=3),GO:0044464-cell part(L=2),GO:0071944-cell periphery(L=3),	GO:0000166-nucleotide binding(L=3),GO:0001882-nucleoside binding(L=3),GO:0001883-purine nucleoside binding(L=4),GO:0003674-molecular_function(L=0),GO:0003824-catalytic activity(L=1),GO:0004672-protein kinase activity(L=5),GO:0005488-binding(L=1),GO:0005524-ATP binding(L=7),GO:0016301-kinase activity(L=4),GO:0016740-transferase activity(L=2),GO:0016772-transferase activity, transferring phosphorus…
VaDar_g13718	Inherit from KOG: Testis expressed 10				GO:0003674-molecular_function(L=0),GO:0003676-nucleic acid binding(L=3),GO:0005488-binding(L=1),GO:0008270-zinc ion binding(L=6),GO:0043167-ion binding(L=2),GO:0043169-cation binding(L=3),GO:0046872-metal ion binding(L=4),GO:0046914-transition metal ion binding(L=5),GO:0097159-organic cyclic compound binding(L=2),GO:1901363-heterocyclic compound binding(L=2),
VaDar_g13737	Acetyltransferase (GNAT) family		GO:0008150-biological_process(L=0),GO:0008152-metabolic process(L=1),		GO:0003674-molecular_function(L=0),GO:0003824-catalytic activity(L=1),GO:0008080-N-acetyltransferase activity(L=6),GO:0016407-acetyltransferase activity(L=5),GO:0016410-N-acyltransferase activity(L=5),GO:0016740-transferase activity(L=2),GO:0016746-transferase activity, transferring acyl groups(L=3),GO:0016747-transferase activity, transferring acyl groups other than amino-acyl groups(L=4),
VaDar_g13753	Guanine nucleotide exchange factor		GO:0001558-regulation of cell growth(L=4),GO:0008150-biological_process(L=0),GO:0008152-metabolic process(L=1),GO:0010769-regulation of cell morphogenesis involved in differentiation(L=6),GO:0019222-regulation of metabolic process(L=3),GO:0022603-regulation of anatomical structure morphogenesis(L=4),GO:0022604-regulation of cell morphogenesis(L=5),GO:0040008-regulation of growth(L=3),GO:0043900-r…		GO:0000166-nucleotide binding(L=3),GO:0003674-molecular_function(L=0),GO:0003676-nucleic acid binding(L=3),GO:0003824-catalytic activity(L=1),GO:0005085-guanyl-nucleotide exchange factor activity(L=2),GO:0005088-Ras guanyl-nucleotide exchange factor activity(L=3),GO:0005089-Rho guanyl-nucleotide exchange factor activity(L=4),GO:0005488-binding(L=1),GO:0016491-oxidoreductase activity(L=2),GO:00167…
VaDar_g1387	NA	NA	NA	NA	NA
VaDar_g13964	transport) protein	4141	GO:0006139-nucleobase-containing compound metabolic process(L=3),GO:0006152-purine nucleoside catabolic process(L=7),GO:0006163-purine nucleotide metabolic process(L=5),GO:0006195-purine nucleotide catabolic process(L=7),GO:0006200-obsolete ATP catabolic process(L=),GO:0006725-cellular aromatic compound metabolic process(L=3),GO:0006753-nucleoside phosphate metabolic process(L=4),GO:0006793-phosp…	GO:0005575-cellular_component(L=0),GO:0005622-intracellular(L=3),GO:0005623-cell(L=1),GO:0005737-cytoplasm(L=4),GO:0005829-cytosol(L=4),GO:0005911-cell-cell junction(L=2),GO:0009506-plasmodesma(L=3),GO:0016020-membrane(L=1),GO:0030054-cell junction(L=1),GO:0044424-intracellular part(L=3),GO:0044444-cytoplasmic part(L=4),GO:0044464-cell part(L=2),GO:0055044-symplast(L=1),	GO:0000166-nucleotide binding(L=3),GO:0001882-nucleoside binding(L=3),GO:0001883-purine nucleoside binding(L=4),GO:0003674-molecular_function(L=0),GO:0003676-nucleic acid binding(L=3),GO:0003824-catalytic activity(L=1),GO:0004386-helicase activity(L=7),GO:0005488-binding(L=1),GO:0005524-ATP binding(L=7),GO:0008026-ATP-dependent helicase activity(L=9),GO:0016462-pyrophosphatase activity(L=5),GO:00…
VaDar_g1400	Inherit from KOG: ran binding protein		GO:0006810-transport(L=3),GO:0006886-intracellular protein transport(L=5),GO:0008104-protein localization(L=3),GO:0008150-biological_process(L=0),GO:0009987-cellular process(L=1),GO:0015031-protein transport(L=4),GO:0033036-macromolecule localization(L=2),GO:0034613-cellular protein localization(L=4),GO:0044699-single-organism process(L=1),GO:0044763-single-organism cellular process(L=2),GO:00451…	GO:0005575-cellular_component(L=0),GO:0005622-intracellular(L=3),GO:0005623-cell(L=1),GO:0005634-nucleus(L=5),GO:0005635-nuclear envelope(L=4),GO:0005643-nuclear pore(L=5),GO:0012505-endomembrane system(L=3),GO:0016020-membrane(L=1),GO:0016021-integral component of membrane(L=4),GO:0031224-intrinsic component of membrane(L=3),GO:0031967-organelle envelope(L=3),GO:0031975-envelope(L=3),GO:0032991-…	GO:0003674-molecular_function(L=0),GO:0005215-transporter activity(L=1),GO:0008565-protein transporter activity(L=3),GO:0022892-substrate-specific transporter activity(L=2),
VaDar_g1401	Endoplasmic reticulum metallopeptidase		GO:0006508-proteolysis(L=4),GO:0008150-biological_process(L=0),GO:0008152-metabolic process(L=1),GO:0019538-protein metabolic process(L=3),GO:0043170-macromolecule metabolic process(L=3),GO:0044238-primary metabolic process(L=2),GO:0071704-organic substance metabolic process(L=2),		GO:0003674-molecular_function(L=0),GO:0003824-catalytic activity(L=1),GO:0008233-peptidase activity(L=3),GO:0016787-hydrolase activity(L=2),
VaDar_g14010	glutamyl endopeptidase		GO:0006508-proteolysis(L=4),GO:0008150-biological_process(L=0),GO:0008152-metabolic process(L=1),GO:0019538-protein metabolic process(L=3),GO:0043170-macromolecule metabolic process(L=3),GO:0044238-primary metabolic process(L=2),GO:0071704-organic substance metabolic process(L=2),	GO:0005575-cellular_component(L=0),GO:0005622-intracellular(L=3),GO:0005623-cell(L=1),GO:0005737-cytoplasm(L=4),GO:0009507-chloroplast(L=6),GO:0009532-plastid stroma(L=6),GO:0009536-plastid(L=5),GO:0009570-chloroplast stroma(L=7),GO:0043226-organelle(L=1),GO:0043227-membrane-bounded organelle(L=2),GO:0043229-intracellular organelle(L=3),GO:0043231-intracellular membrane-bounded organelle(L=4),GO:…	GO:0003674-molecular_function(L=0),GO:0003824-catalytic activity(L=1),GO:0008233-peptidase activity(L=3),GO:0008236-serine-type peptidase activity(L=4),GO:0016787-hydrolase activity(L=2),GO:0017171-serine hydrolase activity(L=3),GO:0070011-peptidase activity, acting on L-amino acid peptides(L=4),
VaDar_g14048	protein KRTCAP2 homolog			GO:0005575-cellular_component(L=0),GO:0005622-intracellular(L=3),GO:0005623-cell(L=1),GO:0005737-cytoplasm(L=4),GO:0005783-endoplasmic reticulum(L=4),GO:0043226-organelle(L=1),GO:0043227-membrane-bounded organelle(L=2),GO:0043229-intracellular organelle(L=3),GO:0043231-intracellular membrane-bounded organelle(L=4),GO:0044424-intracellular part(L=3),GO:0044444-cytoplasmic part(L=4),GO:0044464-cell…
VaDar_g14074	NA	NA	NA	NA	NA
VaDar_g14139	NA	NA	NA	NA	NA
VaDar_g14224	NA	NA	NA	NA	NA
VaDar_g14229	40S ribosomal protein	3010	GO:0006412-translation(L=5),GO:0008150-biological_process(L=0),GO:0008152-metabolic process(L=1),GO:0009058-biosynthetic process(L=2),GO:0009059-macromolecule biosynthetic process(L=4),GO:0009987-cellular process(L=1),GO:0010467-gene expression(L=4),GO:0019538-protein metabolic process(L=3),GO:0034645-cellular macromolecule biosynthetic process(L=4),GO:0043170-macromolecule metabolic process(L=3)…	GO:0005575-cellular_component(L=0),GO:0005618-cell wall(L=4),GO:0005622-intracellular(L=3),GO:0005623-cell(L=1),GO:0005634-nucleus(L=5),GO:0005730-nucleolus(L=5),GO:0005737-cytoplasm(L=4),GO:0005773-vacuole(L=5),GO:0005829-cytosol(L=4),GO:0005840-ribosome(L=5),GO:0005911-cell-cell junction(L=2),GO:0009506-plasmodesma(L=3),GO:0015935-small ribosomal subunit(L=6),GO:0016020-membrane(L=1),GO:0022626…	GO:0003674-molecular_function(L=0),GO:0003735-structural constituent of ribosome(L=2),GO:0005198-structural molecule activity(L=1),
VaDar_g14250	Zinc finger (C3HC4-type RING finger) family protein		GO:0006139-nucleobase-containing compound metabolic process(L=3),GO:0006152-purine nucleoside catabolic process(L=7),GO:0006163-purine nucleotide metabolic process(L=5),GO:0006195-purine nucleotide catabolic process(L=7),GO:0006200-obsolete ATP catabolic process(L=),GO:0006508-proteolysis(L=4),GO:0006725-cellular aromatic compound metabolic process(L=3),GO:0006753-nucleoside phosphate metabolic p…		GO:0003674-molecular_function(L=0),GO:0003824-catalytic activity(L=1),GO:0004176-ATP-dependent peptidase activity(L=5),GO:0005488-binding(L=1),GO:0008233-peptidase activity(L=3),GO:0008270-zinc ion binding(L=6),GO:0016462-pyrophosphatase activity(L=5),GO:0016787-hydrolase activity(L=2),GO:0016817-hydrolase activity, acting on acid anhydrides(L=3),GO:0016818-hydrolase activity, acting on acid anhy…
VaDar_g14279	7-dehydrocholesterol	NA	GO:0006066-alcohol metabolic process(L=4),GO:0006629-lipid metabolic process(L=3),GO:0006694-steroid biosynthetic process(L=5),GO:0006695-cholesterol biosynthetic process(L=7),GO:0008150-biological_process(L=0),GO:0008152-metabolic process(L=1),GO:0008202-steroid metabolic process(L=4),GO:0008203-cholesterol metabolic process(L=5),GO:0008610-lipid biosynthetic process(L=4),GO:0009058-biosynthetic…	GO:0005575-cellular_component(L=0),GO:0005622-intracellular(L=3),GO:0005623-cell(L=1),GO:0005737-cytoplasm(L=4),GO:0005783-endoplasmic reticulum(L=4),GO:0005789-endoplasmic reticulum membrane(L=3),GO:0005794-Golgi apparatus(L=4),GO:0005886-plasma membrane(L=3),GO:0012505-endomembrane system(L=3),GO:0016020-membrane(L=1),GO:0016021-integral component of membrane(L=4),GO:0030176-integral component …	GO:0003674-molecular_function(L=0),GO:0003824-catalytic activity(L=1),GO:0009918-sterol delta7 reductase activity(L=4),GO:0016491-oxidoreductase activity(L=2),GO:0016627-oxidoreductase activity, acting on the CH-CH group of donors(L=3),GO:0016628-oxidoreductase activity, acting on the CH-CH group of donors, NAD or NADP as acceptor(L=4),GO:0047598-7-dehydrocholesterol reductase activity(L=5),
VaDar_g14373	receptor-like protein kinase		GO:0006464-cellular protein modification process(L=5),GO:0006468-protein phosphorylation(L=6),GO:0006793-phosphorus metabolic process(L=3),GO:0006796-phosphate-containing compound metabolic process(L=4),GO:0008150-biological_process(L=0),GO:0008152-metabolic process(L=1),GO:0009987-cellular process(L=1),GO:0016310-phosphorylation(L=5),GO:0019538-protein metabolic process(L=3),GO:0036211-protein m…	GO:0005575-cellular_component(L=0),GO:0016020-membrane(L=1),GO:0016021-integral component of membrane(L=4),GO:0031224-intrinsic component of membrane(L=3),GO:0044425-membrane part(L=2),	GO:0000166-nucleotide binding(L=3),GO:0001882-nucleoside binding(L=3),GO:0001883-purine nucleoside binding(L=4),GO:0003674-molecular_function(L=0),GO:0003824-catalytic activity(L=1),GO:0004672-protein kinase activity(L=5),GO:0005488-binding(L=1),GO:0005524-ATP binding(L=7),GO:0016301-kinase activity(L=4),GO:0016740-transferase activity(L=2),GO:0016772-transferase activity, transferring phosphorus…
VaDar_g14377	NA	NA	NA	NA	NA
VaDar_g14424	cysteine synthase	NA	GO:0000096-sulfur amino acid metabolic process(L=4),GO:0000097-sulfur amino acid biosynthetic process(L=5),GO:0006082-organic acid metabolic process(L=3),GO:0006520-cellular amino acid metabolic process(L=3),GO:0006534-cysteine metabolic process(L=5),GO:0006535-cysteine biosynthetic process from serine(L=7),GO:0006563-L-serine metabolic process(L=6),GO:0006790-sulfur compound metabolic process(L=…	GO:0005575-cellular_component(L=0),GO:0005576-extracellular region(L=1),GO:0005622-intracellular(L=3),GO:0005623-cell(L=1),GO:0005634-nucleus(L=5),GO:0005737-cytoplasm(L=4),GO:0005773-vacuole(L=5),GO:0005774-vacuolar membrane(L=6),GO:0005777-peroxisome(L=6),GO:0005829-cytosol(L=4),GO:0005886-plasma membrane(L=3),GO:0009507-chloroplast(L=6),GO:0009532-plastid stroma(L=6),GO:0009536-plastid(L=5),GO…	GO:0003674-molecular_function(L=0),GO:0003824-catalytic activity(L=1),GO:0004124-cysteine synthase activity(L=4),GO:0016740-transferase activity(L=2),GO:0016829-lyase activity(L=2),GO:0016835-carbon-oxygen lyase activity(L=3),
VaDar_g1449	aspartic		GO:0006508-proteolysis(L=4),GO:0006629-lipid metabolic process(L=3),GO:0008150-biological_process(L=0),GO:0008152-metabolic process(L=1),GO:0019538-protein metabolic process(L=3),GO:0043170-macromolecule metabolic process(L=3),GO:0044238-primary metabolic process(L=2),GO:0044710-single-organism metabolic process(L=2),GO:0071704-organic substance metabolic process(L=2),		GO:0003674-molecular_function(L=0),GO:0003824-catalytic activity(L=1),GO:0004175-endopeptidase activity(L=5),GO:0004190-aspartic-type endopeptidase activity(L=6),GO:0008233-peptidase activity(L=3),GO:0016787-hydrolase activity(L=2),GO:0070001-aspartic-type peptidase activity(L=5),GO:0070011-peptidase activity, acting on L-amino acid peptides(L=4),
VaDar_g14564	transcription factor		GO:0000902-cell morphogenesis(L=5),GO:0007275-multicellular organism development(L=3),GO:0008150-biological_process(L=0),GO:0009314-response to radiation(L=3),GO:0009416-response to light stimulus(L=4),GO:0009628-response to abiotic stimulus(L=2),GO:0009639-response to red or far red light(L=5),GO:0009640-photomorphogenesis(L=5),GO:0009653-anatomical structure morphogenesis(L=3),GO:0009719-respon…	GO:0005575-cellular_component(L=0),GO:0005622-intracellular(L=3),GO:0005623-cell(L=1),GO:0005737-cytoplasm(L=4),GO:0005739-mitochondrion(L=5),GO:0005773-vacuole(L=5),GO:0009536-plastid(L=5),GO:0043226-organelle(L=1),GO:0043227-membrane-bounded organelle(L=2),GO:0043229-intracellular organelle(L=3),GO:0043231-intracellular membrane-bounded organelle(L=4),GO:0044424-intracellular part(L=3),GO:00444…	GO:0003674-molecular_function(L=0),GO:0003676-nucleic acid binding(L=3),GO:0003677-DNA binding(L=4),GO:0005488-binding(L=1),GO:0097159-organic cyclic compound binding(L=2),GO:1901363-heterocyclic compound binding(L=2),
VaDar_g14580
VaDar_g14638	zinc finger, C3HC4 type, domain containing protein, expressed				GO:0003674-molecular_function(L=0),GO:0005488-binding(L=1),GO:0008270-zinc ion binding(L=6),GO:0043167-ion binding(L=2),GO:0043169-cation binding(L=3),GO:0046872-metal ion binding(L=4),GO:0046914-transition metal ion binding(L=5),
VaDar_g14776	cytochrome P450		GO:0006629-lipid metabolic process(L=3),GO:0006720-isoprenoid metabolic process(L=4),GO:0006721-terpenoid metabolic process(L=5),GO:0006950-response to stress(L=2),GO:0006952-defense response(L=3),GO:0008150-biological_process(L=0),GO:0008152-metabolic process(L=1),GO:0008299-isoprenoid biosynthetic process(L=4),GO:0008610-lipid biosynthetic process(L=4),GO:0009058-biosynthetic process(L=2),GO:00…	GO:0005575-cellular_component(L=0),GO:0016020-membrane(L=1),GO:0016021-integral component of membrane(L=4),GO:0031224-intrinsic component of membrane(L=3),GO:0044425-membrane part(L=2),	GO:0003674-molecular_function(L=0),GO:0003824-catalytic activity(L=1),GO:0004497-monooxygenase activity(L=3),GO:0005488-binding(L=1),GO:0005506-iron ion binding(L=6),GO:0009055-electron carrier activity(L=1),GO:0016491-oxidoreductase activity(L=2),GO:0016705-oxidoreductase activity, acting on paired donors, with incorporation or reduction of molecular oxygen(L=3),GO:0016709-oxidoreductase activit…
VaDar_g14880	histidine-containing phosphotransfer protein	4075	GO:0000160-phosphorelay signal transduction system(L=5),GO:0006793-phosphorus metabolic process(L=3),GO:0006796-phosphate-containing compound metabolic process(L=4),GO:0007154-cell communication(L=2),GO:0007165-signal transduction(L=3),GO:0008150-biological_process(L=0),GO:0008152-metabolic process(L=1),GO:0009719-response to endogenous stimulus(L=2),GO:0009725-response to hormone(L=3),GO:0009735…	GO:0005575-cellular_component(L=0),GO:0005622-intracellular(L=3),GO:0005623-cell(L=1),GO:0005634-nucleus(L=5),GO:0005737-cytoplasm(L=4),GO:0005829-cytosol(L=4),GO:0043226-organelle(L=1),GO:0043227-membrane-bounded organelle(L=2),GO:0043229-intracellular organelle(L=3),GO:0043231-intracellular membrane-bounded organelle(L=4),GO:0044424-intracellular part(L=3),GO:0044444-cytoplasmic part(L=4),GO:00…	GO:0003674-molecular_function(L=0),GO:0003824-catalytic activity(L=1),GO:0004871-signal transducer activity(L=1),GO:0009927-histidine phosphotransfer kinase activity(L=2),GO:0016301-kinase activity(L=4),GO:0016740-transferase activity(L=2),GO:0016772-transferase activity, transferring phosphorus-containing groups(L=3),GO:0060089-molecular transducer activity(L=1),
VaDar_g14882	histidine-containing phosphotransfer protein	4075	GO:0000160-phosphorelay signal transduction system(L=5),GO:0006793-phosphorus metabolic process(L=3),GO:0006796-phosphate-containing compound metabolic process(L=4),GO:0007154-cell communication(L=2),GO:0007165-signal transduction(L=3),GO:0008150-biological_process(L=0),GO:0008152-metabolic process(L=1),GO:0009719-response to endogenous stimulus(L=2),GO:0009725-response to hormone(L=3),GO:0009735…	GO:0005575-cellular_component(L=0),GO:0005622-intracellular(L=3),GO:0005623-cell(L=1),GO:0005634-nucleus(L=5),GO:0005737-cytoplasm(L=4),GO:0005829-cytosol(L=4),GO:0043226-organelle(L=1),GO:0043227-membrane-bounded organelle(L=2),GO:0043229-intracellular organelle(L=3),GO:0043231-intracellular membrane-bounded organelle(L=4),GO:0044424-intracellular part(L=3),GO:0044444-cytoplasmic part(L=4),GO:00…	GO:0003674-molecular_function(L=0),GO:0003824-catalytic activity(L=1),GO:0004871-signal transducer activity(L=1),GO:0009927-histidine phosphotransfer kinase activity(L=2),GO:0016301-kinase activity(L=4),GO:0016740-transferase activity(L=2),GO:0016772-transferase activity, transferring phosphorus-containing groups(L=3),GO:0060089-molecular transducer activity(L=1),
VaDar_g14906	NA	NA	NA	NA	NA
VaDar_g14907	Catalyzes the oxidation of 3-carboxy-2-hydroxy-4- methylpentanoate (3-isopropylmalate) to 3-carboxy-4-methyl-2- oxopentanoate. The product decarboxylates to 4-methyl-2 oxopentanoate (By similarity)	NA	GO:0006082-organic acid metabolic process(L=3),GO:0006520-cellular amino acid metabolic process(L=3),GO:0006551-leucine metabolic process(L=5),GO:0006790-sulfur compound metabolic process(L=3),GO:0006807-nitrogen compound metabolic process(L=2),GO:0006950-response to stress(L=2),GO:0006970-response to osmotic stress(L=3),GO:0008150-biological_process(L=0),GO:0008152-metabolic process(L=1),GO:0008…	GO:0005575-cellular_component(L=0),GO:0005622-intracellular(L=3),GO:0005623-cell(L=1),GO:0005737-cytoplasm(L=4),GO:0009507-chloroplast(L=6),GO:0009526-plastid envelope(L=6),GO:0009532-plastid stroma(L=6),GO:0009536-plastid(L=5),GO:0009570-chloroplast stroma(L=7),GO:0009579-thylakoid(L=4),GO:0009941-chloroplast envelope(L=7),GO:0031967-organelle envelope(L=3),GO:0031975-envelope(L=3),GO:0043226-or…	GO:0000166-nucleotide binding(L=3),GO:0000287-magnesium ion binding(L=5),GO:0003674-molecular_function(L=0),GO:0003824-catalytic activity(L=1),GO:0003862-3-isopropylmalate dehydrogenase activity(L=5),GO:0005488-binding(L=1),GO:0016491-oxidoreductase activity(L=2),GO:0016614-oxidoreductase activity, acting on CH-OH group of donors(L=3),GO:0016616-oxidoreductase activity, acting on the CH-OH group …
VaDar_g14908	26S proteasome regulatory subunit	NA	GO:0000003-reproduction(L=1),GO:0006461-protein complex assembly(L=5),GO:0006508-proteolysis(L=4),GO:0006511-ubiquitin-dependent protein catabolic process(L=8),GO:0006950-response to stress(L=2),GO:0007275-multicellular organism development(L=3),GO:0007276-gamete generation(L=3),GO:0007292-female gamete generation(L=5),GO:0008150-biological_process(L=0),GO:0008152-metabolic process(L=1),GO:000905…	GO:0000502-proteasome complex(L=4),GO:0005575-cellular_component(L=0),GO:0005622-intracellular(L=3),GO:0005623-cell(L=1),GO:0005634-nucleus(L=5),GO:0005737-cytoplasm(L=4),GO:0005829-cytosol(L=4),GO:0005838-proteasome regulatory particle(L=4),GO:0005886-plasma membrane(L=3),GO:0008540-proteasome regulatory particle, base subcomplex(L=4),GO:0016020-membrane(L=1),GO:0022624-proteasome accessory comp…	GO:0000166-nucleotide binding(L=3),GO:0001882-nucleoside binding(L=3),GO:0001883-purine nucleoside binding(L=4),GO:0003674-molecular_function(L=0),GO:0003824-catalytic activity(L=1),GO:0005488-binding(L=1),GO:0005524-ATP binding(L=7),GO:0008233-peptidase activity(L=3),GO:0016462-pyrophosphatase activity(L=5),GO:0016787-hydrolase activity(L=2),GO:0016817-hydrolase activity, acting on acid anhydrid…
VaDar_g14953	transmembrane 9 superfamily member		GO:0006873-cellular ion homeostasis(L=5),GO:0006875-cellular metal ion homeostasis(L=7),GO:0006878-cellular copper ion homeostasis(L=9),GO:0006882-cellular zinc ion homeostasis(L=8),GO:0008150-biological_process(L=0),GO:0009987-cellular process(L=1),GO:0019725-cellular homeostasis(L=3),GO:0030003-cellular cation homeostasis(L=6),GO:0042592-homeostatic process(L=3),GO:0044699-single-organism proce…	GO:0005575-cellular_component(L=0),GO:0005622-intracellular(L=3),GO:0005623-cell(L=1),GO:0005634-nucleus(L=5),GO:0005737-cytoplasm(L=4),GO:0005768-endosome(L=5),GO:0005773-vacuole(L=5),GO:0005774-vacuolar membrane(L=6),GO:0005794-Golgi apparatus(L=4),GO:0005802-trans-Golgi network(L=5),GO:0005886-plasma membrane(L=3),GO:0016020-membrane(L=1),GO:0016021-integral component of membrane(L=4),GO:00310…
VaDar_g14954	transmembrane 9 superfamily member		GO:0006873-cellular ion homeostasis(L=5),GO:0006875-cellular metal ion homeostasis(L=7),GO:0006878-cellular copper ion homeostasis(L=9),GO:0006882-cellular zinc ion homeostasis(L=8),GO:0008150-biological_process(L=0),GO:0009987-cellular process(L=1),GO:0019725-cellular homeostasis(L=3),GO:0030003-cellular cation homeostasis(L=6),GO:0042592-homeostatic process(L=3),GO:0044699-single-organism proce…	GO:0005575-cellular_component(L=0),GO:0005622-intracellular(L=3),GO:0005623-cell(L=1),GO:0005634-nucleus(L=5),GO:0005737-cytoplasm(L=4),GO:0005768-endosome(L=5),GO:0005773-vacuole(L=5),GO:0005774-vacuolar membrane(L=6),GO:0005794-Golgi apparatus(L=4),GO:0005802-trans-Golgi network(L=5),GO:0005886-plasma membrane(L=3),GO:0016020-membrane(L=1),GO:0016021-integral component of membrane(L=4),GO:00310…
VaDar_g15000	The proteasome is a multicatalytic proteinase complex which is characterized by its ability to cleave peptides with Arg, Phe, Tyr, Leu, and Glu adjacent to the leaving group at neutral or slightly basic pH. The proteasome has an ATP-dependent proteolytic activity	3050	GO:0006139-nucleobase-containing compound metabolic process(L=3),GO:0006508-proteolysis(L=4),GO:0006511-ubiquitin-dependent protein catabolic process(L=8),GO:0006725-cellular aromatic compound metabolic process(L=3),GO:0006807-nitrogen compound metabolic process(L=2),GO:0008150-biological_process(L=0),GO:0008152-metabolic process(L=1),GO:0009056-catabolic process(L=2),GO:0009057-macromolecule cat…	GO:0000502-proteasome complex(L=4),GO:0005575-cellular_component(L=0),GO:0005622-intracellular(L=3),GO:0005623-cell(L=1),GO:0005634-nucleus(L=5),GO:0005737-cytoplasm(L=4),GO:0005773-vacuole(L=5),GO:0005774-vacuolar membrane(L=6),GO:0005829-cytosol(L=4),GO:0005839-proteasome core complex(L=4),GO:0005840-ribosome(L=5),GO:0005886-plasma membrane(L=3),GO:0016020-membrane(L=1),GO:0019773-proteasome co…	GO:0003674-molecular_function(L=0),GO:0003824-catalytic activity(L=1),GO:0004175-endopeptidase activity(L=5),GO:0004298-threonine-type endopeptidase activity(L=6),GO:0004518-nuclease activity(L=4),GO:0004540-ribonuclease activity(L=5),GO:0008233-peptidase activity(L=3),GO:0016787-hydrolase activity(L=2),GO:0016788-hydrolase activity, acting on ester bonds(L=3),GO:0070003-threonine-type peptidase …
VaDar_g15052.1	exportin-1	NA	GO:0000003-reproduction(L=1),GO:0000902-cell morphogenesis(L=5),GO:0000904-cell morphogenesis involved in differentiation(L=5),GO:0003006-developmental process involved in reproduction(L=2),GO:0006139-nucleobase-containing compound metabolic process(L=3),GO:0006259-DNA metabolic process(L=4),GO:0006611-protein export from nucleus(L=6),GO:0006725-cellular aromatic compound metabolic process(L=3),G…	GO:0005575-cellular_component(L=0),GO:0005622-intracellular(L=3),GO:0005623-cell(L=1),GO:0005634-nucleus(L=5),GO:0005635-nuclear envelope(L=4),GO:0005643-nuclear pore(L=5),GO:0005737-cytoplasm(L=4),GO:0005829-cytosol(L=4),GO:0012505-endomembrane system(L=3),GO:0016020-membrane(L=1),GO:0016021-integral component of membrane(L=4),GO:0031224-intrinsic component of membrane(L=3),GO:0031967-organelle …	GO:0003674-molecular_function(L=0),GO:0003676-nucleic acid binding(L=3),GO:0004872-receptor activity(L=2),GO:0005215-transporter activity(L=1),GO:0005488-binding(L=1),GO:0008270-zinc ion binding(L=6),GO:0008565-protein transporter activity(L=3),GO:0022892-substrate-specific transporter activity(L=2),GO:0043167-ion binding(L=2),GO:0043169-cation binding(L=3),GO:0046872-metal ion binding(L=4),GO:00…
VaDar_g15082	NA	NA	NA	NA	NA
VaDar_g15118	seryl-trna synthetase	970	GO:0000003-reproduction(L=1),GO:0003006-developmental process involved in reproduction(L=2),GO:0006082-organic acid metabolic process(L=3),GO:0006139-nucleobase-containing compound metabolic process(L=3),GO:0006399-tRNA metabolic process(L=7),GO:0006412-translation(L=5),GO:0006418-tRNA aminoacylation for protein translation(L=6),GO:0006434-seryl-tRNA aminoacylation(L=7),GO:0006520-cellular amino …	GO:0005575-cellular_component(L=0),GO:0005622-intracellular(L=3),GO:0005623-cell(L=1),GO:0005737-cytoplasm(L=4),GO:0005739-mitochondrion(L=5),GO:0009507-chloroplast(L=6),GO:0009536-plastid(L=5),GO:0043226-organelle(L=1),GO:0043227-membrane-bounded organelle(L=2),GO:0043229-intracellular organelle(L=3),GO:0043231-intracellular membrane-bounded organelle(L=4),GO:0044424-intracellular part(L=3),GO:0…	GO:0000166-nucleotide binding(L=3),GO:0001882-nucleoside binding(L=3),GO:0001883-purine nucleoside binding(L=4),GO:0003674-molecular_function(L=0),GO:0003824-catalytic activity(L=1),GO:0004812-aminoacyl-tRNA ligase activity(L=5),GO:0004828-serine-tRNA ligase activity(L=6),GO:0005488-binding(L=1),GO:0005524-ATP binding(L=7),GO:0016874-ligase activity(L=2),GO:0016875-ligase activity, forming carbon…
VaDar_g15129	Trafficking protein particle complex subunit		GO:0006810-transport(L=3),GO:0006888-ER to Golgi vesicle-mediated transport(L=4),GO:0008150-biological_process(L=0),GO:0009987-cellular process(L=1),GO:0016192-vesicle-mediated transport(L=4),GO:0016482-cytosolic transport(L=4),GO:0044699-single-organism process(L=1),GO:0044763-single-organism cellular process(L=2),GO:0044765-single-organism transport(L=3),GO:0046907-intracellular transport(L=3),…	GO:0005575-cellular_component(L=0),GO:0005622-intracellular(L=3),GO:0005623-cell(L=1),GO:0044464-cell part(L=2),
VaDar_g15180	NA	NA	NA	NA	NA
VaDar_g15219	Ribosomal RNA-processing protein		GO:0000183-chromatin silencing at rDNA(L=7),GO:0006139-nucleobase-containing compound metabolic process(L=3),GO:0006325-chromatin organization(L=4),GO:0006342-chromatin silencing(L=6),GO:0006351-transcription, DNA-templated(L=5),GO:0006355-regulation of transcription, DNA-templated(L=7),GO:0006364-rRNA processing(L=7),GO:0006396-RNA processing(L=5),GO:0006725-cellular aromatic compound metabolic …	GO:0000785-chromatin(L=5),GO:0000792-heterochromatin(L=6),GO:0005575-cellular_component(L=0),GO:0005622-intracellular(L=3),GO:0005623-cell(L=1),GO:0005634-nucleus(L=5),GO:0005677-chromatin silencing complex(L=8),GO:0005694-chromosome(L=4),GO:0005730-nucleolus(L=5),GO:0031974-membrane-enclosed lumen(L=1),GO:0031981-nuclear lumen(L=6),GO:0032991-macromolecular complex(L=1),GO:0033553-rDNA heterochr…	GO:0003674-molecular_function(L=0),GO:0003824-catalytic activity(L=1),GO:0005488-binding(L=1),GO:0005515-protein binding(L=2),GO:0008168-methyltransferase activity(L=4),GO:0016740-transferase activity(L=2),GO:0016741-transferase activity, transferring one-carbon groups(L=3),GO:0035064-methylated histone binding(L=4),GO:0042393-histone binding(L=3),
VaDar_g15249	synthase-like		GO:0008150-biological_process(L=0),GO:0008152-metabolic process(L=1),		GO:0003674-molecular_function(L=0),GO:0003824-catalytic activity(L=1),GO:0016853-isomerase activity(L=2),GO:0016866-intramolecular transferase activity(L=3),
VaDar_g15250	synthase-like		GO:0008150-biological_process(L=0),GO:0008152-metabolic process(L=1),		GO:0003674-molecular_function(L=0),GO:0003824-catalytic activity(L=1),GO:0016853-isomerase activity(L=2),GO:0016866-intramolecular transferase activity(L=3),
[truncated: 749 more rows]

## Sheet: Vdar genes
Supplementary Table 9. V. darrowii homolog genes to V. corymbosum anthocyanin related genes
[truncated: 34 more rows]

## Sheet: sample infor
Supplementary Table 10. sample information of RNASeq and small RNASeq libraries
[truncated: 23 more rows]
